# Supplementary material for: Taxonomy of North European Lumbricillus (Clitellata, Enchytraeidae)
Source: Zookeys. 2017 Sep 27;(703):15–96. doi: 10.3897/zookeys.703.13385 (PMC5673978; doi:10.3897/zookeys.703.13385)
Supplement: XML Treatment for Lumbricillus lineatus [file zookeys.703.13385-treatment2.xml]

<!DOCTYPE tp:taxon-treatment
  PUBLIC "-//TaxonX//DTD Taxonomic Treatment Publishing DTD v0 20100105//EN" "tax-treatment-NSO.dtd">
<tp:taxon-treatment xmlns:tp="http://www.plazi.org/taxpub"><tp:treatment-meta><kwd-group><label>Taxon classification</label><kwd><named-content xmlns:xlink="http://www.w3.org/1999/xlink" content-type="kingdom">Animalia</named-content></kwd><kwd><named-content xmlns:xlink="http://www.w3.org/1999/xlink" content-type="order">Enchytraeida</named-content></kwd><kwd><named-content xmlns:xlink="http://www.w3.org/1999/xlink" content-type="family">Enchytraeidae</named-content></kwd></kwd-group><mixed-citation publication-type="journal"><person-group><name><surname>Klinth</surname><given-names>Mårten J.</given-names></name><name><surname>Rota</surname><given-names>Emilia</given-names></name><name><surname>Erséus</surname><given-names>Christer</given-names></name></person-group><article-title>Taxonomy of North European <italic><tp:taxon-name><tp:taxon-name-part taxon-name-part-type="genus" reg="Lumbricillus">Lumbricillus</tp:taxon-name-part></tp:taxon-name></italic> (<tp:taxon-name><tp:taxon-name-part taxon-name-part-type="class">Clitellata</tp:taxon-name-part></tp:taxon-name>, <tp:taxon-name><tp:taxon-name-part taxon-name-part-type="family">Enchytraeidae</tp:taxon-name-part></tp:taxon-name>)</article-title><source>Zookeys</source><day>27</day><month>9</month><year>2017</year><volume>2017</volume><issue>703</issue><fpage>15</fpage><lpage>96</lpage><pub-id pub-id-type="doi">10.3897/zookeys.703.13385</pub-id></mixed-citation></tp:treatment-meta><tp:nomenclature><tp:taxon-name>
            <tp:taxon-name-part taxon-name-part-type="genus" reg="Lumbricillus">Lumbricillus</tp:taxon-name-part>
            <tp:taxon-name-part taxon-name-part-type="species" reg="lineatus">lineatus</tp:taxon-name-part>
          </tp:taxon-name><tp:taxon-authority>(Müller, 1774)</tp:taxon-authority><xref ref-type="fig" rid="F2">Figs 2</xref><xref ref-type="fig" rid="F3">, 3A</xref><tp:nomenclature-citation-list><tp:nomenclature-citation><tp:taxon-name>
                <tp:taxon-name-part taxon-name-part-type="genus" reg="Lumbricus">Lumbricus</tp:taxon-name-part> <tp:taxon-name-part taxon-name-part-type="species" reg="lineatus">lineatus</tp:taxon-name-part></tp:taxon-name><comment>Müller, 1774: p. 29.</comment></tp:nomenclature-citation><tp:nomenclature-citation><tp:taxon-name>
                <tp:taxon-name-part taxon-name-part-type="genus" reg="Lumbricillus">Lumbricillus</tp:taxon-name-part> <tp:taxon-name-part taxon-name-part-type="species" reg="lineatus">lineatus</tp:taxon-name-part></tp:taxon-name><comment>; <xref ref-type="bibr" rid="B28">Erséus et al. 1999</xref>; <xref ref-type="bibr" rid="B29">Erséus et al. 2010</xref>; <xref ref-type="bibr" rid="B38">Klinth et al. 2017</xref>.</comment></tp:nomenclature-citation><tp:nomenclature-citation><tp:taxon-name>
                <tp:taxon-name-part taxon-name-part-type="genus" reg="Pachydrilus">Pachydrilus</tp:taxon-name-part> <tp:taxon-name-part taxon-name-part-type="species" reg="claparedeanus">claparedeanus</tp:taxon-name-part></tp:taxon-name><comment>Ditlevsen, 1904: pp. 431–435, figs 28 a–b.</comment></tp:nomenclature-citation><tp:nomenclature-citation><tp:taxon-name>
                <tp:taxon-name-part taxon-name-part-type="genus" reg="Lumbricillus">Lumbricillus</tp:taxon-name-part> <tp:taxon-name-part taxon-name-part-type="species" reg="agilis">agilis</tp:taxon-name-part></tp:taxon-name><comment>Moore, 1905: pp. 395–397, pl. XXXIII, figs 23–28.</comment></tp:nomenclature-citation><tp:nomenclature-citation><tp:taxon-name>
                <tp:taxon-name-part taxon-name-part-type="genus" reg="Lumbricillus">Lumbricillus</tp:taxon-name-part> <tp:taxon-name-part taxon-name-part-type="species" reg="lineatus">lineatus</tp:taxon-name-part></tp:taxon-name><comment>partim; <xref ref-type="bibr" rid="B52">Michaelsen 1900</xref>: p. 80; <xref ref-type="bibr" rid="B111">Welch 1917</xref>: pp. 123–130; <xref ref-type="bibr" rid="B64">Nielsen and Christensen 1959</xref>: pp. 100–102, figs 109–112.</comment></tp:nomenclature-citation><tp:nomenclature-citation><tp:taxon-name/><comment>“<tp:taxon-name><tp:taxon-name-part taxon-name-part-type="genus" reg="Lumbricillus">Lumbricillus</tp:taxon-name-part> <tp:taxon-name-part taxon-name-part-type="species" reg="lineatus">lineatus</tp:taxon-name-part></tp:taxon-name> L2”; <abbrev xmlns:xlink="http://www.w3.org/1999/xlink" xlink:title="Barcoding of Life Database" id="ABBRID0E3BAI" xlink:type="simple">BOLD</abbrev> (unpublished records) </comment></tp:nomenclature-citation><tp:nomenclature-citation><tp:taxon-name/><comment>Non <tp:taxon-name><tp:taxon-name-part taxon-name-part-type="genus" reg="Pachydrilus">Pachydrilus</tp:taxon-name-part> <tp:taxon-name-part taxon-name-part-type="species" reg="lineatus">lineatus</tp:taxon-name-part></tp:taxon-name>; sensu Backlund 1947: pp. 3–5, figs 1–2 (see <tp:taxon-name><tp:taxon-name-part taxon-name-part-type="genus" reg="Lumbricillus">Lumbricillus</tp:taxon-name-part> <tp:taxon-name-part taxon-name-part-type="species" reg="latithecatus">latithecatus</tp:taxon-name-part></tp:taxon-name> sp. n. below). </comment></tp:nomenclature-citation></tp:nomenclature-citation-list></tp:nomenclature><tp:treatment-sec sec-type="type material" id="SECID0EXCAI"><title>Type material (neotype).</title><p>
            <italic><tp:taxon-name><tp:taxon-name-part taxon-name-part-type="genus" reg="Lumbricillus">Lumbricillus</tp:taxon-name-part> <tp:taxon-name-part taxon-name-part-type="species" reg="lineatus">lineatus</tp:taxon-name-part></tp:taxon-name></italic> was described long before reference to types had become common practice and there is no remaining original material (“Typus amissus” in Nomenclatura Oligochaetologica). We designate <named-content xmlns:xlink="http://www.w3.org/1999/xlink" content-type="dwc:institutional_code" xlink:type="simple">SMNH</named-content> Type-8931 [former <named-content xmlns:xlink="http://www.w3.org/1999/xlink" content-type="dwc:institutional_code" xlink:type="simple">SMNH</named-content> 152751] (CE1894) as a neotype of this species. It is a whole-mounted voucher of a sexually mature and DNA-barcoded worm (COI barcode is <ext-link xmlns:xlink="http://www.w3.org/1999/xlink" ext-link-type="gen" xlink:href="KU894040" xlink:type="simple">KU894040</ext-link> in NCBI/GenBank; <xref ref-type="bibr" rid="B38">Klinth et al. 2017</xref>) from the Baltic Sea, Öland, Mörbylånga, Skärlöv fishing harbor, on beach with mixed shelly sand, pebbles and organic material, <named-content xmlns:xlink="http://www.w3.org/1999/xlink" content-type="dwc:verbatimCoordinates" xlink:type="simple"><named-content content-type="geo-json" specific-use="{&#34;type&#34;:&#34;Point&#34;,&#34;coordinates&#34;:[16.581500,56.424100]}" id="NCID0E5DAI" xlink:type="simple">56.4241 N, 16.5815 E</named-content></named-content>, collected 10 June 2006 by Lisa Matamoros, Sweden. Our decision to designate this neotype is further discussed in Remarks below.</p></tp:treatment-sec><tp:treatment-sec sec-type="material" id="SECID0EDEAI"><title>Other material examined.</title><p>
            <named-content xmlns:xlink="http://www.w3.org/1999/xlink" content-type="dwc:institutional_code" xlink:type="simple">SMNH</named-content> 152742 (CE1640), one mature specimen from Sweden; <named-content xmlns:xlink="http://www.w3.org/1999/xlink" content-type="dwc:institutional_code" xlink:type="simple">SMNH</named-content> 152744 (CE1694), one mature avesiculate triploid specimen from Spain; <named-content xmlns:xlink="http://www.w3.org/1999/xlink" content-type="dwc:institutional_code" xlink:type="simple">ZMBN</named-content> 107872 (CE12043), <named-content xmlns:xlink="http://www.w3.org/1999/xlink" content-type="dwc:institutional_code" xlink:type="simple">ZMBN</named-content> 107875 (CE21688), <named-content xmlns:xlink="http://www.w3.org/1999/xlink" content-type="dwc:institutional_code" xlink:type="simple">ZMBN</named-content> 107879 (CE22604) &amp; <named-content xmlns:xlink="http://www.w3.org/1999/xlink" content-type="dwc:institutional_code" xlink:type="simple">ZMBN</named-content> 107880 (CE22605), four mature specimens from Norway; <named-content xmlns:xlink="http://www.w3.org/1999/xlink" content-type="dwc:institutional_code" xlink:type="simple">ZMBN</named-content> 107878 (CE21986), one mature avesiculate triploid specimen from Norway. For information on collection localities and GenBank accession numbers for COI barcodes see Appendix <xref ref-type="app" rid="App1">1</xref>.</p></tp:treatment-sec><tp:treatment-sec sec-type="description" id="SECID0EQFAI"><title>Description.</title><p>Orange, red or pink worms. Length (fixed worms) more than 2.2–5.5 mm (amputated specimens), first 15 segments 2.1–2.8 mm long, width at clitellum 0.45–0.75 mm. More than 14–38 segments. Chaetae sigmoid (Fig. <xref ref-type="fig" rid="F2">2A</xref>). Upper bundles dorsolateral, with 3–6 chaetae anterior to clitellum, 3–7 chaetae in postclitellar segments. Ventral bundles with 4–8 chaetae anterior to clitellum, 3–7(8) chaetae posteriorly. Each worm’s longest measured chaetae 50–75 µm long, about 3–5 µm wide. Clitellum extending over XII–1/2XIII/XIII. Head pore not observed.</p><p>Coelomocytes, in some specimens numerous, 10–20 µm long, round, oval or spindle-shaped, granulated with distinct nucleus. Paired pharyngeal glands present in IV, V and VI; each pair converging dorsally (Fig. <xref ref-type="fig" rid="F2">2B</xref>). Dorsal vessel originating in XII–XIV. Nephridia observed in VIII–X and XIII–XX, about 85–110 µm long. Anteseptale small, consisting of funnel only. Postseptale oval, tapering into posteroventral efferent duct. Brain with posterior incision.</p><p>Male genitalia paired (Fig. <xref ref-type="fig" rid="F2">2D</xref>). Testes originating in XI, extending forwards into X, sometimes IX, with testis sacs forming regular club-shaped lobes, except in two “avesiculate” specimens (<named-content xmlns:xlink="http://www.w3.org/1999/xlink" content-type="dwc:institutional_code" xlink:type="simple">SMNH</named-content> 152744 and <named-content xmlns:xlink="http://www.w3.org/1999/xlink" content-type="dwc:institutional_code" xlink:type="simple">ZMBN</named-content> 107878) which have atrophic testes. Sperm funnels in XI, 215–420 µm long, 125–185 µm wide, making them about 1.5–2.5 times longer than wide, funnels tapering towards vasa deferentia. Most of vasa irregularly coiled in XII, 15–20 µm wide. Penial bulbs round, 65–140 µm in diameter. Ovaries in XII. One to six mature eggs present at a time.</p><p>Spermathecae (Figs <xref ref-type="fig" rid="F2">2C</xref>, <xref ref-type="fig" rid="F3">3A</xref>) in V, spindle-shaped, without distinct ampulla. Ectal duct very short, widening into ampulla. Ampulla with constriction midway dividing it into sections, ectal part narrow, ental part wider, sometimes circular, connecting with oesophagus. Sperm in lumen of ectal part of ampulla, heads of spermatozoa embedded in wall of ental part of ampulla, forming aggregates. Spermathecae 220–275 µm long, 60–125 µm wide at widest part of ampulla. Gland cells surrounding ectal duct at pore, forming compact mass, glandular body 80–150 µm in diameter at its widest part. Two midventral subneural glands in XIII–XIV, 60–110 µm and 60–95 µm long, respectively.</p><fig id="F2" position="float" orientation="portrait"><label>Figure 2.</label><caption><p>
                <italic><tp:taxon-name><tp:taxon-name-part taxon-name-part-type="genus" reg="Lumbricillus">Lumbricillus</tp:taxon-name-part> <tp:taxon-name-part taxon-name-part-type="species" reg="lineatus">lineatus</tp:taxon-name-part></tp:taxon-name></italic>. <bold>A</bold> Chaetal bundle <bold>B</bold> Anterior body <bold>C</bold> Spermatheca (neotype) <bold>D</bold> Other genitalia. Abbreviations under general notes. Scale bars: 100 µm.</p></caption><graphic xmlns:xlink="http://www.w3.org/1999/xlink" xlink:href="zookeys-703-015-g002.jpg" position="float" orientation="portrait" xlink:type="simple" id="oo_158181.jpg"/></fig></tp:treatment-sec><tp:treatment-sec sec-type="Details of neotype" id="SECID0E1HAI"><title>Details of neotype.</title><p>Length 3.3 mm (amputated specimen), first 15 segments 2.4 mm long, width at clitellum 0.45 mm. 20 segments. Dorsal bundles with 4–6 chaetae anterior to clitellum, 3–4 chaetae in postclitellar segments. Ventral bundles with 6–8 chaetae anterior to clitellum, 3–5 chaetae posteriorly. Longest chaetae 50 µm, about 3 µm wide. Clitellum extending over XII–XIII.</p><p>Coelomocytes 15 µm long. Dorsal vessel originating in XIII. Nephridia observed in VIII–X and XIII–XX, about 110 µm long.</p><p>Testes originating in XI, extending forwards into X. Sperm funnels folded, length and width unclear. Vasa deferentia 15 µm wide. Penial bulbs 115 µm in diameter. No mature eggs observed.</p><p>Spermathecae (Fig. <xref ref-type="fig" rid="F2">2C</xref>) 270 µm long, 120 µm wide at widest part of ampulla. Glandular body at ectal pore 115 µm in diameter at its widest part. No midventral subneural glands observed.</p></tp:treatment-sec><tp:treatment-sec sec-type="distribution" id="SECID0EHIAI"><title>Geographical distribution including <abbrev xmlns:xlink="http://www.w3.org/1999/xlink" xlink:title="Barcoding of Life Database" id="ABBRID0EMIAI" xlink:type="simple">BOLD</abbrev> data.</title><p>Genetically identified from the Netherlands, Norway, Spain and Sweden; also recognized from Canada (BIN-numbers <abbrev xmlns:xlink="http://www.w3.org/1999/xlink" xlink:title="Barcoding of Life Database" id="ABBRID0ESIAI" xlink:type="simple">BOLD</abbrev>:<ext-link xmlns:xlink="http://www.w3.org/1999/xlink" xlink:type="simple" ext-link-type="uri" xlink:href="http://boldsystems.org/index.php/Public_BarcodeCluster?clusteruri=BOLD:AAF9630">AAF9630</ext-link> &amp; <abbrev xmlns:xlink="http://www.w3.org/1999/xlink" xlink:title="Barcoding of Life Database" id="ABBRID0E2IAI" xlink:type="simple">BOLD</abbrev>:<ext-link xmlns:xlink="http://www.w3.org/1999/xlink" xlink:type="simple" ext-link-type="uri" xlink:href="http://boldsystems.org/index.php/Public_BarcodeCluster?clusteruri=BOLD:ACV7068">ACV7068</ext-link>). This species has historically been widely reported from Europe and North America, and even from the southern hemisphere (<xref ref-type="bibr" rid="B93">Stephenson 1932b</xref>).</p></tp:treatment-sec><tp:treatment-sec sec-type="remarks" id="SECID0EIJAI"><title>Remarks.</title><p>
            <italic><tp:taxon-name><tp:taxon-name-part taxon-name-part-type="genus" reg="Lumbricillus">Lumbricillus</tp:taxon-name-part> <tp:taxon-name-part taxon-name-part-type="species" reg="lineatus">lineatus</tp:taxon-name-part></tp:taxon-name></italic>, possibly the first ever described enchytraeid, has an interesting history and was for a long time poorly defined as a species. It was given the name <italic><tp:taxon-name><tp:taxon-name-part taxon-name-part-type="genus" reg="Lumbricus">Lumbricus</tp:taxon-name-part> <tp:taxon-name-part taxon-name-part-type="species" reg="lineatus">lineatus</tp:taxon-name-part></tp:taxon-name></italic> by <xref ref-type="bibr" rid="B63">Müller (1774)</xref> who described it as abundant on the shores of the Baltic Sea. Müller classified the worm under “Setosa”, and gave a brief description of its circulatory system and short protruding chaetae. In the same work, he refers to a worm that he previously described (<xref ref-type="bibr" rid="B62">Müller 1771</xref>), which he found on sandy shores of the Baltic and particularly among the rotting seaweed by the ramparts of Copenhagen, where he did most of his work. However, he classified that worm in <italic><tp:taxon-name><tp:taxon-name-part taxon-name-part-type="genus" reg="Gordius">Gordius</tp:taxon-name-part></tp:taxon-name></italic>, referred to it as a Faden Wurm (nematode) said to lack any segments or ring, and he failed to mention anything about chaetae. It is therefore difficult to say if Müller simply missed those characters or if the worm from 1771 was something different. Nevertheless, as Müller worked with live material, it is most plausible that the type locality for the first described <italic><tp:taxon-name><tp:taxon-name-part taxon-name-part-type="genus" reg="Lumbricillus">Lumbricillus</tp:taxon-name-part> <tp:taxon-name-part taxon-name-part-type="species" reg="lineatus">lineatus</tp:taxon-name-part></tp:taxon-name></italic> is around Copenhagen. Unfortunately, we do not have any specimens from Copenhagen, but we have found that our molecularly defined <italic><tp:taxon-name><tp:taxon-name-part taxon-name-part-type="genus" reg="Lumbricillus">L.</tp:taxon-name-part> <tp:taxon-name-part taxon-name-part-type="species" reg="lineatus">lineatus</tp:taxon-name-part></tp:taxon-name></italic> is common throughout the Baltic Sea. For the sake of finally defining the true <italic><tp:taxon-name><tp:taxon-name-part taxon-name-part-type="genus" reg="Lumbricillus">L.</tp:taxon-name-part> <tp:taxon-name-part taxon-name-part-type="species" reg="lineatus">lineatus</tp:taxon-name-part></tp:taxon-name></italic> and connecting it to a molecular profile, we decided to designate one of our specimens from Öland in the Baltic Sea as a neotype.</p><p>The specimens of <italic><tp:taxon-name><tp:taxon-name-part taxon-name-part-type="genus" reg="Lumbricillus">L.</tp:taxon-name-part> <tp:taxon-name-part taxon-name-part-type="species" reg="lineatus">lineatus</tp:taxon-name-part></tp:taxon-name></italic> in this study were smaller than the ones in the re-description by <xref ref-type="bibr" rid="B64">Nielsen and Christensen (1959)</xref> and the sperm funnels were shorter in relation to their length. However, the shape of the spermathecae, number of chaetae and segments conformed well with these authors’ description. Furthermore, both the vesiculate and avesiculate forms of the species were observed, as has previously been noted to occur in <italic><tp:taxon-name><tp:taxon-name-part taxon-name-part-type="genus" reg="Lumbricillus">L.</tp:taxon-name-part> <tp:taxon-name-part taxon-name-part-type="species" reg="lineatus">lineatus</tp:taxon-name-part></tp:taxon-name></italic> (<xref ref-type="bibr" rid="B64">Nielsen and Christensen 1959</xref>, <xref ref-type="bibr" rid="B11">Christensen 1961</xref>), further supporting the <!--PageBreak-->designation of a neotype from our material. <xref ref-type="bibr" rid="B14">Christensen and O’Connor (1958)</xref> were the first to describe diploid vesiculate and triploid avesiculate forms of <italic><tp:taxon-name><tp:taxon-name-part taxon-name-part-type="genus" reg="Lumbricillus">L.</tp:taxon-name-part> <tp:taxon-name-part taxon-name-part-type="species" reg="lineatus">lineatus</tp:taxon-name-part></tp:taxon-name></italic> and their intriguing life histories (see also <xref ref-type="bibr" rid="B10">Christensen 1960</xref>). While the diploid form has normal gametogenesis and is amphimictic, the triploid form is dependent on copulation with the diploid form, which acts as sperm donor, to produce offspring. Furthermore, the sperm from the diploid form does merely activate the egg of the triploid individual, without fertilizing it. Instead, oogenesis in the triploid cytotype follows a peculiar pattern of chromosome divisions and mergings that results ultimately in the restoration of triploid nuclei. The relationship between the two forms has been described as an obligatory co-existence (<xref ref-type="bibr" rid="B10">Christensen 1960</xref>). To further complicate things, tetra- and pentaploids have also been observed within <italic><tp:taxon-name><tp:taxon-name-part taxon-name-part-type="genus" reg="Lumbricillus">L.</tp:taxon-name-part> <tp:taxon-name-part taxon-name-part-type="species" reg="lineatus">lineatus</tp:taxon-name-part></tp:taxon-name></italic>. The tetra- and pentaploids have testis sacs that are smaller than those of diploids but larger than those of triploids. Furthermore, the sperm funnels are smaller in tetra- pentaploids than in di- and triploids. Apparently, the testes sacs of tetra- and pentaploids sometimes produce sperm which can activate the eggs of all polyploid <!--PageBreak-->forms (<xref ref-type="bibr" rid="B13">Christensen et al. 1978</xref>). Unfortunately, we did not determine the ploidy level of our sampled specimens, but we did not observe any genetic distinction between the vesiculate and avesiculate forms, neither in COI nor in ITS sequences (Klinth at al. 2017).</p><p>
            <italic><tp:taxon-name><tp:taxon-name-part taxon-name-part-type="genus" reg="Lumbricillus">Lumbricillus</tp:taxon-name-part> <tp:taxon-name-part taxon-name-part-type="species" reg="lineatus">lineatus</tp:taxon-name-part></tp:taxon-name></italic> is morphologically most similar to <italic><tp:taxon-name><tp:taxon-name-part taxon-name-part-type="genus" reg="Lumbricillus">L.</tp:taxon-name-part> <tp:taxon-name-part taxon-name-part-type="species" reg="verrucosus">verrucosus</tp:taxon-name-part></tp:taxon-name></italic> and <italic><tp:taxon-name><tp:taxon-name-part taxon-name-part-type="genus" reg="Lumbricillus">L.</tp:taxon-name-part> <tp:taxon-name-part taxon-name-part-type="species" reg="latithecatus">latithecatus</tp:taxon-name-part></tp:taxon-name></italic> sp. n. (compare spermathecae in Fig. <xref ref-type="fig" rid="F3">3</xref> and see Remarks for these species), but also superficially similar to the other members of the group we have chosen to call the <italic>linaetus</italic> group. Genetically it is closely related to <italic><tp:taxon-name><tp:taxon-name-part taxon-name-part-type="genus" reg="Lumbricillus">L.</tp:taxon-name-part> <tp:taxon-name-part taxon-name-part-type="species" reg="rutilus">rutilus</tp:taxon-name-part></tp:taxon-name></italic> Welch, 1914 and <italic><tp:taxon-name><tp:taxon-name-part taxon-name-part-type="genus" reg="Lumbricillus">L.</tp:taxon-name-part> <tp:taxon-name-part taxon-name-part-type="species" reg="latithecatus">latithecatus</tp:taxon-name-part></tp:taxon-name></italic> sp. n. (<xref ref-type="bibr" rid="B38">Klinth et al. 2017</xref>; where <italic><tp:taxon-name><tp:taxon-name-part taxon-name-part-type="genus" reg="Lumbricillus">L.</tp:taxon-name-part> <tp:taxon-name-part taxon-name-part-type="species" reg="latithecatus">latithecatus</tp:taxon-name-part></tp:taxon-name></italic> is called <italic><tp:taxon-name><tp:taxon-name-part taxon-name-part-type="genus" reg="Lumbricillus">L.</tp:taxon-name-part></tp:taxon-name></italic> sp. E) (Fig. <xref ref-type="fig" rid="F1">1</xref>).</p><fig id="F3" position="float" orientation="portrait"><label>Figure 3.</label><caption><p>
                <bold>A</bold> <italic><tp:taxon-name><tp:taxon-name-part taxon-name-part-type="genus" reg="Lumbricillus">Lumbricillus</tp:taxon-name-part> <tp:taxon-name-part taxon-name-part-type="species" reg="lineatus">lineatus</tp:taxon-name-part></tp:taxon-name></italic>, spermatheca <bold>B</bold> <italic><tp:taxon-name><tp:taxon-name-part taxon-name-part-type="genus" reg="Lumbricillus">Lumbricillus</tp:taxon-name-part> <tp:taxon-name-part taxon-name-part-type="species" reg="latithecatus">latithecatus</tp:taxon-name-part></tp:taxon-name></italic> sp. n. (holotype), spermathecae <bold>C</bold> <italic><tp:taxon-name><tp:taxon-name-part taxon-name-part-type="genus" reg="Lumbricillus">Lumbricillus</tp:taxon-name-part> <tp:taxon-name-part taxon-name-part-type="species" reg="verrucosus">verrucosus</tp:taxon-name-part></tp:taxon-name></italic>, spermatheca <bold>D</bold> <italic><tp:taxon-name><tp:taxon-name-part taxon-name-part-type="genus" reg="Lumbricillus">Lumbricillus</tp:taxon-name-part> <tp:taxon-name-part taxon-name-part-type="species" reg="verrucosus">verrucosus</tp:taxon-name-part></tp:taxon-name></italic>, spermatheca seen from below. Scale bars: 100 µm.</p></caption><graphic xmlns:xlink="http://www.w3.org/1999/xlink" xlink:href="zookeys-703-015-g003.jpg" position="float" orientation="portrait" xlink:type="simple" id="oo_158182.jpg"/></fig></tp:treatment-sec><tp:treatment-sec><!--Section generated to contain objects referenced in tp:taxon-treatment.--><app id="App1"><title>Appendix 1</title><p>List of specimens used in this study, with specimen identification number, collection data, GPS coordinates (in decimal degrees), GenBank accession numbers for the COI barcode, and voucher numbers. Letters for <italic><tp:taxon-name><tp:taxon-name-part taxon-name-part-type="genus" reg="Lumbricillus">Lumbricillus</tp:taxon-name-part> <tp:taxon-name-part taxon-name-part-type="species" reg="pagenstecheri">pagenstecheri</tp:taxon-name-part></tp:taxon-name></italic> refer to barcoding clusters. Country codes: ES=Spain, GL=Greenland, NO=Norway, SE=Sweden and UK=United Kingdom.</p><table-wrap id="T4" position="float" orientation="portrait"><table id="TID0ETMEK" rules="all"><tbody><tr><th rowspan="2" colspan="1">Species</th><th rowspan="2" colspan="1">ID</th><th rowspan="2" colspan="1">Collection locality</th><th rowspan="1" colspan="1">Coordinates</th><th rowspan="2" colspan="1">Date</th><th rowspan="2" colspan="1">Leg</th><th rowspan="2" colspan="1">Habitat</th><th rowspan="2" colspan="1">Barcode Acc. No.</th><th rowspan="2" colspan="1">Voucher No.</th></tr><tr><th rowspan="1" colspan="1">Lat. / Long.</th></tr><tr><td rowspan="1" colspan="1">
                  <italic><tp:taxon-name><tp:taxon-name-part taxon-name-part-type="genus" reg="Claparedrilus">Claparedrilus</tp:taxon-name-part> <tp:taxon-name-part taxon-name-part-type="species" reg="semifuscoides">semifuscoides</tp:taxon-name-part></tp:taxon-name></italic> sp n.</td><td rowspan="1" colspan="1">CE2247</td><td rowspan="1" colspan="1">UK, Wales, Anglesey, Beaumaris</td><td rowspan="1" colspan="1">
                  <named-content xmlns:xlink="http://www.w3.org/1999/xlink" content-type="dwc:verbatimCoordinates" xlink:type="simple"><named-content content-type="geo-json" specific-use="{&#34;type&#34;:&#34;Point&#34;,&#34;coordinates&#34;:[-4.091400,53.262300]}" id="NCID0EW3BM" xlink:type="simple">53.2623, -4.0914</named-content></named-content>
                </td><td rowspan="1" colspan="1">15-Feb-2007</td><td rowspan="1" colspan="1">M. Strand &amp; P. Sundberg</td><td rowspan="1" colspan="1">Intertidal, sand, algae</td><td rowspan="1" colspan="1">
                  <ext-link xmlns:xlink="http://www.w3.org/1999/xlink" ext-link-type="gen" xlink:href="KU893993" xlink:type="simple">KU893993</ext-link>
                </td><td rowspan="1" colspan="1">
                  <named-content xmlns:xlink="http://www.w3.org/1999/xlink" content-type="dwc:institutional_code" xlink:type="simple">SMNH</named-content> Type-8933</td></tr><tr><td rowspan="1" colspan="1">
                  <italic><tp:taxon-name><tp:taxon-name-part taxon-name-part-type="genus" reg="Claparedrilus">Claparedrilus</tp:taxon-name-part> <tp:taxon-name-part taxon-name-part-type="species" reg="semifuscoides">semifuscoides</tp:taxon-name-part></tp:taxon-name></italic> sp n.</td><td rowspan="1" colspan="1">CE2248</td><td rowspan="1" colspan="1">UK, Wales, Anglesey, Beaumaris</td><td rowspan="1" colspan="1">
                  <named-content xmlns:xlink="http://www.w3.org/1999/xlink" content-type="dwc:verbatimCoordinates" xlink:type="simple"><named-content content-type="geo-json" specific-use="{&#34;type&#34;:&#34;Point&#34;,&#34;coordinates&#34;:[-4.091400,53.262300]}" id="NCID0ET5BM" xlink:type="simple">53.2623, -4.0914</named-content></named-content>
                </td><td rowspan="1" colspan="1">15-Feb-2007</td><td rowspan="1" colspan="1">M. Strand &amp; P. Sundberg</td><td rowspan="1" colspan="1">Intertidal, sand, algae</td><td rowspan="1" colspan="1">
                  <ext-link xmlns:xlink="http://www.w3.org/1999/xlink" ext-link-type="gen" xlink:href="KU893994" xlink:type="simple">KU893994</ext-link>
                </td><td rowspan="1" colspan="1">
                  <named-content xmlns:xlink="http://www.w3.org/1999/xlink" content-type="dwc:institutional_code" xlink:type="simple">SMNH</named-content> Type-8934</td></tr><tr><td rowspan="1" colspan="1">
                  <italic><tp:taxon-name><tp:taxon-name-part taxon-name-part-type="genus" reg="Claparedrilus">Claparedrilus</tp:taxon-name-part> <tp:taxon-name-part taxon-name-part-type="species" reg="semifuscoides">semifuscoides</tp:taxon-name-part></tp:taxon-name></italic> sp n.</td><td rowspan="1" colspan="1">CE2249</td><td rowspan="1" colspan="1">UK, Wales, Anglesey, Beaumaris</td><td rowspan="1" colspan="1">
                  <named-content xmlns:xlink="http://www.w3.org/1999/xlink" content-type="dwc:verbatimCoordinates" xlink:type="simple"><named-content content-type="geo-json" specific-use="{&#34;type&#34;:&#34;Point&#34;,&#34;coordinates&#34;:[-4.091400,53.262300]}" id="NCID0EQACM" xlink:type="simple">53.2623, -4.0914</named-content></named-content>
                </td><td rowspan="1" colspan="1">15-Feb-2007</td><td rowspan="1" colspan="1">M. Strand &amp; P. Sundberg</td><td rowspan="1" colspan="1">Intertidal, sand, algae</td><td rowspan="1" colspan="1">
                  <ext-link xmlns:xlink="http://www.w3.org/1999/xlink" ext-link-type="gen" xlink:href="KU893995" xlink:type="simple">KU893995</ext-link>
                </td><td rowspan="1" colspan="1">
                  <named-content xmlns:xlink="http://www.w3.org/1999/xlink" content-type="dwc:institutional_code" xlink:type="simple">SMNH</named-content> Type-8932</td></tr><tr><td rowspan="1" colspan="1">
                  <italic><tp:taxon-name><tp:taxon-name-part taxon-name-part-type="genus" reg="Claparedrilus">Claparedrilus</tp:taxon-name-part> <tp:taxon-name-part taxon-name-part-type="species" reg="semifuscoides">semifuscoides</tp:taxon-name-part></tp:taxon-name></italic> sp n.</td><td rowspan="1" colspan="1">CE2252</td><td rowspan="1" colspan="1">UK, Wales, Anglesey, Beaumaris</td><td rowspan="1" colspan="1">
                  <named-content xmlns:xlink="http://www.w3.org/1999/xlink" content-type="dwc:verbatimCoordinates" xlink:type="simple"><named-content content-type="geo-json" specific-use="{&#34;type&#34;:&#34;Point&#34;,&#34;coordinates&#34;:[-4.091400,53.262300]}" id="NCID0ENCCM" xlink:type="simple">53.2623, -4.0914</named-content></named-content>
                </td><td rowspan="1" colspan="1">15-Feb-2007</td><td rowspan="1" colspan="1">M. Strand &amp; P. Sundberg</td><td rowspan="1" colspan="1">Intertidal, sand, algae</td><td rowspan="1" colspan="1">
                  <ext-link xmlns:xlink="http://www.w3.org/1999/xlink" ext-link-type="gen" xlink:href="KU893996" xlink:type="simple">KU893996</ext-link>
                </td><td rowspan="1" colspan="1">
                  <named-content xmlns:xlink="http://www.w3.org/1999/xlink" content-type="dwc:institutional_code" xlink:type="simple">SMNH</named-content> Type-8935</td></tr><tr><td rowspan="1" colspan="1">
                  <italic><tp:taxon-name><tp:taxon-name-part taxon-name-part-type="genus" reg="Claparedrilus">Claparedrilus</tp:taxon-name-part> <tp:taxon-name-part taxon-name-part-type="species" reg="semifuscoides">semifuscoides</tp:taxon-name-part></tp:taxon-name></italic> sp n.</td><td rowspan="1" colspan="1">CE23750</td><td rowspan="1" colspan="1">NO, Nordland, Bognäs, Tysfjorden</td><td rowspan="1" colspan="1">
                  <named-content xmlns:xlink="http://www.w3.org/1999/xlink" content-type="dwc:verbatimCoordinates" xlink:type="simple"><named-content content-type="geo-json" specific-use="{&#34;type&#34;:&#34;Point&#34;,&#34;coordinates&#34;:[16.077100,68.224800]}" id="NCID0EKECM" xlink:type="simple">68.2248, 16.0771</named-content></named-content>
                </td><td rowspan="1" colspan="1">17-Aug-2014</td><td rowspan="1" colspan="1">C. Erséus</td><td rowspan="1" colspan="1">Upper intertidal, seaweeds, stones</td><td rowspan="1" colspan="1">
                  <ext-link xmlns:xlink="http://www.w3.org/1999/xlink" ext-link-type="gen" xlink:href="KU894097" xlink:type="simple">KU894097</ext-link>
                </td><td rowspan="1" colspan="1">
                  <named-content xmlns:xlink="http://www.w3.org/1999/xlink" content-type="dwc:institutional_code" xlink:type="simple">ZMBN</named-content> 107908</td></tr><tr><td rowspan="1" colspan="1">
                  <italic><tp:taxon-name><tp:taxon-name-part taxon-name-part-type="genus" reg="Claparedrilus">Claparedrilus</tp:taxon-name-part> <tp:taxon-name-part taxon-name-part-type="species" reg="semifuscoides">semifuscoides</tp:taxon-name-part></tp:taxon-name></italic> sp n.</td><td rowspan="1" colspan="1">CE24657</td><td rowspan="1" colspan="1">NO, Nordland, Lofoten, Grimsöystraumen Strait</td><td rowspan="1" colspan="1">
                  <named-content xmlns:xlink="http://www.w3.org/1999/xlink" content-type="dwc:verbatimCoordinates" xlink:type="simple"><named-content content-type="geo-json" specific-use="{&#34;type&#34;:&#34;Point&#34;,&#34;coordinates&#34;:[14.267900,68.260700]}" id="NCID0EHGCM" xlink:type="simple">68.2607, 14.2679</named-content></named-content>
                </td><td rowspan="1" colspan="1">10-Sep-2014</td><td rowspan="1" colspan="1">C. Erséus &amp; E. Willassen</td><td rowspan="1" colspan="1">Upper intertidal, coarse shelly sand</td><td rowspan="1" colspan="1">
                  <ext-link xmlns:xlink="http://www.w3.org/1999/xlink" ext-link-type="gen" xlink:href="KU893989" xlink:type="simple">KU893989</ext-link>
                </td><td rowspan="1" colspan="1">
                  <named-content xmlns:xlink="http://www.w3.org/1999/xlink" content-type="dwc:institutional_code" xlink:type="simple">ZMBN</named-content> 107912</td></tr><tr><td rowspan="1" colspan="1">
                  <italic><tp:taxon-name><tp:taxon-name-part taxon-name-part-type="genus" reg="Lumbricillus">Lumbricillus</tp:taxon-name-part> <tp:taxon-name-part taxon-name-part-type="species" reg="arenarius">arenarius</tp:taxon-name-part></tp:taxon-name></italic>
                </td><td rowspan="1" colspan="1">CE1001</td><td rowspan="1" colspan="1">SE, Bohuslän, Lysekil, Fiskebäckskil, Kristineberg</td><td rowspan="1" colspan="1">
                  <named-content xmlns:xlink="http://www.w3.org/1999/xlink" content-type="dwc:verbatimCoordinates" xlink:type="simple"><named-content content-type="geo-json" specific-use="{&#34;type&#34;:&#34;Point&#34;,&#34;coordinates&#34;:[11.445800,58.248000]}" id="NCID0EEICM" xlink:type="simple">58.248, 11.4458</named-content></named-content>
                </td><td rowspan="1" colspan="1">16 May 2005</td><td rowspan="1" colspan="1">A. Ansebo</td><td rowspan="1" colspan="1">Intertidal shelly sand and gravel</td><td rowspan="1" colspan="1">
                  <ext-link xmlns:xlink="http://www.w3.org/1999/xlink" ext-link-type="gen" xlink:href="KU893917" xlink:type="simple">KU893917</ext-link>
                </td><td rowspan="1" colspan="1">
                  <named-content xmlns:xlink="http://www.w3.org/1999/xlink" content-type="dwc:institutional_code" xlink:type="simple">SMNH</named-content> 152716</td></tr><tr><td rowspan="1" colspan="1">
                  <italic><tp:taxon-name><tp:taxon-name-part taxon-name-part-type="genus" reg="Lumbricillus">L.</tp:taxon-name-part> <tp:taxon-name-part taxon-name-part-type="species" reg="arenarius">arenarius</tp:taxon-name-part></tp:taxon-name></italic>
                </td><td rowspan="1" colspan="1">CE8474</td><td rowspan="1" colspan="1">NO, Svalbard, Ny-Ålesund, Kongsfjorden</td><td rowspan="1" colspan="1">
                  <named-content xmlns:xlink="http://www.w3.org/1999/xlink" content-type="dwc:verbatimCoordinates" xlink:type="simple"><named-content content-type="geo-json" specific-use="{&#34;type&#34;:&#34;Point&#34;,&#34;coordinates&#34;:[11.444300,78.973000]}" id="NCID0EBKCM" xlink:type="simple">78.973, 11.4443</named-content></named-content>
                </td><td rowspan="1" colspan="1">21-Jul-2010</td><td rowspan="1" colspan="1">D. Fontaneto</td><td rowspan="1" colspan="1">Land-locked lagoon</td><td rowspan="1" colspan="1">
                  <ext-link xmlns:xlink="http://www.w3.org/1999/xlink" ext-link-type="gen" xlink:href="KU894140" xlink:type="simple">KU894140</ext-link>
                </td><td rowspan="1" colspan="1">
                  <named-content xmlns:xlink="http://www.w3.org/1999/xlink" content-type="dwc:institutional_code" xlink:type="simple">ZMBN</named-content> 107784</td></tr><tr><td rowspan="1" colspan="1">
                  <italic><tp:taxon-name><tp:taxon-name-part taxon-name-part-type="genus" reg="Lumbricillus">L.</tp:taxon-name-part> <tp:taxon-name-part taxon-name-part-type="species" reg="arenarius">arenarius</tp:taxon-name-part></tp:taxon-name></italic>
                </td><td rowspan="1" colspan="1">CE20748</td><td rowspan="1" colspan="1">NO, Svalbard, Spitsbergen, Nordfjorden, Tschermak</td><td rowspan="1" colspan="1">
                  <named-content xmlns:xlink="http://www.w3.org/1999/xlink" content-type="dwc:verbatimCoordinates" xlink:type="simple"><named-content content-type="geo-json" specific-use="{&#34;type&#34;:&#34;Point&#34;,&#34;coordinates&#34;:[15.328900,78.490300]}" id="NCID0E5LCM" xlink:type="simple">78.4903, 15.3289</named-content></named-content>
                </td><td rowspan="1" colspan="1">27-Jul-2013</td><td rowspan="1" colspan="1">K. Hårsaker</td><td rowspan="1" colspan="1">Freshwater stream, sand</td><td rowspan="1" colspan="1">
                  <ext-link xmlns:xlink="http://www.w3.org/1999/xlink" ext-link-type="gen" xlink:href="KU893909" xlink:type="simple">KU893909</ext-link>
                </td><td rowspan="1" colspan="1">
                  <named-content xmlns:xlink="http://www.w3.org/1999/xlink" content-type="dwc:institutional_code" xlink:type="simple">ZMBN</named-content> 107787</td></tr><tr><td rowspan="1" colspan="1">
                  <italic><tp:taxon-name><tp:taxon-name-part taxon-name-part-type="genus" reg="Lumbricillus">L.</tp:taxon-name-part> <tp:taxon-name-part taxon-name-part-type="species" reg="arenarius">arenarius</tp:taxon-name-part></tp:taxon-name></italic>
                </td><td rowspan="1" colspan="1">CE20749</td><td rowspan="1" colspan="1">NO, Svalbard, Spitsbergen, Nordfjorden, Tschermak</td><td rowspan="1" colspan="1">
                  <named-content xmlns:xlink="http://www.w3.org/1999/xlink" content-type="dwc:verbatimCoordinates" xlink:type="simple"><named-content content-type="geo-json" specific-use="{&#34;type&#34;:&#34;Point&#34;,&#34;coordinates&#34;:[15.328900,78.490300]}" id="NCID0E2NCM" xlink:type="simple">78.4903, 15.3289</named-content></named-content>
                </td><td rowspan="1" colspan="1">27-Jul-2013</td><td rowspan="1" colspan="1">K. Hårsaker</td><td rowspan="1" colspan="1">Freshwater stream, sand</td><td rowspan="1" colspan="1">
                  <ext-link xmlns:xlink="http://www.w3.org/1999/xlink" ext-link-type="gen" xlink:href="KU893910" xlink:type="simple">KU893910</ext-link>
                </td><td rowspan="1" colspan="1">
                  <named-content xmlns:xlink="http://www.w3.org/1999/xlink" content-type="dwc:institutional_code" xlink:type="simple">ZMBN</named-content> 107788</td></tr><tr><td rowspan="1" colspan="1">
                  <italic><tp:taxon-name><tp:taxon-name-part taxon-name-part-type="genus" reg="Lumbricillus">L.</tp:taxon-name-part> <tp:taxon-name-part taxon-name-part-type="species" reg="arenarius">arenarius</tp:taxon-name-part></tp:taxon-name></italic>
                </td><td rowspan="1" colspan="1">CE20750</td><td rowspan="1" colspan="1">NO, Svalbard, Spitsbergen, Nordfjorden, Tschermak</td><td rowspan="1" colspan="1">
                  <named-content xmlns:xlink="http://www.w3.org/1999/xlink" content-type="dwc:verbatimCoordinates" xlink:type="simple"><named-content content-type="geo-json" specific-use="{&#34;type&#34;:&#34;Point&#34;,&#34;coordinates&#34;:[15.328900,78.490300]}" id="NCID0EYPCM" xlink:type="simple">78.4903, 15.3289</named-content></named-content>
                </td><td rowspan="1" colspan="1">27-Jul-2013</td><td rowspan="1" colspan="1">K. Hårsaker</td><td rowspan="1" colspan="1">Freshwater stream, sand</td><td rowspan="1" colspan="1">
                  <ext-link xmlns:xlink="http://www.w3.org/1999/xlink" ext-link-type="gen" xlink:href="KU893911" xlink:type="simple">KU893911</ext-link>
                </td><td rowspan="1" colspan="1">
                  <named-content xmlns:xlink="http://www.w3.org/1999/xlink" content-type="dwc:institutional_code" xlink:type="simple">ZMBN</named-content> 107789</td></tr><tr><td rowspan="1" colspan="1">
                  <italic><tp:taxon-name><tp:taxon-name-part taxon-name-part-type="genus" reg="Lumbricillus">L.</tp:taxon-name-part> <tp:taxon-name-part taxon-name-part-type="species" reg="buelowi">buelowi</tp:taxon-name-part></tp:taxon-name></italic>
                </td><td rowspan="1" colspan="1">CE5224</td><td rowspan="1" colspan="1">SE, Bohuslän, Strömstad, Tjärnö</td><td rowspan="1" colspan="1">
                  <named-content xmlns:xlink="http://www.w3.org/1999/xlink" content-type="dwc:verbatimCoordinates" xlink:type="simple"><named-content content-type="geo-json" specific-use="{&#34;type&#34;:&#34;Point&#34;,&#34;coordinates&#34;:[11.145800,58.875400]}" id="NCID0EVRCM" xlink:type="simple">58.8754, 11.1458</named-content></named-content>
                </td><td rowspan="1" colspan="1">8-Oct-2008</td><td rowspan="1" colspan="1">C. Erséus</td><td rowspan="1" colspan="1">Upper intertidal, sand</td><td rowspan="1" colspan="1">
                  <ext-link xmlns:xlink="http://www.w3.org/1999/xlink" ext-link-type="gen" xlink:href="KU893945" xlink:type="simple">KU893945</ext-link>
                </td><td rowspan="1" colspan="1">
                  <named-content xmlns:xlink="http://www.w3.org/1999/xlink" content-type="dwc:institutional_code" xlink:type="simple">SMNH</named-content> 152719</td></tr><tr><td rowspan="1" colspan="1">
                  <italic><tp:taxon-name><tp:taxon-name-part taxon-name-part-type="genus" reg="Lumbricillus">L.</tp:taxon-name-part> <tp:taxon-name-part taxon-name-part-type="species" reg="buelowi">buelowi</tp:taxon-name-part></tp:taxon-name></italic>
                </td><td rowspan="1" colspan="1">CE22293</td><td rowspan="1" colspan="1">NO, Sogn og Fjordane, Neröyfjorden, Bakka</td><td rowspan="1" colspan="1">
                  <named-content xmlns:xlink="http://www.w3.org/1999/xlink" content-type="dwc:verbatimCoordinates" xlink:type="simple"><named-content content-type="geo-json" specific-use="{&#34;type&#34;:&#34;Point&#34;,&#34;coordinates&#34;:[6.867400,60.920200]}" id="NCID0ESTCM" xlink:type="simple">60.9202, 6.8674</named-content></named-content>
                </td><td rowspan="1" colspan="1">15-May-2014</td><td rowspan="1" colspan="1">C. Erséus &amp; M. Klinth</td><td rowspan="1" colspan="1">Lower intertidal, gravel, sand, algae</td><td rowspan="1" colspan="1">
                  <ext-link xmlns:xlink="http://www.w3.org/1999/xlink" ext-link-type="gen" xlink:href="KU893941" xlink:type="simple">KU893941</ext-link>
                </td><td rowspan="1" colspan="1">
                  <named-content xmlns:xlink="http://www.w3.org/1999/xlink" content-type="dwc:institutional_code" xlink:type="simple">ZMBN</named-content> 107802</td></tr><tr><td rowspan="1" colspan="1">
                  <italic><tp:taxon-name><tp:taxon-name-part taxon-name-part-type="genus" reg="Lumbricillus">L.</tp:taxon-name-part> <tp:taxon-name-part taxon-name-part-type="species" reg="buelowi">buelowi</tp:taxon-name-part></tp:taxon-name></italic>
                </td><td rowspan="1" colspan="1">CE23273</td><td rowspan="1" colspan="1">NO, Troms, Tromsö, Tromsö, Lanes</td><td rowspan="1" colspan="1">
                  <named-content xmlns:xlink="http://www.w3.org/1999/xlink" content-type="dwc:verbatimCoordinates" xlink:type="simple"><named-content content-type="geo-json" specific-use="{&#34;type&#34;:&#34;Point&#34;,&#34;coordinates&#34;:[18.920700,69.629000]}" id="NCID0EPVCM" xlink:type="simple">69.629, 18.9207</named-content></named-content>
                </td><td rowspan="1" colspan="1">14-Aug-2014</td><td rowspan="1" colspan="1">C. Erséus</td><td rowspan="1" colspan="1">Intertidal, sand, gravel</td><td rowspan="1" colspan="1">
                  <ext-link xmlns:xlink="http://www.w3.org/1999/xlink" ext-link-type="gen" xlink:href="KU894284" xlink:type="simple">KU894284</ext-link>
                </td><td rowspan="1" colspan="1">
                  <named-content xmlns:xlink="http://www.w3.org/1999/xlink" content-type="dwc:institutional_code" xlink:type="simple">ZMBN</named-content> 107804</td></tr><tr><td rowspan="1" colspan="1">
                  <italic><tp:taxon-name><tp:taxon-name-part taxon-name-part-type="genus" reg="Lumbricillus">L.</tp:taxon-name-part> <tp:taxon-name-part taxon-name-part-type="species" reg="buelowi">buelowi</tp:taxon-name-part></tp:taxon-name></italic>
                </td><td rowspan="1" colspan="1">CE23375</td><td rowspan="1" colspan="1">NO, Troms, Tromsö, Sommaröya, Gurahaugen</td><td rowspan="1" colspan="1">
                  <named-content xmlns:xlink="http://www.w3.org/1999/xlink" content-type="dwc:verbatimCoordinates" xlink:type="simple"><named-content content-type="geo-json" specific-use="{&#34;type&#34;:&#34;Point&#34;,&#34;coordinates&#34;:[18.027800,69.632100]}" id="NCID0EMXCM" xlink:type="simple">69.6321, 18.0278</named-content></named-content>
                </td><td rowspan="1" colspan="1">15-Aug-2014</td><td rowspan="1" colspan="1">C. Erséus</td><td rowspan="1" colspan="1">Lower intertidal, mixed mineral and shell sand</td><td rowspan="1" colspan="1">
                  <ext-link xmlns:xlink="http://www.w3.org/1999/xlink" ext-link-type="gen" xlink:href="KU893942" xlink:type="simple">KU893942</ext-link>
                </td><td rowspan="1" colspan="1">
                  <named-content xmlns:xlink="http://www.w3.org/1999/xlink" content-type="dwc:institutional_code" xlink:type="simple">ZMBN</named-content> 107805</td></tr><tr><td rowspan="1" colspan="1">
                  <italic><tp:taxon-name><tp:taxon-name-part taxon-name-part-type="genus" reg="Lumbricillus">L.</tp:taxon-name-part> <tp:taxon-name-part taxon-name-part-type="species" reg="buelowi">buelowi</tp:taxon-name-part></tp:taxon-name></italic>
                </td><td rowspan="1" colspan="1">CE23376</td><td rowspan="1" colspan="1">NO, Troms, Tromsö, Sommaröya, Gurahaugen</td><td rowspan="1" colspan="1">
                  <named-content xmlns:xlink="http://www.w3.org/1999/xlink" content-type="dwc:verbatimCoordinates" xlink:type="simple"><named-content content-type="geo-json" specific-use="{&#34;type&#34;:&#34;Point&#34;,&#34;coordinates&#34;:[18.027800,69.632100]}" id="NCID0EJZCM" xlink:type="simple">69.6321, 18.0278</named-content></named-content>
                </td><td rowspan="1" colspan="1">15-Aug-2014</td><td rowspan="1" colspan="1">C. Erséus</td><td rowspan="1" colspan="1">Lower intertidal, mixed mineral and shell sand</td><td rowspan="1" colspan="1">
                  <ext-link xmlns:xlink="http://www.w3.org/1999/xlink" ext-link-type="gen" xlink:href="KU893943" xlink:type="simple">KU893943</ext-link>
                </td><td rowspan="1" colspan="1">
                  <named-content xmlns:xlink="http://www.w3.org/1999/xlink" content-type="dwc:institutional_code" xlink:type="simple">ZMBN</named-content> 107806</td></tr><tr><td rowspan="1" colspan="1">
                  <italic><tp:taxon-name><tp:taxon-name-part taxon-name-part-type="genus" reg="Lumbricillus">L.</tp:taxon-name-part> <tp:taxon-name-part taxon-name-part-type="species" reg="buelowi">buelowi</tp:taxon-name-part></tp:taxon-name></italic>
                </td><td rowspan="1" colspan="1">CE24678</td><td rowspan="1" colspan="1">NO, Nordland, Lofoten, Grimsöystraumen Strait</td><td rowspan="1" colspan="1">
                  <named-content xmlns:xlink="http://www.w3.org/1999/xlink" content-type="dwc:verbatimCoordinates" xlink:type="simple"><named-content content-type="geo-json" specific-use="{&#34;type&#34;:&#34;Point&#34;,&#34;coordinates&#34;:[14.267900,68.260700]}" id="NCID0EG2CM" xlink:type="simple">68.2607, 14.2679</named-content></named-content>
                </td><td rowspan="1" colspan="1">10-Sep-2014</td><td rowspan="1" colspan="1">C. Erséus &amp; E. Willassen</td><td rowspan="1" colspan="1">Upper intertidal, coarse shelly sand</td><td rowspan="1" colspan="1">
                  <ext-link xmlns:xlink="http://www.w3.org/1999/xlink" ext-link-type="gen" xlink:href="KU893946" xlink:type="simple">KU893946</ext-link>
                </td><td rowspan="1" colspan="1">
                  <named-content xmlns:xlink="http://www.w3.org/1999/xlink" content-type="dwc:institutional_code" xlink:type="simple">ZMBN</named-content> 107811</td></tr><tr><td rowspan="1" colspan="1">
                  <italic><tp:taxon-name><tp:taxon-name-part taxon-name-part-type="genus" reg="Lumbricillus">L.</tp:taxon-name-part> <tp:taxon-name-part taxon-name-part-type="species" reg="buelowi">buelowi</tp:taxon-name-part></tp:taxon-name></italic>
                </td><td rowspan="1" colspan="1">CE24688</td><td rowspan="1" colspan="1">NO, Nordland, Lofoten, Grimsöystraumen Strait</td><td rowspan="1" colspan="1">
                  <named-content xmlns:xlink="http://www.w3.org/1999/xlink" content-type="dwc:verbatimCoordinates" xlink:type="simple"><named-content content-type="geo-json" specific-use="{&#34;type&#34;:&#34;Point&#34;,&#34;coordinates&#34;:[14.267900,68.260700]}" id="NCID0ED4CM" xlink:type="simple">68.2607, 14.2679</named-content></named-content>
                </td><td rowspan="1" colspan="1">10-Sep-2014</td><td rowspan="1" colspan="1">C. Erséus &amp; E. Willassen</td><td rowspan="1" colspan="1">Upper intertidal, coarse shelly sand</td><td rowspan="1" colspan="1">
                  <ext-link xmlns:xlink="http://www.w3.org/1999/xlink" ext-link-type="gen" xlink:href="KU894208" xlink:type="simple">KU894208</ext-link>
                </td><td rowspan="1" colspan="1">
                  <named-content xmlns:xlink="http://www.w3.org/1999/xlink" content-type="dwc:institutional_code" xlink:type="simple">ZMBN</named-content> 107814</td></tr><tr><td rowspan="1" colspan="1">
                  <italic><tp:taxon-name><tp:taxon-name-part taxon-name-part-type="genus" reg="Lumbricillus">L.</tp:taxon-name-part> <tp:taxon-name-part taxon-name-part-type="species" reg="buelowi">buelowi</tp:taxon-name-part></tp:taxon-name></italic>
                </td><td rowspan="1" colspan="1">CE24690</td><td rowspan="1" colspan="1">NO, Nordland, Lofoten, Grimsöystraumen Strait</td><td rowspan="1" colspan="1">
                  <named-content xmlns:xlink="http://www.w3.org/1999/xlink" content-type="dwc:verbatimCoordinates" xlink:type="simple"><named-content content-type="geo-json" specific-use="{&#34;type&#34;:&#34;Point&#34;,&#34;coordinates&#34;:[14.267900,68.260700]}" id="NCID0EA6CM" xlink:type="simple">68.2607, 14.2679</named-content></named-content>
                </td><td rowspan="1" colspan="1">10-Sep-2014</td><td rowspan="1" colspan="1">C. Erséus &amp; E. Willassen</td><td rowspan="1" colspan="1">Upper intertidal, coarse shelly sand</td><td rowspan="1" colspan="1">
                  <ext-link xmlns:xlink="http://www.w3.org/1999/xlink" ext-link-type="gen" xlink:href="KU893947" xlink:type="simple">KU893947</ext-link>
                </td><td rowspan="1" colspan="1">
                  <named-content xmlns:xlink="http://www.w3.org/1999/xlink" content-type="dwc:institutional_code" xlink:type="simple">ZMBN</named-content> 107816</td></tr><tr><td rowspan="1" colspan="1">
                  <italic><tp:taxon-name><tp:taxon-name-part taxon-name-part-type="genus" reg="Lumbricillus">L.</tp:taxon-name-part> <tp:taxon-name-part taxon-name-part-type="species" reg="dubius">dubius</tp:taxon-name-part></tp:taxon-name></italic>
                </td><td rowspan="1" colspan="1">CE5221</td><td rowspan="1" colspan="1">SE, Bohuslän, Strömstad, Tjärnö</td><td rowspan="1" colspan="1">
                  <named-content xmlns:xlink="http://www.w3.org/1999/xlink" content-type="dwc:verbatimCoordinates" xlink:type="simple"><named-content content-type="geo-json" specific-use="{&#34;type&#34;:&#34;Point&#34;,&#34;coordinates&#34;:[11.145800,58.875400]}" id="NCID0E4ADM" xlink:type="simple">58.8754, 11.1458</named-content></named-content>
                </td><td rowspan="1" colspan="1">8-Oct-2008</td><td rowspan="1" colspan="1">C. Erséus</td><td rowspan="1" colspan="1">Upper intertidal, coarse sand</td><td rowspan="1" colspan="1">
                  <ext-link xmlns:xlink="http://www.w3.org/1999/xlink" ext-link-type="gen" xlink:href="KU893930" xlink:type="simple">KU893930</ext-link>
                </td><td rowspan="1" colspan="1">
                  <named-content xmlns:xlink="http://www.w3.org/1999/xlink" content-type="dwc:institutional_code" xlink:type="simple">SMNH</named-content> 152726</td></tr><tr><td rowspan="1" colspan="1">
                  <italic><tp:taxon-name><tp:taxon-name-part taxon-name-part-type="genus" reg="Lumbricillus">L.</tp:taxon-name-part> <tp:taxon-name-part taxon-name-part-type="species" reg="dubius">dubius</tp:taxon-name-part></tp:taxon-name></italic>
                </td><td rowspan="1" colspan="1">CE5223</td><td rowspan="1" colspan="1">SE, Bohuslän, Strömstad, Tjärnö</td><td rowspan="1" colspan="1">
                  <named-content xmlns:xlink="http://www.w3.org/1999/xlink" content-type="dwc:verbatimCoordinates" xlink:type="simple"><named-content content-type="geo-json" specific-use="{&#34;type&#34;:&#34;Point&#34;,&#34;coordinates&#34;:[11.145800,58.875400]}" id="NCID0E1CDM" xlink:type="simple">58.8754, 11.1458</named-content></named-content>
                </td><td rowspan="1" colspan="1">8-Oct-2008</td><td rowspan="1" colspan="1">C. Erséus</td><td rowspan="1" colspan="1">Upper intertidal, coarse sand</td><td rowspan="1" colspan="1">
                  <ext-link xmlns:xlink="http://www.w3.org/1999/xlink" ext-link-type="gen" xlink:href="KU893926" xlink:type="simple">KU893926</ext-link>
                </td><td rowspan="1" colspan="1">
                  <named-content xmlns:xlink="http://www.w3.org/1999/xlink" content-type="dwc:institutional_code" xlink:type="simple">SMNH</named-content> 152727</td></tr><tr><td rowspan="1" colspan="1">
                  <italic><tp:taxon-name><tp:taxon-name-part taxon-name-part-type="genus" reg="Lumbricillus">L.</tp:taxon-name-part> <tp:taxon-name-part taxon-name-part-type="species" reg="dubius">dubius</tp:taxon-name-part></tp:taxon-name></italic>
                </td><td rowspan="1" colspan="1">CE22767</td><td rowspan="1" colspan="1">NO, Finnmark, Mageröya, Skipsfjorden</td><td rowspan="1" colspan="1">
                  <named-content xmlns:xlink="http://www.w3.org/1999/xlink" content-type="dwc:verbatimCoordinates" xlink:type="simple"><named-content content-type="geo-json" specific-use="{&#34;type&#34;:&#34;Point&#34;,&#34;coordinates&#34;:[25.893300,71.009300]}" id="NCID0EXEDM" xlink:type="simple">71.0093, 25.8933</named-content></named-content>
                </td><td rowspan="1" colspan="1">12-Aug-2014</td><td rowspan="1" colspan="1">C. Erséus</td><td rowspan="1" colspan="1">Grass at high water mark, roots and sand</td><td rowspan="1" colspan="1">
                  <ext-link xmlns:xlink="http://www.w3.org/1999/xlink" ext-link-type="gen" xlink:href="KU893931" xlink:type="simple">KU893931</ext-link>
                </td><td rowspan="1" colspan="1">
                  <named-content xmlns:xlink="http://www.w3.org/1999/xlink" content-type="dwc:institutional_code" xlink:type="simple">ZMBN</named-content> 107835</td></tr><tr><td rowspan="1" colspan="1">
                  <italic><tp:taxon-name><tp:taxon-name-part taxon-name-part-type="genus" reg="Lumbricillus">L.</tp:taxon-name-part> <tp:taxon-name-part taxon-name-part-type="species" reg="dubius">dubius</tp:taxon-name-part></tp:taxon-name></italic>
                </td><td rowspan="1" colspan="1">CE23370</td><td rowspan="1" colspan="1">NO, Troms, Tromsö, Sommaröya, Gurahaugen</td><td rowspan="1" colspan="1">
                  <named-content xmlns:xlink="http://www.w3.org/1999/xlink" content-type="dwc:verbatimCoordinates" xlink:type="simple"><named-content content-type="geo-json" specific-use="{&#34;type&#34;:&#34;Point&#34;,&#34;coordinates&#34;:[18.027800,69.632100]}" id="NCID0EUGDM" xlink:type="simple">69.6321, 18.0278</named-content></named-content>
                </td><td rowspan="1" colspan="1">15-Aug-2014</td><td rowspan="1" colspan="1">C. Erséus</td><td rowspan="1" colspan="1">Lower intertidal, mixed mineral and shell sand</td><td rowspan="1" colspan="1">
                  <ext-link xmlns:xlink="http://www.w3.org/1999/xlink" ext-link-type="gen" xlink:href="KU893934" xlink:type="simple">KU893934</ext-link>
                </td><td rowspan="1" colspan="1">
                  <named-content xmlns:xlink="http://www.w3.org/1999/xlink" content-type="dwc:institutional_code" xlink:type="simple">ZMBN</named-content> 107836</td></tr><tr><td rowspan="1" colspan="1">
                  <italic><tp:taxon-name><tp:taxon-name-part taxon-name-part-type="genus" reg="Lumbricillus">L.</tp:taxon-name-part> <tp:taxon-name-part taxon-name-part-type="species" reg="dubius">dubius</tp:taxon-name-part></tp:taxon-name></italic>
                </td><td rowspan="1" colspan="1">CE23371</td><td rowspan="1" colspan="1">NO, Troms, Tromsö, Sommaröya, Gurahaugen</td><td rowspan="1" colspan="1">
                  <named-content xmlns:xlink="http://www.w3.org/1999/xlink" content-type="dwc:verbatimCoordinates" xlink:type="simple"><named-content content-type="geo-json" specific-use="{&#34;type&#34;:&#34;Point&#34;,&#34;coordinates&#34;:[18.027800,69.632100]}" id="NCID0ERIDM" xlink:type="simple">69.6321, 18.0278</named-content></named-content>
                </td><td rowspan="1" colspan="1">15-Aug-2014</td><td rowspan="1" colspan="1">C. Erséus</td><td rowspan="1" colspan="1">Lower intertidal, mixed mineral and shell sand</td><td rowspan="1" colspan="1">
                  <ext-link xmlns:xlink="http://www.w3.org/1999/xlink" ext-link-type="gen" xlink:href="KU893932" xlink:type="simple">KU893932</ext-link>
                </td><td rowspan="1" colspan="1">
                  <named-content xmlns:xlink="http://www.w3.org/1999/xlink" content-type="dwc:institutional_code" xlink:type="simple">ZMBN</named-content> 107837</td></tr><tr><td rowspan="1" colspan="1">
                  <italic><tp:taxon-name><tp:taxon-name-part taxon-name-part-type="genus" reg="Lumbricillus">L.</tp:taxon-name-part> <tp:taxon-name-part taxon-name-part-type="species" reg="dubius">dubius</tp:taxon-name-part></tp:taxon-name></italic>
                </td><td rowspan="1" colspan="1">CE24700</td><td rowspan="1" colspan="1">NO, Nordland, Lofoten, Grimsöystraumen Strait</td><td rowspan="1" colspan="1">
                  <named-content xmlns:xlink="http://www.w3.org/1999/xlink" content-type="dwc:verbatimCoordinates" xlink:type="simple"><named-content content-type="geo-json" specific-use="{&#34;type&#34;:&#34;Point&#34;,&#34;coordinates&#34;:[14.267900,68.260700]}" id="NCID0EOKDM" xlink:type="simple">68.2607, 14.2679</named-content></named-content>
                </td><td rowspan="1" colspan="1">10-Sep-2014</td><td rowspan="1" colspan="1">C. Erséus &amp; E. Willassen</td><td rowspan="1" colspan="1">Upper intertidal, coarse shelly sand</td><td rowspan="1" colspan="1">
                  <ext-link xmlns:xlink="http://www.w3.org/1999/xlink" ext-link-type="gen" xlink:href="KU893928" xlink:type="simple">KU893928</ext-link>
                </td><td rowspan="1" colspan="1">
                  <named-content xmlns:xlink="http://www.w3.org/1999/xlink" content-type="dwc:institutional_code" xlink:type="simple">ZMBN</named-content> 107839</td></tr><tr><td rowspan="1" colspan="1">
                  <italic><tp:taxon-name><tp:taxon-name-part taxon-name-part-type="genus" reg="Lumbricillus">L.</tp:taxon-name-part> <tp:taxon-name-part taxon-name-part-type="species" reg="dubius">dubius</tp:taxon-name-part></tp:taxon-name></italic>
                </td><td rowspan="1" colspan="1">CE24711</td><td rowspan="1" colspan="1">NO, Nordland, Lofoten, Grimsöystraumen Strait</td><td rowspan="1" colspan="1">
                  <named-content xmlns:xlink="http://www.w3.org/1999/xlink" content-type="dwc:verbatimCoordinates" xlink:type="simple"><named-content content-type="geo-json" specific-use="{&#34;type&#34;:&#34;Point&#34;,&#34;coordinates&#34;:[14.267900,68.260700]}" id="NCID0ELMDM" xlink:type="simple">68.2607, 14.2679</named-content></named-content>
                </td><td rowspan="1" colspan="1">10-Sep-2014</td><td rowspan="1" colspan="1">C. Erséus &amp; E. Willassen</td><td rowspan="1" colspan="1">Upper intertidal, coarse shelly sand</td><td rowspan="1" colspan="1">
                  <ext-link xmlns:xlink="http://www.w3.org/1999/xlink" ext-link-type="gen" xlink:href="KU893929" xlink:type="simple">KU893929</ext-link>
                </td><td rowspan="1" colspan="1">
                  <named-content xmlns:xlink="http://www.w3.org/1999/xlink" content-type="dwc:institutional_code" xlink:type="simple">ZMBN</named-content> 107840</td></tr><tr><td rowspan="1" colspan="1">
                  <italic><tp:taxon-name><tp:taxon-name-part taxon-name-part-type="genus" reg="Lumbricillus">L.</tp:taxon-name-part> <tp:taxon-name-part taxon-name-part-type="species" reg="dubius">dubius</tp:taxon-name-part></tp:taxon-name></italic>
                </td><td rowspan="1" colspan="1">CE24726</td><td rowspan="1" colspan="1">NO, Nordland, Lofoten, Grimsöystraumen Strait</td><td rowspan="1" colspan="1">
                  <named-content xmlns:xlink="http://www.w3.org/1999/xlink" content-type="dwc:verbatimCoordinates" xlink:type="simple"><named-content content-type="geo-json" specific-use="{&#34;type&#34;:&#34;Point&#34;,&#34;coordinates&#34;:[14.267800,68.260800]}" id="NCID0EMODM" xlink:type="simple">68.2608, 14.2678</named-content></named-content>
                </td><td rowspan="1" colspan="1">10-Sep-2014</td><td rowspan="1" colspan="1">C. Erséus &amp; E. Willassen</td><td rowspan="1" colspan="1">Mid-intertidal, coarse shelly sand, algae</td><td rowspan="1" colspan="1">
                  <ext-link xmlns:xlink="http://www.w3.org/1999/xlink" ext-link-type="gen" xlink:href="KU893927" xlink:type="simple">KU893927</ext-link>
                </td><td rowspan="1" colspan="1">
                  <named-content xmlns:xlink="http://www.w3.org/1999/xlink" content-type="dwc:institutional_code" xlink:type="simple">ZMBN</named-content> 107841</td></tr><tr><td rowspan="1" colspan="1">
                  <italic><tp:taxon-name><tp:taxon-name-part taxon-name-part-type="genus" reg="Lumbricillus">L.</tp:taxon-name-part> <tp:taxon-name-part taxon-name-part-type="species" reg="fennicus">fennicus</tp:taxon-name-part></tp:taxon-name></italic>
                </td><td rowspan="1" colspan="1">CE2767</td><td rowspan="1" colspan="1">SE, Öland, Borgholm, S of Föra</td><td rowspan="1" colspan="1">
                  <named-content xmlns:xlink="http://www.w3.org/1999/xlink" content-type="dwc:verbatimCoordinates" xlink:type="simple"><named-content content-type="geo-json" specific-use="{&#34;type&#34;:&#34;Point&#34;,&#34;coordinates&#34;:[16.876400,56.985500]}" id="NCID0EJQDM" xlink:type="simple">56.9855, 16.8764</named-content></named-content>
                </td><td rowspan="1" colspan="1">12-Jun-2007</td><td rowspan="1" colspan="1">A. Ansebo, <tp:taxon-name><tp:taxon-name-part taxon-name-part-type="genus" reg="Lumbricillus">L.</tp:taxon-name-part></tp:taxon-name> Matamoros &amp; C. Erséus</td><td rowspan="1" colspan="1">Stream, muddy clay</td><td rowspan="1" colspan="1">
                  <ext-link xmlns:xlink="http://www.w3.org/1999/xlink" ext-link-type="gen" xlink:href="KU894132" xlink:type="simple">KU894132</ext-link>
                </td><td rowspan="1" colspan="1">
                  <named-content xmlns:xlink="http://www.w3.org/1999/xlink" content-type="dwc:institutional_code" xlink:type="simple">SMNH</named-content> 152729</td></tr><tr><td rowspan="1" colspan="1">
                  <italic><tp:taxon-name><tp:taxon-name-part taxon-name-part-type="genus" reg="Lumbricillus">L.</tp:taxon-name-part> <tp:taxon-name-part taxon-name-part-type="species" reg="fennicus">fennicus</tp:taxon-name-part></tp:taxon-name></italic>
                </td><td rowspan="1" colspan="1">CE2768</td><td rowspan="1" colspan="1">SE, Öland, Borgholm, S of Föra</td><td rowspan="1" colspan="1">
                  <named-content xmlns:xlink="http://www.w3.org/1999/xlink" content-type="dwc:verbatimCoordinates" xlink:type="simple"><named-content content-type="geo-json" specific-use="{&#34;type&#34;:&#34;Point&#34;,&#34;coordinates&#34;:[16.876400,56.985500]}" id="NCID0ENSDM" xlink:type="simple">56.9855, 16.8764</named-content></named-content>
                </td><td rowspan="1" colspan="1">12-Jun-2007</td><td rowspan="1" colspan="1">A. Ansebo, <tp:taxon-name><tp:taxon-name-part taxon-name-part-type="genus" reg="Lumbricillus">L.</tp:taxon-name-part></tp:taxon-name> Matamoros &amp; C. Erséus</td><td rowspan="1" colspan="1">Stream, muddy clay</td><td rowspan="1" colspan="1">
                  <ext-link xmlns:xlink="http://www.w3.org/1999/xlink" ext-link-type="gen" xlink:href="KU894003" xlink:type="simple">KU894003</ext-link>
                </td><td rowspan="1" colspan="1">
                  <named-content xmlns:xlink="http://www.w3.org/1999/xlink" content-type="dwc:institutional_code" xlink:type="simple">SMNH</named-content> 152730</td></tr><tr><td rowspan="1" colspan="1">
                  <italic><tp:taxon-name><tp:taxon-name-part taxon-name-part-type="genus" reg="Lumbricillus">L.</tp:taxon-name-part> <tp:taxon-name-part taxon-name-part-type="species" reg="fennicus">fennicus</tp:taxon-name-part></tp:taxon-name></italic>
                </td><td rowspan="1" colspan="1">CE2988</td><td rowspan="1" colspan="1">SE, Öland, Borgholm, S of Föra</td><td rowspan="1" colspan="1">
                  <named-content xmlns:xlink="http://www.w3.org/1999/xlink" content-type="dwc:verbatimCoordinates" xlink:type="simple"><named-content content-type="geo-json" specific-use="{&#34;type&#34;:&#34;Point&#34;,&#34;coordinates&#34;:[16.876400,56.985500]}" id="NCID0ERUDM" xlink:type="simple">56.9855, 16.8764</named-content></named-content>
                </td><td rowspan="1" colspan="1">12-Jun-2007</td><td rowspan="1" colspan="1">A. Ansebo, <tp:taxon-name><tp:taxon-name-part taxon-name-part-type="genus" reg="Lumbricillus">L.</tp:taxon-name-part></tp:taxon-name> Matamoros &amp; C. Erséus</td><td rowspan="1" colspan="1">Stream, muddy clay</td><td rowspan="1" colspan="1">
                  <ext-link xmlns:xlink="http://www.w3.org/1999/xlink" ext-link-type="gen" xlink:href="KU894125" xlink:type="simple">KU894125</ext-link>
                </td><td rowspan="1" colspan="1">
                  <named-content xmlns:xlink="http://www.w3.org/1999/xlink" content-type="dwc:institutional_code" xlink:type="simple">SMNH</named-content> 152731</td></tr><tr><td rowspan="1" colspan="1">
                  <italic><tp:taxon-name><tp:taxon-name-part taxon-name-part-type="genus" reg="Lumbricillus">L.</tp:taxon-name-part> <tp:taxon-name-part taxon-name-part-type="species" reg="fennicus">fennicus</tp:taxon-name-part></tp:taxon-name></italic>
                </td><td rowspan="1" colspan="1">CE6092</td><td rowspan="1" colspan="1">SE, Bohuslän, Lysekil, Färlev, Färlevsfjorden</td><td rowspan="1" colspan="1">
                  <named-content xmlns:xlink="http://www.w3.org/1999/xlink" content-type="dwc:verbatimCoordinates" xlink:type="simple"><named-content content-type="geo-json" specific-use="{&#34;type&#34;:&#34;Point&#34;,&#34;coordinates&#34;:[11.572200,58.478500]}" id="NCID0EVWDM" xlink:type="simple">58.4785, 11.5722</named-content></named-content>
                </td><td rowspan="1" colspan="1">27-May-2009</td><td rowspan="1" colspan="1">C. Erséus, A. Ansebo &amp; M. Johansson</td><td rowspan="1" colspan="1">Sand, fine mud</td><td rowspan="1" colspan="1">
                  <ext-link xmlns:xlink="http://www.w3.org/1999/xlink" ext-link-type="gen" xlink:href="KU894002" xlink:type="simple">KU894002</ext-link>
                </td><td rowspan="1" colspan="1">
                  <named-content xmlns:xlink="http://www.w3.org/1999/xlink" content-type="dwc:institutional_code" xlink:type="simple">SMNH</named-content> 152732</td></tr><tr><td rowspan="1" colspan="1">
                  <italic><tp:taxon-name><tp:taxon-name-part taxon-name-part-type="genus" reg="Lumbricillus">L.</tp:taxon-name-part> <tp:taxon-name-part taxon-name-part-type="species" reg="kaloensis">kaloensis</tp:taxon-name-part></tp:taxon-name></italic>
                </td><td rowspan="1" colspan="1">CE978</td><td rowspan="1" colspan="1">SE, Torslanda, Lilleby, Sillvik</td><td rowspan="1" colspan="1">
                  <named-content xmlns:xlink="http://www.w3.org/1999/xlink" content-type="dwc:verbatimCoordinates" xlink:type="simple"><named-content content-type="geo-json" specific-use="{&#34;type&#34;:&#34;Point&#34;,&#34;coordinates&#34;:[11.755000,57.746700]}" id="NCID0ESYDM" xlink:type="simple">57.7467, 11.755</named-content></named-content>
                </td><td rowspan="1" colspan="1">10-Apr-2005</td><td rowspan="1" colspan="1">A. Ansebo</td><td rowspan="1" colspan="1">Intertidal sand</td><td rowspan="1" colspan="1">
                  <ext-link xmlns:xlink="http://www.w3.org/1999/xlink" ext-link-type="gen" xlink:href="KU894128" xlink:type="simple">KU894128</ext-link>
                </td><td rowspan="1" colspan="1">
                  <named-content xmlns:xlink="http://www.w3.org/1999/xlink" content-type="dwc:institutional_code" xlink:type="simple">SMNH</named-content> 152733</td></tr><tr><td rowspan="1" colspan="1">
                  <italic><tp:taxon-name><tp:taxon-name-part taxon-name-part-type="genus" reg="Lumbricillus">L.</tp:taxon-name-part> <tp:taxon-name-part taxon-name-part-type="species" reg="kaloensis">kaloensis</tp:taxon-name-part></tp:taxon-name></italic>
                </td><td rowspan="1" colspan="1">CE5412</td><td rowspan="1" colspan="1">NO, Hordaland, Bergen, Blomsterdalen</td><td rowspan="1" colspan="1">
                  <named-content xmlns:xlink="http://www.w3.org/1999/xlink" content-type="dwc:verbatimCoordinates" xlink:type="simple"><named-content content-type="geo-json" specific-use="{&#34;type&#34;:&#34;Point&#34;,&#34;coordinates&#34;:[5.221200,60.268900]}" id="NCID0EP1DM" xlink:type="simple">60.2689, 5.2212</named-content></named-content>
                </td><td rowspan="1" colspan="1">4-Nov-2011</td><td rowspan="1" colspan="1">P. De Wit</td><td rowspan="1" colspan="1">Intertidal, sand, rocks</td><td rowspan="1" colspan="1">
                  <ext-link xmlns:xlink="http://www.w3.org/1999/xlink" ext-link-type="gen" xlink:href="KU894149" xlink:type="simple">KU894149</ext-link>
                </td><td rowspan="1" colspan="1">
                  <named-content xmlns:xlink="http://www.w3.org/1999/xlink" content-type="dwc:institutional_code" xlink:type="simple">ZMBN</named-content> 107842</td></tr><tr><td rowspan="1" colspan="1">
                  <italic><tp:taxon-name><tp:taxon-name-part taxon-name-part-type="genus" reg="Lumbricillus">L.</tp:taxon-name-part> <tp:taxon-name-part taxon-name-part-type="species" reg="knoellneri">knoellneri</tp:taxon-name-part></tp:taxon-name></italic>
                </td><td rowspan="1" colspan="1">CE980</td><td rowspan="1" colspan="1">SE, Västergötland, Göteborg, Fiskebäck</td><td rowspan="1" colspan="1">
                  <named-content xmlns:xlink="http://www.w3.org/1999/xlink" content-type="dwc:verbatimCoordinates" xlink:type="simple"><named-content content-type="geo-json" specific-use="{&#34;type&#34;:&#34;Point&#34;,&#34;coordinates&#34;:[11.848300,57.656700]}" id="NCID0EM3DM" xlink:type="simple">57.6567, 11.8483</named-content></named-content>
                </td><td rowspan="1" colspan="1">15-May-2005</td><td rowspan="1" colspan="1">A. Ansebo</td><td rowspan="1" colspan="1">Intertidal sand</td><td rowspan="1" colspan="1">
                  <ext-link xmlns:xlink="http://www.w3.org/1999/xlink" ext-link-type="gen" xlink:href="KU894121" xlink:type="simple">KU894121</ext-link>
                </td><td rowspan="1" colspan="1">
                  <named-content xmlns:xlink="http://www.w3.org/1999/xlink" content-type="dwc:institutional_code" xlink:type="simple">SMNH</named-content> 152734</td></tr><tr><td rowspan="1" colspan="1">
                  <italic><tp:taxon-name><tp:taxon-name-part taxon-name-part-type="genus" reg="Lumbricillus">L.</tp:taxon-name-part> <tp:taxon-name-part taxon-name-part-type="species" reg="knoellneri">knoellneri</tp:taxon-name-part></tp:taxon-name></italic>
                </td><td rowspan="1" colspan="1">CE982</td><td rowspan="1" colspan="1">SE, Västergötland, Göteborg, Fiskebäck</td><td rowspan="1" colspan="1">
                  <named-content xmlns:xlink="http://www.w3.org/1999/xlink" content-type="dwc:verbatimCoordinates" xlink:type="simple"><named-content content-type="geo-json" specific-use="{&#34;type&#34;:&#34;Point&#34;,&#34;coordinates&#34;:[11.848300,57.656700]}" id="NCID0EJ5DM" xlink:type="simple">57.6567, 11.8483</named-content></named-content>
                </td><td rowspan="1" colspan="1">15-May-2005</td><td rowspan="1" colspan="1">A. Ansebo</td><td rowspan="1" colspan="1">Intertidal sand</td><td rowspan="1" colspan="1">
                  <ext-link xmlns:xlink="http://www.w3.org/1999/xlink" ext-link-type="gen" xlink:href="KU894122" xlink:type="simple">KU894122</ext-link>
                </td><td rowspan="1" colspan="1">
                  <named-content xmlns:xlink="http://www.w3.org/1999/xlink" content-type="dwc:institutional_code" xlink:type="simple">SMNH</named-content> 152735</td></tr><tr><td rowspan="1" colspan="1">
                  <italic><tp:taxon-name><tp:taxon-name-part taxon-name-part-type="genus" reg="Lumbricillus">L.</tp:taxon-name-part> <tp:taxon-name-part taxon-name-part-type="species" reg="knoellneri">knoellneri</tp:taxon-name-part></tp:taxon-name></italic>
                </td><td rowspan="1" colspan="1">CE19369</td><td rowspan="1" colspan="1">NO, Sogn og Fjordane, Luster Nes, Lustrafjorden</td><td rowspan="1" colspan="1">
                  <named-content xmlns:xlink="http://www.w3.org/1999/xlink" content-type="dwc:verbatimCoordinates" xlink:type="simple"><named-content content-type="geo-json" specific-use="{&#34;type&#34;:&#34;Point&#34;,&#34;coordinates&#34;:[7.369000,61.386400]}" id="NCID0EGAEM" xlink:type="simple">61.3864, 7.369</named-content></named-content>
                </td><td rowspan="1" colspan="1">12-Aug-2013</td><td rowspan="1" colspan="1">C. Erséus</td><td rowspan="1" colspan="1">Upper intertidal, sand</td><td rowspan="1" colspan="1">
                  <ext-link xmlns:xlink="http://www.w3.org/1999/xlink" ext-link-type="gen" xlink:href="KU893940" xlink:type="simple">KU893940</ext-link>
                </td><td rowspan="1" colspan="1">
                  <named-content xmlns:xlink="http://www.w3.org/1999/xlink" content-type="dwc:institutional_code" xlink:type="simple">ZMBN</named-content> 107859</td></tr><tr><td rowspan="1" colspan="1">
                  <italic><tp:taxon-name><tp:taxon-name-part taxon-name-part-type="genus" reg="Lumbricillus">L.</tp:taxon-name-part> <tp:taxon-name-part taxon-name-part-type="species" reg="knoellneri">knoellneri</tp:taxon-name-part></tp:taxon-name></italic>
                </td><td rowspan="1" colspan="1">CE20761</td><td rowspan="1" colspan="1">NO, Svalbard, Spitsbergen, Nordfjorden, Tschermak</td><td rowspan="1" colspan="1">
                  <named-content xmlns:xlink="http://www.w3.org/1999/xlink" content-type="dwc:verbatimCoordinates" xlink:type="simple"><named-content content-type="geo-json" specific-use="{&#34;type&#34;:&#34;Point&#34;,&#34;coordinates&#34;:[15.328900,78.490300]}" id="NCID0EDCEM" xlink:type="simple">78.4903, 15.3289</named-content></named-content>
                </td><td rowspan="1" colspan="1">27-Jul-2013</td><td rowspan="1" colspan="1">K. Hårsaker</td><td rowspan="1" colspan="1">Freshwater stream, sand</td><td rowspan="1" colspan="1">
                  <ext-link xmlns:xlink="http://www.w3.org/1999/xlink" ext-link-type="gen" xlink:href="KU893938" xlink:type="simple">KU893938</ext-link>
                </td><td rowspan="1" colspan="1">
                  <named-content xmlns:xlink="http://www.w3.org/1999/xlink" content-type="dwc:institutional_code" xlink:type="simple">ZMBN</named-content> 107860</td></tr><tr><td rowspan="1" colspan="1">
                  <italic><tp:taxon-name><tp:taxon-name-part taxon-name-part-type="genus" reg="Lumbricillus">L.</tp:taxon-name-part> <tp:taxon-name-part taxon-name-part-type="species" reg="knoellneri">knoellneri</tp:taxon-name-part></tp:taxon-name></italic>
                </td><td rowspan="1" colspan="1">CE20762</td><td rowspan="1" colspan="1">NO, Svalbard, Spitsbergen, Nordfjorden, Tschermak</td><td rowspan="1" colspan="1">
                  <named-content xmlns:xlink="http://www.w3.org/1999/xlink" content-type="dwc:verbatimCoordinates" xlink:type="simple"><named-content content-type="geo-json" specific-use="{&#34;type&#34;:&#34;Point&#34;,&#34;coordinates&#34;:[15.328900,78.490300]}" id="NCID0EAEEM" xlink:type="simple">78.4903, 15.3289</named-content></named-content>
                </td><td rowspan="1" colspan="1">27-Jul-2013</td><td rowspan="1" colspan="1">K. Hårsaker</td><td rowspan="1" colspan="1">Freshwater stream, sand</td><td rowspan="1" colspan="1">
                  <ext-link xmlns:xlink="http://www.w3.org/1999/xlink" ext-link-type="gen" xlink:href="KU893939" xlink:type="simple">KU893939</ext-link>
                </td><td rowspan="1" colspan="1">
                  <named-content xmlns:xlink="http://www.w3.org/1999/xlink" content-type="dwc:institutional_code" xlink:type="simple">ZMBN</named-content> 107861</td></tr><tr><td rowspan="1" colspan="1">
                  <italic><tp:taxon-name><tp:taxon-name-part taxon-name-part-type="genus" reg="Lumbricillus">L.</tp:taxon-name-part> <tp:taxon-name-part taxon-name-part-type="species" reg="knoellneri">knoellneri</tp:taxon-name-part></tp:taxon-name></italic>
                </td><td rowspan="1" colspan="1">CE22615</td><td rowspan="1" colspan="1">NO, Finnmark, Porsanger, Roddinessjöen</td><td rowspan="1" colspan="1">
                  <named-content xmlns:xlink="http://www.w3.org/1999/xlink" content-type="dwc:verbatimCoordinates" xlink:type="simple"><named-content content-type="geo-json" specific-use="{&#34;type&#34;:&#34;Point&#34;,&#34;coordinates&#34;:[25.073900,70.092700]}" id="NCID0E4FEM" xlink:type="simple">70.0927, 25.0739</named-content></named-content>
                </td><td rowspan="1" colspan="1">11-Aug-2014</td><td rowspan="1" colspan="1">C. Erséus</td><td rowspan="1" colspan="1">Intertidal, algae, rubble</td><td rowspan="1" colspan="1">
                  <ext-link xmlns:xlink="http://www.w3.org/1999/xlink" ext-link-type="gen" xlink:href="KU893937" xlink:type="simple">KU893937</ext-link>
                </td><td rowspan="1" colspan="1">
                  <named-content xmlns:xlink="http://www.w3.org/1999/xlink" content-type="dwc:institutional_code" xlink:type="simple">ZMBN</named-content> 107863</td></tr><tr><td rowspan="1" colspan="1">
                  <italic><tp:taxon-name><tp:taxon-name-part taxon-name-part-type="genus" reg="Lumbricillus">L.</tp:taxon-name-part> <tp:taxon-name-part taxon-name-part-type="species" reg="knoellneri">knoellneri</tp:taxon-name-part></tp:taxon-name></italic>
                </td><td rowspan="1" colspan="1">CE23252</td><td rowspan="1" colspan="1">NO, Troms, Tromsö, Tromsö, Lanes</td><td rowspan="1" colspan="1">
                  <named-content xmlns:xlink="http://www.w3.org/1999/xlink" content-type="dwc:verbatimCoordinates" xlink:type="simple"><named-content content-type="geo-json" specific-use="{&#34;type&#34;:&#34;Point&#34;,&#34;coordinates&#34;:[18.920500,69.629100]}" id="NCID0E1HEM" xlink:type="simple">69.6291, 18.9205</named-content></named-content>
                </td><td rowspan="1" colspan="1">14-Aug-2014</td><td rowspan="1" colspan="1">C. Erséus</td><td rowspan="1" colspan="1">Supralittoral, seaweed, herbs growing on top</td><td rowspan="1" colspan="1">
                  <ext-link xmlns:xlink="http://www.w3.org/1999/xlink" ext-link-type="gen" xlink:href="KU894131" xlink:type="simple">KU894131</ext-link>
                </td><td rowspan="1" colspan="1">
                  <named-content xmlns:xlink="http://www.w3.org/1999/xlink" content-type="dwc:institutional_code" xlink:type="simple">ZMBN</named-content> 107865</td></tr><tr><td rowspan="1" colspan="1">
                  <italic><tp:taxon-name><tp:taxon-name-part taxon-name-part-type="genus" reg="Lumbricillus">L.</tp:taxon-name-part> <tp:taxon-name-part taxon-name-part-type="species" reg="knoellneri">knoellneri</tp:taxon-name-part></tp:taxon-name></italic>
                </td><td rowspan="1" colspan="1">CE23253</td><td rowspan="1" colspan="1">NO, Troms, Tromsö, Tromsö, Lanes</td><td rowspan="1" colspan="1">
                  <named-content xmlns:xlink="http://www.w3.org/1999/xlink" content-type="dwc:verbatimCoordinates" xlink:type="simple"><named-content content-type="geo-json" specific-use="{&#34;type&#34;:&#34;Point&#34;,&#34;coordinates&#34;:[18.920500,69.629100]}" id="NCID0EXJEM" xlink:type="simple">69.6291, 18.9205</named-content></named-content>
                </td><td rowspan="1" colspan="1">14-Aug-2014</td><td rowspan="1" colspan="1">C. Erséus</td><td rowspan="1" colspan="1">Supralittoral, seaweed, herbs growing on top</td><td rowspan="1" colspan="1">
                  <ext-link xmlns:xlink="http://www.w3.org/1999/xlink" ext-link-type="gen" xlink:href="KU894106" xlink:type="simple">KU894106</ext-link>
                </td><td rowspan="1" colspan="1">
                  <named-content xmlns:xlink="http://www.w3.org/1999/xlink" content-type="dwc:institutional_code" xlink:type="simple">ZMBN</named-content> 107866</td></tr><tr><td rowspan="1" colspan="1">
                  <italic><tp:taxon-name><tp:taxon-name-part taxon-name-part-type="genus" reg="Lumbricillus">L.</tp:taxon-name-part> <tp:taxon-name-part taxon-name-part-type="species" reg="latithecatus">latithecatus</tp:taxon-name-part></tp:taxon-name></italic> sp. n.</td><td rowspan="1" colspan="1">CE1976</td><td rowspan="1" colspan="1">SE, Skåne, Höganäs, Mölle</td><td rowspan="1" colspan="1">
                  <named-content xmlns:xlink="http://www.w3.org/1999/xlink" content-type="dwc:verbatimCoordinates" xlink:type="simple"><named-content content-type="geo-json" specific-use="{&#34;type&#34;:&#34;Point&#34;,&#34;coordinates&#34;:[12.519200,56.257600]}" id="NCID0EULEM" xlink:type="simple">56.2576, 12.5192</named-content></named-content>
                </td><td rowspan="1" colspan="1">29-Jul-2006</td><td rowspan="1" colspan="1">C. Erséus</td><td rowspan="1" colspan="1">Decaying algae, sand</td><td rowspan="1" colspan="1">
                  <ext-link xmlns:xlink="http://www.w3.org/1999/xlink" ext-link-type="gen" xlink:href="KU894053" xlink:type="simple">KU894053</ext-link>
                </td><td rowspan="1" colspan="1">
                  <named-content xmlns:xlink="http://www.w3.org/1999/xlink" content-type="dwc:institutional_code" xlink:type="simple">SMNH</named-content> 152830</td></tr><tr><td rowspan="1" colspan="1">
                  <italic><tp:taxon-name><tp:taxon-name-part taxon-name-part-type="genus" reg="Lumbricillus">L.</tp:taxon-name-part> <tp:taxon-name-part taxon-name-part-type="species" reg="latithecatus">latithecatus</tp:taxon-name-part></tp:taxon-name></italic> sp. n.</td><td rowspan="1" colspan="1">CE1979</td><td rowspan="1" colspan="1">SE, Skåne, Höganäs, Mölle</td><td rowspan="1" colspan="1">
                  <named-content xmlns:xlink="http://www.w3.org/1999/xlink" content-type="dwc:verbatimCoordinates" xlink:type="simple"><named-content content-type="geo-json" specific-use="{&#34;type&#34;:&#34;Point&#34;,&#34;coordinates&#34;:[12.519200,56.257600]}" id="NCID0ERNEM" xlink:type="simple">56.2576, 12.5192</named-content></named-content>
                </td><td rowspan="1" colspan="1">29-Jul-2006</td><td rowspan="1" colspan="1">C. Erséus</td><td rowspan="1" colspan="1">Decaying algae, sand</td><td rowspan="1" colspan="1">
                  <ext-link xmlns:xlink="http://www.w3.org/1999/xlink" ext-link-type="gen" xlink:href="KU894055" xlink:type="simple">KU894055</ext-link>
                </td><td rowspan="1" colspan="1">
                  <named-content xmlns:xlink="http://www.w3.org/1999/xlink" content-type="dwc:institutional_code" xlink:type="simple">SMNH</named-content> 152831</td></tr><tr><td rowspan="1" colspan="1">
                  <italic><tp:taxon-name><tp:taxon-name-part taxon-name-part-type="genus" reg="Lumbricillus">L.</tp:taxon-name-part> <tp:taxon-name-part taxon-name-part-type="species" reg="latithecatus">latithecatus</tp:taxon-name-part></tp:taxon-name></italic> sp. n.</td><td rowspan="1" colspan="1">CE12041</td><td rowspan="1" colspan="1">NO, Rogaland, Sola, Ölbörhamna</td><td rowspan="1" colspan="1">
                  <named-content xmlns:xlink="http://www.w3.org/1999/xlink" content-type="dwc:verbatimCoordinates" xlink:type="simple"><named-content content-type="geo-json" specific-use="{&#34;type&#34;:&#34;Point&#34;,&#34;coordinates&#34;:[5.565400,58.869700]}" id="NCID0EOPEM" xlink:type="simple">58.8697, 5.5654</named-content></named-content>
                </td><td rowspan="1" colspan="1">15-Jun-2012</td><td rowspan="1" colspan="1">C. Erséus</td><td rowspan="1" colspan="1">Intertidal, algae</td><td rowspan="1" colspan="1">
                  <ext-link xmlns:xlink="http://www.w3.org/1999/xlink" ext-link-type="gen" xlink:href="KU894054" xlink:type="simple">KU894054</ext-link>
                </td><td rowspan="1" colspan="1">
                  <named-content xmlns:xlink="http://www.w3.org/1999/xlink" content-type="dwc:institutional_code" xlink:type="simple">ZMBN</named-content> 107940</td></tr><tr><td rowspan="1" colspan="1">
                  <italic><tp:taxon-name><tp:taxon-name-part taxon-name-part-type="genus" reg="Lumbricillus">L.</tp:taxon-name-part> <tp:taxon-name-part taxon-name-part-type="species" reg="latithecatus">latithecatus</tp:taxon-name-part></tp:taxon-name></italic> sp. n.</td><td rowspan="1" colspan="1">CE12042</td><td rowspan="1" colspan="1">NO, Rogaland, Sola, Ölbörhamna</td><td rowspan="1" colspan="1">
                  <named-content xmlns:xlink="http://www.w3.org/1999/xlink" content-type="dwc:verbatimCoordinates" xlink:type="simple"><named-content content-type="geo-json" specific-use="{&#34;type&#34;:&#34;Point&#34;,&#34;coordinates&#34;:[5.565400,58.869700]}" id="NCID0ELREM" xlink:type="simple">58.8697, 5.5654</named-content></named-content>
                </td><td rowspan="1" colspan="1">15-Jun-2012</td><td rowspan="1" colspan="1">C. Erséus</td><td rowspan="1" colspan="1">Intertidal, algae</td><td rowspan="1" colspan="1">
                  <ext-link xmlns:xlink="http://www.w3.org/1999/xlink" ext-link-type="gen" xlink:href="KU894127" xlink:type="simple">KU894127</ext-link>
                </td><td rowspan="1" colspan="1">
                  <named-content xmlns:xlink="http://www.w3.org/1999/xlink" content-type="dwc:institutional_code" xlink:type="simple">ZMBN</named-content> 107941</td></tr><tr><td rowspan="1" colspan="1">
                  <italic><tp:taxon-name><tp:taxon-name-part taxon-name-part-type="genus" reg="Lumbricillus">L.</tp:taxon-name-part> <tp:taxon-name-part taxon-name-part-type="species" reg="lineatus">lineatus</tp:taxon-name-part></tp:taxon-name></italic>
                </td><td rowspan="1" colspan="1">CE1640</td><td rowspan="1" colspan="1">SE, Bohuslän, Strömstad, Tjärnö</td><td rowspan="1" colspan="1">
                  <named-content xmlns:xlink="http://www.w3.org/1999/xlink" content-type="dwc:verbatimCoordinates" xlink:type="simple"><named-content content-type="geo-json" specific-use="{&#34;type&#34;:&#34;Point&#34;,&#34;coordinates&#34;:[11.145600,58.876600]}" id="NCID0EITEM" xlink:type="simple">58.8766, 11.1456</named-content></named-content>
                </td><td rowspan="1" colspan="1">1-Sep-2004</td><td rowspan="1" colspan="1">C. Erséus</td><td rowspan="1" colspan="1">Intertidal, sand, gravel</td><td rowspan="1" colspan="1">
                  <ext-link xmlns:xlink="http://www.w3.org/1999/xlink" ext-link-type="gen" xlink:href="KU894030" xlink:type="simple">KU894030</ext-link>
                </td><td rowspan="1" colspan="1">
                  <named-content xmlns:xlink="http://www.w3.org/1999/xlink" content-type="dwc:institutional_code" xlink:type="simple">SMNH</named-content> 152742</td></tr><tr><td rowspan="1" colspan="1">
                  <italic><tp:taxon-name><tp:taxon-name-part taxon-name-part-type="genus" reg="Lumbricillus">L.</tp:taxon-name-part> <tp:taxon-name-part taxon-name-part-type="species" reg="lineatus">lineatus</tp:taxon-name-part></tp:taxon-name></italic>
                </td><td rowspan="1" colspan="1">CE1694</td><td rowspan="1" colspan="1">ES, Galicia, Ponevedra, Illa de Arousa</td><td rowspan="1" colspan="1">
                  <named-content xmlns:xlink="http://www.w3.org/1999/xlink" content-type="dwc:verbatimCoordinates" xlink:type="simple"><named-content content-type="geo-json" specific-use="{&#34;type&#34;:&#34;Point&#34;,&#34;coordinates&#34;:[-8.870000,42.560000]}" id="NCID0EFVEM" xlink:type="simple">42.56, -8.87</named-content></named-content>
                </td><td rowspan="1" colspan="1">1-Apr-2006</td><td rowspan="1" colspan="1">B. Reboreda Rivera</td><td rowspan="1" colspan="1">
                  <italic><tp:taxon-name><tp:taxon-name-part taxon-name-part-type="genus" reg="Ulva">Ulva</tp:taxon-name-part></tp:taxon-name></italic> compost culture</td><td rowspan="1" colspan="1">
                  <ext-link xmlns:xlink="http://www.w3.org/1999/xlink" ext-link-type="gen" xlink:href="KU894118" xlink:type="simple">KU894118</ext-link>
                </td><td rowspan="1" colspan="1">
                  <named-content xmlns:xlink="http://www.w3.org/1999/xlink" content-type="dwc:institutional_code" xlink:type="simple">SMNH</named-content> 152744</td></tr><tr><td rowspan="1" colspan="1">
                  <italic><tp:taxon-name><tp:taxon-name-part taxon-name-part-type="genus" reg="Lumbricillus">L.</tp:taxon-name-part> <tp:taxon-name-part taxon-name-part-type="species" reg="lineatus">lineatus</tp:taxon-name-part></tp:taxon-name></italic>
                </td><td rowspan="1" colspan="1">CE1894</td><td rowspan="1" colspan="1">SE, Öland, Mörbylånga, Skärlöv</td><td rowspan="1" colspan="1">
                  <named-content xmlns:xlink="http://www.w3.org/1999/xlink" content-type="dwc:verbatimCoordinates" xlink:type="simple"><named-content content-type="geo-json" specific-use="{&#34;type&#34;:&#34;Point&#34;,&#34;coordinates&#34;:[16.581500,56.424100]}" id="NCID0EKXEM" xlink:type="simple">56.4241, 16.5815</named-content></named-content>
                </td><td rowspan="1" colspan="1">10-Jun-2006</td><td rowspan="1" colspan="1">
                  <tp:taxon-name><tp:taxon-name-part taxon-name-part-type="genus" reg="Lumbricillus">L.</tp:taxon-name-part></tp:taxon-name> Matamoros</td><td rowspan="1" colspan="1">Beach, shelley sand, organic material</td><td rowspan="1" colspan="1">
                  <ext-link xmlns:xlink="http://www.w3.org/1999/xlink" ext-link-type="gen" xlink:href="KU894040" xlink:type="simple">KU894040</ext-link>
                </td><td rowspan="1" colspan="1">
                  <named-content xmlns:xlink="http://www.w3.org/1999/xlink" content-type="dwc:institutional_code" xlink:type="simple">SMNH</named-content> Type-8931</td></tr><tr><td rowspan="1" colspan="1">
                  <italic><tp:taxon-name><tp:taxon-name-part taxon-name-part-type="genus" reg="Lumbricillus">L.</tp:taxon-name-part> <tp:taxon-name-part taxon-name-part-type="species" reg="lineatus">lineatus</tp:taxon-name-part></tp:taxon-name></italic>
                </td><td rowspan="1" colspan="1">CE12043</td><td rowspan="1" colspan="1">NO, Rogaland, Sola, Ölbörhamna</td><td rowspan="1" colspan="1">
                  <named-content xmlns:xlink="http://www.w3.org/1999/xlink" content-type="dwc:verbatimCoordinates" xlink:type="simple"><named-content content-type="geo-json" specific-use="{&#34;type&#34;:&#34;Point&#34;,&#34;coordinates&#34;:[5.565400,58.869700]}" id="NCID0EOZEM" xlink:type="simple">58.8697, 5.5654</named-content></named-content>
                </td><td rowspan="1" colspan="1">15-Jun-2012</td><td rowspan="1" colspan="1">C. Erséus</td><td rowspan="1" colspan="1">Intertidal, algae</td><td rowspan="1" colspan="1">
                  <ext-link xmlns:xlink="http://www.w3.org/1999/xlink" ext-link-type="gen" xlink:href="KU894033" xlink:type="simple">KU894033</ext-link>
                </td><td rowspan="1" colspan="1">
                  <named-content xmlns:xlink="http://www.w3.org/1999/xlink" content-type="dwc:institutional_code" xlink:type="simple">ZMBN</named-content> 107872</td></tr><tr><td rowspan="1" colspan="1">
                  <italic><tp:taxon-name><tp:taxon-name-part taxon-name-part-type="genus" reg="Lumbricillus">L.</tp:taxon-name-part> <tp:taxon-name-part taxon-name-part-type="species" reg="lineatus">lineatus</tp:taxon-name-part></tp:taxon-name></italic>
                </td><td rowspan="1" colspan="1">CE21688</td><td rowspan="1" colspan="1">NO, Telemark, Kragerö, Gunnarsholmen Island</td><td rowspan="1" colspan="1">
                  <named-content xmlns:xlink="http://www.w3.org/1999/xlink" content-type="dwc:verbatimCoordinates" xlink:type="simple"><named-content content-type="geo-json" specific-use="{&#34;type&#34;:&#34;Point&#34;,&#34;coordinates&#34;:[9.411700,58.864900]}" id="NCID0EL2EM" xlink:type="simple">58.8649, 9.4117</named-content></named-content>
                </td><td rowspan="1" colspan="1">12-May-2014</td><td rowspan="1" colspan="1">C. Erséus &amp; M. Klinth</td><td rowspan="1" colspan="1">Anaerobic, sand, gravel, 0.3-0.5 m depth.</td><td rowspan="1" colspan="1">
                  <ext-link xmlns:xlink="http://www.w3.org/1999/xlink" ext-link-type="gen" xlink:href="KU894181" xlink:type="simple">KU894181</ext-link>
                </td><td rowspan="1" colspan="1">
                  <named-content xmlns:xlink="http://www.w3.org/1999/xlink" content-type="dwc:institutional_code" xlink:type="simple">ZMBN</named-content> 107875</td></tr><tr><td rowspan="1" colspan="1">
                  <italic><tp:taxon-name><tp:taxon-name-part taxon-name-part-type="genus" reg="Lumbricillus">L.</tp:taxon-name-part> <tp:taxon-name-part taxon-name-part-type="species" reg="lineatus">lineatus</tp:taxon-name-part></tp:taxon-name></italic>
                </td><td rowspan="1" colspan="1">CE21986</td><td rowspan="1" colspan="1">NO, Hordaland, Maurangerfjorden, Nedrehus</td><td rowspan="1" colspan="1">
                  <named-content xmlns:xlink="http://www.w3.org/1999/xlink" content-type="dwc:verbatimCoordinates" xlink:type="simple"><named-content content-type="geo-json" specific-use="{&#34;type&#34;:&#34;Point&#34;,&#34;coordinates&#34;:[6.314600,60.129500]}" id="NCID0EI4EM" xlink:type="simple">60.1295, 6.3146</named-content></named-content>
                </td><td rowspan="1" colspan="1">14-May-2014</td><td rowspan="1" colspan="1">C. Erséus &amp; M. Klinth</td><td rowspan="1" colspan="1">High-water mark, grass roots with sand</td><td rowspan="1" colspan="1">
                  <ext-link xmlns:xlink="http://www.w3.org/1999/xlink" ext-link-type="gen" xlink:href="KU894177" xlink:type="simple">KU894177</ext-link>
                </td><td rowspan="1" colspan="1">
                  <named-content xmlns:xlink="http://www.w3.org/1999/xlink" content-type="dwc:institutional_code" xlink:type="simple">ZMBN</named-content> 107878</td></tr><tr><td rowspan="1" colspan="1">
                  <italic><tp:taxon-name><tp:taxon-name-part taxon-name-part-type="genus" reg="Lumbricillus">L.</tp:taxon-name-part> <tp:taxon-name-part taxon-name-part-type="species" reg="lineatus">lineatus</tp:taxon-name-part></tp:taxon-name></italic>
                </td><td rowspan="1" colspan="1">CE22604</td><td rowspan="1" colspan="1">NO, Finnmark, Porsanger, Roddinessjöen</td><td rowspan="1" colspan="1">
                  <named-content xmlns:xlink="http://www.w3.org/1999/xlink" content-type="dwc:verbatimCoordinates" xlink:type="simple"><named-content content-type="geo-json" specific-use="{&#34;type&#34;:&#34;Point&#34;,&#34;coordinates&#34;:[25.073900,70.092700]}" id="NCID0EF6EM" xlink:type="simple">70.0927, 25.0739</named-content></named-content>
                </td><td rowspan="1" colspan="1">11-Aug-2014</td><td rowspan="1" colspan="1">C. Erséus</td><td rowspan="1" colspan="1">Intertidal, algae, rubble</td><td rowspan="1" colspan="1">
                  <ext-link xmlns:xlink="http://www.w3.org/1999/xlink" ext-link-type="gen" xlink:href="KU894196" xlink:type="simple">KU894196</ext-link>
                </td><td rowspan="1" colspan="1">
                  <named-content xmlns:xlink="http://www.w3.org/1999/xlink" content-type="dwc:institutional_code" xlink:type="simple">ZMBN</named-content> 107879</td></tr><tr><td rowspan="1" colspan="1">
                  <italic><tp:taxon-name><tp:taxon-name-part taxon-name-part-type="genus" reg="Lumbricillus">L.</tp:taxon-name-part> <tp:taxon-name-part taxon-name-part-type="species" reg="lineatus">lineatus</tp:taxon-name-part></tp:taxon-name></italic>
                </td><td rowspan="1" colspan="1">CE22605</td><td rowspan="1" colspan="1">NO, Finnmark, Porsanger, Roddinessjöen</td><td rowspan="1" colspan="1">
                  <named-content xmlns:xlink="http://www.w3.org/1999/xlink" content-type="dwc:verbatimCoordinates" xlink:type="simple"><named-content content-type="geo-json" specific-use="{&#34;type&#34;:&#34;Point&#34;,&#34;coordinates&#34;:[25.073900,70.092700]}" id="NCID0ECBFM" xlink:type="simple">70.0927, 25.0739</named-content></named-content>
                </td><td rowspan="1" colspan="1">11-Aug-2014</td><td rowspan="1" colspan="1">C. Erséus</td><td rowspan="1" colspan="1">Intertidal, algae, rubble</td><td rowspan="1" colspan="1">
                  <ext-link xmlns:xlink="http://www.w3.org/1999/xlink" ext-link-type="gen" xlink:href="KU894029" xlink:type="simple">KU894029</ext-link>
                </td><td rowspan="1" colspan="1">
                  <named-content xmlns:xlink="http://www.w3.org/1999/xlink" content-type="dwc:institutional_code" xlink:type="simple">ZMBN</named-content> 107880</td></tr><tr><td rowspan="1" colspan="1">
                  <italic><tp:taxon-name><tp:taxon-name-part taxon-name-part-type="genus" reg="Lumbricillus">L.</tp:taxon-name-part> <tp:taxon-name-part taxon-name-part-type="species" reg="pagenstecheri">pagenstecheri</tp:taxon-name-part></tp:taxon-name> A</italic>
                </td><td rowspan="1" colspan="1">CE1896</td><td rowspan="1" colspan="1">SE, Öland, Mörbylånga, Skärlöv</td><td rowspan="1" colspan="1">
                  <named-content xmlns:xlink="http://www.w3.org/1999/xlink" content-type="dwc:verbatimCoordinates" xlink:type="simple"><named-content content-type="geo-json" specific-use="{&#34;type&#34;:&#34;Point&#34;,&#34;coordinates&#34;:[16.581500,56.424100]}" id="NCID0EADFM" xlink:type="simple">56.4241, 16.5815</named-content></named-content>
                </td><td rowspan="1" colspan="1">10-Jun-2006</td><td rowspan="1" colspan="1">
                  <tp:taxon-name><tp:taxon-name-part taxon-name-part-type="genus" reg="Lumbricillus">L.</tp:taxon-name-part></tp:taxon-name> Matamoros</td><td rowspan="1" colspan="1">Beach, shelley sand, organic material</td><td rowspan="1" colspan="1">
                  <ext-link xmlns:xlink="http://www.w3.org/1999/xlink" ext-link-type="gen" xlink:href="KU893986" xlink:type="simple">KU893986</ext-link>
                </td><td rowspan="1" colspan="1">
                  <named-content xmlns:xlink="http://www.w3.org/1999/xlink" content-type="dwc:institutional_code" xlink:type="simple">SMNH</named-content> 152766</td></tr><tr><td rowspan="1" colspan="1">
                  <italic><tp:taxon-name><tp:taxon-name-part taxon-name-part-type="genus" reg="Lumbricillus">L.</tp:taxon-name-part> <tp:taxon-name-part taxon-name-part-type="species" reg="pagenstecheri">pagenstecheri</tp:taxon-name-part></tp:taxon-name> A</italic>
                </td><td rowspan="1" colspan="1">CE1897</td><td rowspan="1" colspan="1">SE, Öland, Mörbylånga, Skärlöv</td><td rowspan="1" colspan="1">
                  <named-content xmlns:xlink="http://www.w3.org/1999/xlink" content-type="dwc:verbatimCoordinates" xlink:type="simple"><named-content content-type="geo-json" specific-use="{&#34;type&#34;:&#34;Point&#34;,&#34;coordinates&#34;:[16.581500,56.424100]}" id="NCID0EFFFM" xlink:type="simple">56.4241, 16.5815</named-content></named-content>
                </td><td rowspan="1" colspan="1">10-Jun-2006</td><td rowspan="1" colspan="1">
                  <tp:taxon-name><tp:taxon-name-part taxon-name-part-type="genus" reg="Lumbricillus">L.</tp:taxon-name-part></tp:taxon-name> Matamoros</td><td rowspan="1" colspan="1">Beach, shelley sand, organic material</td><td rowspan="1" colspan="1">
                  <ext-link xmlns:xlink="http://www.w3.org/1999/xlink" ext-link-type="gen" xlink:href="KU893987" xlink:type="simple">KU893987</ext-link>
                </td><td rowspan="1" colspan="1">
                  <named-content xmlns:xlink="http://www.w3.org/1999/xlink" content-type="dwc:institutional_code" xlink:type="simple">SMNH</named-content> 152767</td></tr><tr><td rowspan="1" colspan="1">
                  <italic><tp:taxon-name><tp:taxon-name-part taxon-name-part-type="genus" reg="Lumbricillus">L.</tp:taxon-name-part> <tp:taxon-name-part taxon-name-part-type="species" reg="pagenstecheri">pagenstecheri</tp:taxon-name-part></tp:taxon-name> A</italic>
                </td><td rowspan="1" colspan="1">CE1899</td><td rowspan="1" colspan="1">SE, Öland, Mörbylånga, Skärlöv</td><td rowspan="1" colspan="1">
                  <named-content xmlns:xlink="http://www.w3.org/1999/xlink" content-type="dwc:verbatimCoordinates" xlink:type="simple"><named-content content-type="geo-json" specific-use="{&#34;type&#34;:&#34;Point&#34;,&#34;coordinates&#34;:[16.581500,56.424100]}" id="NCID0EKHFM" xlink:type="simple">56.4241, 16.5815</named-content></named-content>
                </td><td rowspan="1" colspan="1">10-Jun-2006</td><td rowspan="1" colspan="1">
                  <tp:taxon-name><tp:taxon-name-part taxon-name-part-type="genus" reg="Lumbricillus">L.</tp:taxon-name-part></tp:taxon-name> Matamoros</td><td rowspan="1" colspan="1">Beach, shelley sand, organic material</td><td rowspan="1" colspan="1">
                  <ext-link xmlns:xlink="http://www.w3.org/1999/xlink" ext-link-type="gen" xlink:href="KU893988" xlink:type="simple">KU893988</ext-link>
                </td><td rowspan="1" colspan="1">
                  <named-content xmlns:xlink="http://www.w3.org/1999/xlink" content-type="dwc:institutional_code" xlink:type="simple">SMNH</named-content> 152768</td></tr><tr><td rowspan="1" colspan="1">
                  <italic><tp:taxon-name><tp:taxon-name-part taxon-name-part-type="genus" reg="Lumbricillus">L.</tp:taxon-name-part> <tp:taxon-name-part taxon-name-part-type="species" reg="pagenstecheri">pagenstecheri</tp:taxon-name-part></tp:taxon-name> A</italic>
                </td><td rowspan="1" colspan="1">CE2497</td><td rowspan="1" colspan="1">SE, St Förö, Västergötland, Göteborg, Stora Förö Island</td><td rowspan="1" colspan="1">
                  <named-content xmlns:xlink="http://www.w3.org/1999/xlink" content-type="dwc:verbatimCoordinates" xlink:type="simple"><named-content content-type="geo-json" specific-use="{&#34;type&#34;:&#34;Point&#34;,&#34;coordinates&#34;:[11.846900,57.625200]}" id="NCID0EPJFM" xlink:type="simple">57.6252, 11.8469</named-content></named-content>
                </td><td rowspan="1" colspan="1">2-Jun-2007</td><td rowspan="1" colspan="1">C. Erséus</td><td rowspan="1" colspan="1">Supralittoral, algae, gravel and pebbles</td><td rowspan="1" colspan="1">-</td><td rowspan="1" colspan="1">
                  <named-content xmlns:xlink="http://www.w3.org/1999/xlink" content-type="dwc:institutional_code" xlink:type="simple">SMNH</named-content> 152769</td></tr><tr><td rowspan="1" colspan="1">
                  <italic><tp:taxon-name><tp:taxon-name-part taxon-name-part-type="genus" reg="Lumbricillus">L.</tp:taxon-name-part> <tp:taxon-name-part taxon-name-part-type="species" reg="pagenstecheri">pagenstecheri</tp:taxon-name-part></tp:taxon-name> A</italic>
                </td><td rowspan="1" colspan="1">CE2498</td><td rowspan="1" colspan="1">SE, St Förö, Västergötland, Göteborg, Stora Förö Island</td><td rowspan="1" colspan="1">
                  <named-content xmlns:xlink="http://www.w3.org/1999/xlink" content-type="dwc:verbatimCoordinates" xlink:type="simple"><named-content content-type="geo-json" specific-use="{&#34;type&#34;:&#34;Point&#34;,&#34;coordinates&#34;:[11.846900,57.625200]}" id="NCID0EHLFM" xlink:type="simple">57.6252, 11.8469</named-content></named-content>
                </td><td rowspan="1" colspan="1">2-Jun-2007</td><td rowspan="1" colspan="1">C. Erséus</td><td rowspan="1" colspan="1">Supralittoral, algae, gravel and pebbles</td><td rowspan="1" colspan="1">
                  <ext-link xmlns:xlink="http://www.w3.org/1999/xlink" ext-link-type="gen" xlink:href="KU894141" xlink:type="simple">KU894141</ext-link>
                </td><td rowspan="1" colspan="1">
                  <named-content xmlns:xlink="http://www.w3.org/1999/xlink" content-type="dwc:institutional_code" xlink:type="simple">SMNH</named-content> 152770</td></tr><tr><td rowspan="1" colspan="1">
                  <italic><tp:taxon-name><tp:taxon-name-part taxon-name-part-type="genus" reg="Lumbricillus">L.</tp:taxon-name-part> <tp:taxon-name-part taxon-name-part-type="species" reg="pagenstecheri">pagenstecheri</tp:taxon-name-part></tp:taxon-name> A</italic>
                </td><td rowspan="1" colspan="1">CE2500</td><td rowspan="1" colspan="1">SE, St Förö, Västergötland, Göteborg, Stora Förö Island</td><td rowspan="1" colspan="1">
                  <named-content xmlns:xlink="http://www.w3.org/1999/xlink" content-type="dwc:verbatimCoordinates" xlink:type="simple"><named-content content-type="geo-json" specific-use="{&#34;type&#34;:&#34;Point&#34;,&#34;coordinates&#34;:[11.846900,57.625120]}" id="NCID0EFNFM" xlink:type="simple">57.62512, 11.8469</named-content></named-content>
                </td><td rowspan="1" colspan="1">2-Jun-2007</td><td rowspan="1" colspan="1">C. Erséus</td><td rowspan="1" colspan="1">Supralittoral, algae, gravel and pebbles</td><td rowspan="1" colspan="1">
                  <ext-link xmlns:xlink="http://www.w3.org/1999/xlink" ext-link-type="gen" xlink:href="KU893985" xlink:type="simple">KU893985</ext-link>
                </td><td rowspan="1" colspan="1">
                  <named-content xmlns:xlink="http://www.w3.org/1999/xlink" content-type="dwc:institutional_code" xlink:type="simple">SMNH</named-content> 152771</td></tr><tr><td rowspan="1" colspan="1">
                  <italic><tp:taxon-name><tp:taxon-name-part taxon-name-part-type="genus" reg="Lumbricillus">L.</tp:taxon-name-part> <tp:taxon-name-part taxon-name-part-type="species" reg="pagenstecheri">pagenstecheri</tp:taxon-name-part></tp:taxon-name> B</italic>
                </td><td rowspan="1" colspan="1">CE22586</td><td rowspan="1" colspan="1">NO, Finnmark, Porsanger, Roddinessjöen</td><td rowspan="1" colspan="1">
                  <named-content xmlns:xlink="http://www.w3.org/1999/xlink" content-type="dwc:verbatimCoordinates" xlink:type="simple"><named-content content-type="geo-json" specific-use="{&#34;type&#34;:&#34;Point&#34;,&#34;coordinates&#34;:[25.073900,70.092700]}" id="NCID0EDPFM" xlink:type="simple">70.0927, 25.0739</named-content></named-content>
                </td><td rowspan="1" colspan="1">11-Aug-2014</td><td rowspan="1" colspan="1">C. Erséus</td><td rowspan="1" colspan="1">Intertidal, algae, rubble</td><td rowspan="1" colspan="1">
                  <ext-link xmlns:xlink="http://www.w3.org/1999/xlink" ext-link-type="gen" xlink:href="KU893983" xlink:type="simple">KU893983</ext-link>
                </td><td rowspan="1" colspan="1">
                  <named-content xmlns:xlink="http://www.w3.org/1999/xlink" content-type="dwc:institutional_code" xlink:type="simple">ZMBN</named-content> 107890</td></tr><tr><td rowspan="1" colspan="1">
                  <italic><tp:taxon-name><tp:taxon-name-part taxon-name-part-type="genus" reg="Lumbricillus">L.</tp:taxon-name-part> <tp:taxon-name-part taxon-name-part-type="species" reg="pagenstecheri">pagenstecheri</tp:taxon-name-part></tp:taxon-name> B</italic>
                </td><td rowspan="1" colspan="1">CE22727</td><td rowspan="1" colspan="1">NO, Finnmark, Porsanger, Olderfjorden</td><td rowspan="1" colspan="1">
                  <named-content xmlns:xlink="http://www.w3.org/1999/xlink" content-type="dwc:verbatimCoordinates" xlink:type="simple"><named-content content-type="geo-json" specific-use="{&#34;type&#34;:&#34;Point&#34;,&#34;coordinates&#34;:[25.209000,70.479900]}" id="NCID0EBRFM" xlink:type="simple">70.4799, 25.209</named-content></named-content>
                </td><td rowspan="1" colspan="1">12-Aug-2014</td><td rowspan="1" colspan="1">C. Erséus</td><td rowspan="1" colspan="1">Driftline of dead algae</td><td rowspan="1" colspan="1">
                  <ext-link xmlns:xlink="http://www.w3.org/1999/xlink" ext-link-type="gen" xlink:href="KU893984" xlink:type="simple">KU893984</ext-link>
                </td><td rowspan="1" colspan="1">
                  <named-content xmlns:xlink="http://www.w3.org/1999/xlink" content-type="dwc:institutional_code" xlink:type="simple">ZMBN</named-content> 107891</td></tr><tr><td rowspan="1" colspan="1">
                  <italic><tp:taxon-name><tp:taxon-name-part taxon-name-part-type="genus" reg="Lumbricillus">L.</tp:taxon-name-part> <tp:taxon-name-part taxon-name-part-type="species" reg="pagenstecheri">pagenstecheri</tp:taxon-name-part></tp:taxon-name> C</italic>
                </td><td rowspan="1" colspan="1">CE1699</td><td rowspan="1" colspan="1">ES, Galicia, Ponevedra, Illa de Arousa</td><td rowspan="1" colspan="1">
                  <named-content xmlns:xlink="http://www.w3.org/1999/xlink" content-type="dwc:verbatimCoordinates" xlink:type="simple"><named-content content-type="geo-json" specific-use="{&#34;type&#34;:&#34;Point&#34;,&#34;coordinates&#34;:[-8.870000,42.560000]}" id="NCID0E6SFM" xlink:type="simple">42.56, -8.87</named-content></named-content>
                </td><td rowspan="1" colspan="1">1-Apr-2006</td><td rowspan="1" colspan="1">B. Reboreda Rivera</td><td rowspan="1" colspan="1">
                  <italic><tp:taxon-name><tp:taxon-name-part taxon-name-part-type="genus" reg="Ulva">Ulva</tp:taxon-name-part></tp:taxon-name></italic> compost culture</td><td rowspan="1" colspan="1">
                  <ext-link xmlns:xlink="http://www.w3.org/1999/xlink" ext-link-type="gen" xlink:href="KU893981" xlink:type="simple">KU893981</ext-link>
                </td><td rowspan="1" colspan="1">
                  <named-content xmlns:xlink="http://www.w3.org/1999/xlink" content-type="dwc:institutional_code" xlink:type="simple">SMNH</named-content> 152772</td></tr><tr><td rowspan="1" colspan="1">
                  <italic><tp:taxon-name><tp:taxon-name-part taxon-name-part-type="genus" reg="Lumbricillus">L.</tp:taxon-name-part> <tp:taxon-name-part taxon-name-part-type="species" reg="pagenstecheri">pagenstecheri</tp:taxon-name-part></tp:taxon-name> C</italic>
                </td><td rowspan="1" colspan="1">CE20718</td><td rowspan="1" colspan="1">NO, Svalbard, Spitsbergen, Wijdefjorden, Gunvorvatn</td><td rowspan="1" colspan="1">
                  <named-content xmlns:xlink="http://www.w3.org/1999/xlink" content-type="dwc:verbatimCoordinates" xlink:type="simple"><named-content content-type="geo-json" specific-use="{&#34;type&#34;:&#34;Point&#34;,&#34;coordinates&#34;:[15.664600,79.818600]}" id="NCID0EFVFM" xlink:type="simple">79.8186, 15.6646</named-content></named-content>
                </td><td rowspan="1" colspan="1">21-Jul-2013</td><td rowspan="1" colspan="1">K. Hårsaker &amp; T. Ekrem</td><td rowspan="1" colspan="1">Decaying seaweed</td><td rowspan="1" colspan="1">
                  <ext-link xmlns:xlink="http://www.w3.org/1999/xlink" ext-link-type="gen" xlink:href="KU893982" xlink:type="simple">KU893982</ext-link>
                </td><td rowspan="1" colspan="1">
                  <named-content xmlns:xlink="http://www.w3.org/1999/xlink" content-type="dwc:institutional_code" xlink:type="simple">ZMBN</named-content> 107892</td></tr><tr><td rowspan="1" colspan="1">
                  <italic><tp:taxon-name><tp:taxon-name-part taxon-name-part-type="genus" reg="Lumbricillus">L.</tp:taxon-name-part> <tp:taxon-name-part taxon-name-part-type="species" reg="pagenstecheri">pagenstecheri</tp:taxon-name-part></tp:taxon-name> D</italic>
                </td><td rowspan="1" colspan="1">CE22728</td><td rowspan="1" colspan="1">NO, Finnmark, Porsanger, Olderfjorden</td><td rowspan="1" colspan="1">
                  <named-content xmlns:xlink="http://www.w3.org/1999/xlink" content-type="dwc:verbatimCoordinates" xlink:type="simple"><named-content content-type="geo-json" specific-use="{&#34;type&#34;:&#34;Point&#34;,&#34;coordinates&#34;:[25.209000,70.479900]}" id="NCID0EDXFM" xlink:type="simple">70.4799, 25.209</named-content></named-content>
                </td><td rowspan="1" colspan="1">12-Aug-2014</td><td rowspan="1" colspan="1">C. Erséus</td><td rowspan="1" colspan="1">Driftline of dead algae</td><td rowspan="1" colspan="1">
                  <ext-link xmlns:xlink="http://www.w3.org/1999/xlink" ext-link-type="gen" xlink:href="KU894110" xlink:type="simple">KU894110</ext-link>
                </td><td rowspan="1" colspan="1">
                  <named-content xmlns:xlink="http://www.w3.org/1999/xlink" content-type="dwc:institutional_code" xlink:type="simple">ZMBN</named-content> 107893</td></tr><tr><td rowspan="1" colspan="1">
                  <italic><tp:taxon-name><tp:taxon-name-part taxon-name-part-type="genus" reg="Lumbricillus">L.</tp:taxon-name-part> <tp:taxon-name-part taxon-name-part-type="species" reg="pagenstecheri">pagenstecheri</tp:taxon-name-part></tp:taxon-name> D</italic>
                </td><td rowspan="1" colspan="1">CE22729</td><td rowspan="1" colspan="1">NO, Finnmark, Porsanger, Olderfjorden</td><td rowspan="1" colspan="1">
                  <named-content xmlns:xlink="http://www.w3.org/1999/xlink" content-type="dwc:verbatimCoordinates" xlink:type="simple"><named-content content-type="geo-json" specific-use="{&#34;type&#34;:&#34;Point&#34;,&#34;coordinates&#34;:[25.209000,70.479900]}" id="NCID0EBZFM" xlink:type="simple">70.4799, 25.209</named-content></named-content>
                </td><td rowspan="1" colspan="1">12-Aug-2014</td><td rowspan="1" colspan="1">C. Erséus</td><td rowspan="1" colspan="1">Driftline of dead algae</td><td rowspan="1" colspan="1">
                  <ext-link xmlns:xlink="http://www.w3.org/1999/xlink" ext-link-type="gen" xlink:href="KU894210" xlink:type="simple">KU894210</ext-link>
                </td><td rowspan="1" colspan="1">
                  <named-content xmlns:xlink="http://www.w3.org/1999/xlink" content-type="dwc:institutional_code" xlink:type="simple">ZMBN</named-content> 107894</td></tr><tr><td rowspan="1" colspan="1">
                  <italic><tp:taxon-name><tp:taxon-name-part taxon-name-part-type="genus" reg="Lumbricillus">L.</tp:taxon-name-part> <tp:taxon-name-part taxon-name-part-type="species" reg="pagenstecheri">pagenstecheri</tp:taxon-name-part></tp:taxon-name> D</italic>
                </td><td rowspan="1" colspan="1">CE23482</td><td rowspan="1" colspan="1">NO, Nordland, Bjerkvik</td><td rowspan="1" colspan="1">
                  <named-content xmlns:xlink="http://www.w3.org/1999/xlink" content-type="dwc:verbatimCoordinates" xlink:type="simple"><named-content content-type="geo-json" specific-use="{&#34;type&#34;:&#34;Point&#34;,&#34;coordinates&#34;:[17.542200,68.548100]}" id="NCID0E61FM" xlink:type="simple">68.5481, 17.5422</named-content></named-content>
                </td><td rowspan="1" colspan="1">15-Aug-2014</td><td rowspan="1" colspan="1">C. Erséus</td><td rowspan="1" colspan="1">Highwater line, sand</td><td rowspan="1" colspan="1">
                  <ext-link xmlns:xlink="http://www.w3.org/1999/xlink" ext-link-type="gen" xlink:href="KU893980" xlink:type="simple">KU893980</ext-link>
                </td><td rowspan="1" colspan="1">
                  <named-content xmlns:xlink="http://www.w3.org/1999/xlink" content-type="dwc:institutional_code" xlink:type="simple">ZMBN</named-content> 107895</td></tr><tr><td rowspan="1" colspan="1">
                  <italic><tp:taxon-name><tp:taxon-name-part taxon-name-part-type="genus" reg="Lumbricillus">L.</tp:taxon-name-part> <tp:taxon-name-part taxon-name-part-type="species" reg="pagenstecheri">pagenstecheri</tp:taxon-name-part></tp:taxon-name> D</italic>
                </td><td rowspan="1" colspan="1">SM191</td><td rowspan="1" colspan="1">GL, Disko Island, Qeqertarsuaq</td><td rowspan="1" colspan="1">
                  <named-content xmlns:xlink="http://www.w3.org/1999/xlink" content-type="dwc:verbatimCoordinates" xlink:type="simple"><named-content content-type="geo-json" specific-use="{&#34;type&#34;:&#34;Point&#34;,&#34;coordinates&#34;:[-53.543700,69.248900]}" id="NCID0E43FM" xlink:type="simple">69.2489, -53.5437</named-content></named-content>
                </td><td rowspan="1" colspan="1">27-Jul-2013</td><td rowspan="1" colspan="1">S. Martinsson</td><td rowspan="1" colspan="1">Beach, sand, algae</td><td rowspan="1" colspan="1">
                  <ext-link xmlns:xlink="http://www.w3.org/1999/xlink" ext-link-type="gen" xlink:href="KU893978" xlink:type="simple">KU893978</ext-link>
                </td><td rowspan="1" colspan="1">
                  <named-content xmlns:xlink="http://www.w3.org/1999/xlink" content-type="dwc:institutional_code" xlink:type="simple">SMNH</named-content> 152774</td></tr><tr><td rowspan="1" colspan="1">
                  <italic><tp:taxon-name><tp:taxon-name-part taxon-name-part-type="genus" reg="Lumbricillus">L.</tp:taxon-name-part> <tp:taxon-name-part taxon-name-part-type="species" reg="pumilio">pumilio</tp:taxon-name-part></tp:taxon-name></italic>
                </td><td rowspan="1" colspan="1">CE3346</td><td rowspan="1" colspan="1">UK, Wales, Cardiff, Newport, St. Brides</td><td rowspan="1" colspan="1">
                  <named-content xmlns:xlink="http://www.w3.org/1999/xlink" content-type="dwc:verbatimCoordinates" xlink:type="simple"><named-content content-type="geo-json" specific-use="{&#34;type&#34;:&#34;Point&#34;,&#34;coordinates&#34;:[-3.000000,51.517000]}" id="NCID0E15FM" xlink:type="simple">51.517, -3.000</named-content></named-content>
                </td><td rowspan="1" colspan="1">13-Nov-2007</td><td rowspan="1" colspan="1">S. Kvist</td><td rowspan="1" colspan="1">Supralittoral peat</td><td rowspan="1" colspan="1">
                  <ext-link xmlns:xlink="http://www.w3.org/1999/xlink" ext-link-type="gen" xlink:href="KU894205" xlink:type="simple">KU894205</ext-link>
                </td><td rowspan="1" colspan="1">
                  <named-content xmlns:xlink="http://www.w3.org/1999/xlink" content-type="dwc:institutional_code" xlink:type="simple">SMNH</named-content> 152775</td></tr><tr><td rowspan="1" colspan="1">
                  <italic><tp:taxon-name><tp:taxon-name-part taxon-name-part-type="genus" reg="Lumbricillus">L.</tp:taxon-name-part> <tp:taxon-name-part taxon-name-part-type="species" reg="pumilio">pumilio</tp:taxon-name-part></tp:taxon-name></italic>
                </td><td rowspan="1" colspan="1">CE3347</td><td rowspan="1" colspan="1">UK, Wales, Cardiff, Newport, St. Brides</td><td rowspan="1" colspan="1">
                  <named-content xmlns:xlink="http://www.w3.org/1999/xlink" content-type="dwc:verbatimCoordinates" xlink:type="simple"><named-content content-type="geo-json" specific-use="{&#34;type&#34;:&#34;Point&#34;,&#34;coordinates&#34;:[-3.000000,51.517000]}" id="NCID0EXAGM" xlink:type="simple">51.517, -3.000</named-content></named-content>
                </td><td rowspan="1" colspan="1">13-Nov-2007</td><td rowspan="1" colspan="1">S. Kvist</td><td rowspan="1" colspan="1">Supralittoral peat</td><td rowspan="1" colspan="1">
                  <ext-link xmlns:xlink="http://www.w3.org/1999/xlink" ext-link-type="gen" xlink:href="KU894195" xlink:type="simple">KU894195</ext-link>
                </td><td rowspan="1" colspan="1">
                  <named-content xmlns:xlink="http://www.w3.org/1999/xlink" content-type="dwc:institutional_code" xlink:type="simple">SMNH</named-content> 152776</td></tr><tr><td rowspan="1" colspan="1">
                  <italic><tp:taxon-name><tp:taxon-name-part taxon-name-part-type="genus" reg="Lumbricillus">L.</tp:taxon-name-part> <tp:taxon-name-part taxon-name-part-type="species" reg="pumilio">pumilio</tp:taxon-name-part></tp:taxon-name></italic>
                </td><td rowspan="1" colspan="1">CE3427</td><td rowspan="1" colspan="1">UK, Wales, Cardiff, Newport, St. Brides</td><td rowspan="1" colspan="1">
                  <named-content xmlns:xlink="http://www.w3.org/1999/xlink" content-type="dwc:verbatimCoordinates" xlink:type="simple"><named-content content-type="geo-json" specific-use="{&#34;type&#34;:&#34;Point&#34;,&#34;coordinates&#34;:[-3.000000,51.517000]}" id="NCID0EUCGM" xlink:type="simple">51.517, -3.000</named-content></named-content>
                </td><td rowspan="1" colspan="1">13-Nov-2007</td><td rowspan="1" colspan="1">S. Kvist</td><td rowspan="1" colspan="1">Supralittoral peat</td><td rowspan="1" colspan="1">
                  <ext-link xmlns:xlink="http://www.w3.org/1999/xlink" ext-link-type="gen" xlink:href="KU894084" xlink:type="simple">KU894084</ext-link>
                </td><td rowspan="1" colspan="1">
                  <named-content xmlns:xlink="http://www.w3.org/1999/xlink" content-type="dwc:institutional_code" xlink:type="simple">SMNH</named-content> 152777</td></tr><tr><td rowspan="1" colspan="1">
                  <italic><tp:taxon-name><tp:taxon-name-part taxon-name-part-type="genus" reg="Lumbricillus">L.</tp:taxon-name-part> <tp:taxon-name-part taxon-name-part-type="species" reg="pumilio">pumilio</tp:taxon-name-part></tp:taxon-name></italic>
                </td><td rowspan="1" colspan="1">CE3428</td><td rowspan="1" colspan="1">UK, Wales, Cardiff, Newport, St. Brides</td><td rowspan="1" colspan="1">
                  <named-content xmlns:xlink="http://www.w3.org/1999/xlink" content-type="dwc:verbatimCoordinates" xlink:type="simple"><named-content content-type="geo-json" specific-use="{&#34;type&#34;:&#34;Point&#34;,&#34;coordinates&#34;:[-3.000000,51.517000]}" id="NCID0EREGM" xlink:type="simple">51.517, -3.000</named-content></named-content>
                </td><td rowspan="1" colspan="1">13-Nov-2007</td><td rowspan="1" colspan="1">S. Kvist</td><td rowspan="1" colspan="1">Supralittoral peat</td><td rowspan="1" colspan="1">
                  <ext-link xmlns:xlink="http://www.w3.org/1999/xlink" ext-link-type="gen" xlink:href="KU894085" xlink:type="simple">KU894085</ext-link>
                </td><td rowspan="1" colspan="1">
                  <named-content xmlns:xlink="http://www.w3.org/1999/xlink" content-type="dwc:institutional_code" xlink:type="simple">SMNH</named-content> 152778</td></tr><tr><td rowspan="1" colspan="1">
                  <italic><tp:taxon-name><tp:taxon-name-part taxon-name-part-type="genus" reg="Lumbricillus">L.</tp:taxon-name-part> <tp:taxon-name-part taxon-name-part-type="species" reg="pumilio">pumilio</tp:taxon-name-part></tp:taxon-name></italic>
                </td><td rowspan="1" colspan="1">CE3430</td><td rowspan="1" colspan="1">UK, Wales, Cardiff, Newport, St. Brides</td><td rowspan="1" colspan="1">
                  <named-content xmlns:xlink="http://www.w3.org/1999/xlink" content-type="dwc:verbatimCoordinates" xlink:type="simple"><named-content content-type="geo-json" specific-use="{&#34;type&#34;:&#34;Point&#34;,&#34;coordinates&#34;:[-3.000000,51.517000]}" id="NCID0EOGGM" xlink:type="simple">51.517, -3.000</named-content></named-content>
                </td><td rowspan="1" colspan="1">13-Nov-2007</td><td rowspan="1" colspan="1">S. Kvist</td><td rowspan="1" colspan="1">Supralittoral peat</td><td rowspan="1" colspan="1">
                  <ext-link xmlns:xlink="http://www.w3.org/1999/xlink" ext-link-type="gen" xlink:href="KU894086" xlink:type="simple">KU894086</ext-link>
                </td><td rowspan="1" colspan="1">
                  <named-content xmlns:xlink="http://www.w3.org/1999/xlink" content-type="dwc:institutional_code" xlink:type="simple">SMNH</named-content> 152779</td></tr><tr><td rowspan="1" colspan="1">
                  <italic><tp:taxon-name><tp:taxon-name-part taxon-name-part-type="genus" reg="Lumbricillus">L.</tp:taxon-name-part> <tp:taxon-name-part taxon-name-part-type="species" reg="pumilio">pumilio</tp:taxon-name-part></tp:taxon-name></italic>
                </td><td rowspan="1" colspan="1">CE3436</td><td rowspan="1" colspan="1">UK, Wales, Cardiff, Newport, St. Brides</td><td rowspan="1" colspan="1">
                  <named-content xmlns:xlink="http://www.w3.org/1999/xlink" content-type="dwc:verbatimCoordinates" xlink:type="simple"><named-content content-type="geo-json" specific-use="{&#34;type&#34;:&#34;Point&#34;,&#34;coordinates&#34;:[-3.000000,51.517000]}" id="NCID0ELIGM" xlink:type="simple">51.517, -3.000</named-content></named-content>
                </td><td rowspan="1" colspan="1">13-Nov-2007</td><td rowspan="1" colspan="1">S. Kvist</td><td rowspan="1" colspan="1">Supralittoral peat</td><td rowspan="1" colspan="1">
                  <ext-link xmlns:xlink="http://www.w3.org/1999/xlink" ext-link-type="gen" xlink:href="KU894087" xlink:type="simple">KU894087</ext-link>
                </td><td rowspan="1" colspan="1">
                  <named-content xmlns:xlink="http://www.w3.org/1999/xlink" content-type="dwc:institutional_code" xlink:type="simple">SMNH</named-content> 152780</td></tr><tr><td rowspan="1" colspan="1">
                  <italic><tp:taxon-name><tp:taxon-name-part taxon-name-part-type="genus" reg="Lumbricillus">L.</tp:taxon-name-part> <tp:taxon-name-part taxon-name-part-type="species" reg="pumilio">pumilio</tp:taxon-name-part></tp:taxon-name></italic>
                </td><td rowspan="1" colspan="1">CE3437</td><td rowspan="1" colspan="1">UK, Wales, Cardiff, Newport, St. Brides</td><td rowspan="1" colspan="1">
                  <named-content xmlns:xlink="http://www.w3.org/1999/xlink" content-type="dwc:verbatimCoordinates" xlink:type="simple"><named-content content-type="geo-json" specific-use="{&#34;type&#34;:&#34;Point&#34;,&#34;coordinates&#34;:[-3.000000,51.517000]}" id="NCID0EIKGM" xlink:type="simple">51.517, -3.000</named-content></named-content>
                </td><td rowspan="1" colspan="1">13-Nov-2007</td><td rowspan="1" colspan="1">S. Kvist</td><td rowspan="1" colspan="1">Supralittoral peat</td><td rowspan="1" colspan="1">
                  <ext-link xmlns:xlink="http://www.w3.org/1999/xlink" ext-link-type="gen" xlink:href="KU894088" xlink:type="simple">KU894088</ext-link>
                </td><td rowspan="1" colspan="1">
                  <named-content xmlns:xlink="http://www.w3.org/1999/xlink" content-type="dwc:institutional_code" xlink:type="simple">SMNH</named-content> 152781</td></tr><tr><td rowspan="1" colspan="1">
                  <italic><tp:taxon-name><tp:taxon-name-part taxon-name-part-type="genus" reg="Lumbricillus">L.</tp:taxon-name-part> <tp:taxon-name-part taxon-name-part-type="species" reg="rivalis">rivalis</tp:taxon-name-part></tp:taxon-name></italic>
                </td><td rowspan="1" colspan="1">CE1873</td><td rowspan="1" colspan="1">SE, Blekinge, Sölvesborg, Norje</td><td rowspan="1" colspan="1">
                  <named-content xmlns:xlink="http://www.w3.org/1999/xlink" content-type="dwc:verbatimCoordinates" xlink:type="simple"><named-content content-type="geo-json" specific-use="{&#34;type&#34;:&#34;Point&#34;,&#34;coordinates&#34;:[14.674200,56.141300]}" id="NCID0EFMGM" xlink:type="simple">56.1413, 14.6742</named-content></named-content>
                </td><td rowspan="1" colspan="1">7-Jun-2006</td><td rowspan="1" colspan="1">
                  <tp:taxon-name><tp:taxon-name-part taxon-name-part-type="genus" reg="Lumbricillus">L.</tp:taxon-name-part></tp:taxon-name> Matamoros</td><td rowspan="1" colspan="1">Beach, sand, clay</td><td rowspan="1" colspan="1">
                  <ext-link xmlns:xlink="http://www.w3.org/1999/xlink" ext-link-type="gen" xlink:href="KU894064" xlink:type="simple">KU894064</ext-link>
                </td><td rowspan="1" colspan="1">
                  <named-content xmlns:xlink="http://www.w3.org/1999/xlink" content-type="dwc:institutional_code" xlink:type="simple">SMNH</named-content> 152782</td></tr><tr><td rowspan="1" colspan="1">
                  <italic><tp:taxon-name><tp:taxon-name-part taxon-name-part-type="genus" reg="Lumbricillus">L.</tp:taxon-name-part> <tp:taxon-name-part taxon-name-part-type="species" reg="rivalis">rivalis</tp:taxon-name-part></tp:taxon-name></italic>
                </td><td rowspan="1" colspan="1">CE1874</td><td rowspan="1" colspan="1">SE, Blekinge, Karlskrona, Torhamn</td><td rowspan="1" colspan="1">
                  <named-content xmlns:xlink="http://www.w3.org/1999/xlink" content-type="dwc:verbatimCoordinates" xlink:type="simple"><named-content content-type="geo-json" specific-use="{&#34;type&#34;:&#34;Point&#34;,&#34;coordinates&#34;:[15.840200,56.072600]}" id="NCID0EJOGM" xlink:type="simple">56.0726, 15.8402</named-content></named-content>
                </td><td rowspan="1" colspan="1">8-Jun-2006</td><td rowspan="1" colspan="1">
                  <tp:taxon-name><tp:taxon-name-part taxon-name-part-type="genus" reg="Lumbricillus">L.</tp:taxon-name-part></tp:taxon-name> Matamoros</td><td rowspan="1" colspan="1">Beach, stones, organic material</td><td rowspan="1" colspan="1">
                  <ext-link xmlns:xlink="http://www.w3.org/1999/xlink" ext-link-type="gen" xlink:href="KU894056" xlink:type="simple">KU894056</ext-link>
                </td><td rowspan="1" colspan="1">
                  <named-content xmlns:xlink="http://www.w3.org/1999/xlink" content-type="dwc:institutional_code" xlink:type="simple">SMNH</named-content> 152783</td></tr><tr><td rowspan="1" colspan="1">
                  <italic><tp:taxon-name><tp:taxon-name-part taxon-name-part-type="genus" reg="Lumbricillus">L.</tp:taxon-name-part> <tp:taxon-name-part taxon-name-part-type="species" reg="rivalis">rivalis</tp:taxon-name-part></tp:taxon-name></italic>
                </td><td rowspan="1" colspan="1">CE2503</td><td rowspan="1" colspan="1">SE, St Förö, Västergötland, Göteborg, Stora Förö Island</td><td rowspan="1" colspan="1">
                  <named-content xmlns:xlink="http://www.w3.org/1999/xlink" content-type="dwc:verbatimCoordinates" xlink:type="simple"><named-content content-type="geo-json" specific-use="{&#34;type&#34;:&#34;Point&#34;,&#34;coordinates&#34;:[11.846900,57.625200]}" id="NCID0ENQGM" xlink:type="simple">57.6252, 11.8469</named-content></named-content>
                </td><td rowspan="1" colspan="1">2-Jun-2007</td><td rowspan="1" colspan="1">C. Erséus</td><td rowspan="1" colspan="1">Supralittoral, algae, gravel and pebbles</td><td rowspan="1" colspan="1">
                  <ext-link xmlns:xlink="http://www.w3.org/1999/xlink" ext-link-type="gen" xlink:href="KU894146" xlink:type="simple">KU894146</ext-link>
                </td><td rowspan="1" colspan="1">
                  <named-content xmlns:xlink="http://www.w3.org/1999/xlink" content-type="dwc:institutional_code" xlink:type="simple">SMNH</named-content> 152785</td></tr><tr><td rowspan="1" colspan="1">
                  <italic><tp:taxon-name><tp:taxon-name-part taxon-name-part-type="genus" reg="Lumbricillus">L.</tp:taxon-name-part> <tp:taxon-name-part taxon-name-part-type="species" reg="rivalis">rivalis</tp:taxon-name-part></tp:taxon-name></italic>
                </td><td rowspan="1" colspan="1">CE22596</td><td rowspan="1" colspan="1">NO, Finnmark, Porsanger, Roddinessjöen</td><td rowspan="1" colspan="1">
                  <named-content xmlns:xlink="http://www.w3.org/1999/xlink" content-type="dwc:verbatimCoordinates" xlink:type="simple"><named-content content-type="geo-json" specific-use="{&#34;type&#34;:&#34;Point&#34;,&#34;coordinates&#34;:[25.073900,70.092700]}" id="NCID0EKSGM" xlink:type="simple">70.0927, 25.0739</named-content></named-content>
                </td><td rowspan="1" colspan="1">11-Aug-2014</td><td rowspan="1" colspan="1">C. Erséus</td><td rowspan="1" colspan="1">Intertidal, algae, rubble</td><td rowspan="1" colspan="1">
                  <ext-link xmlns:xlink="http://www.w3.org/1999/xlink" ext-link-type="gen" xlink:href="KU894103" xlink:type="simple">KU894103</ext-link>
                </td><td rowspan="1" colspan="1">
                  <named-content xmlns:xlink="http://www.w3.org/1999/xlink" content-type="dwc:institutional_code" xlink:type="simple">ZMBN</named-content> 107897</td></tr><tr><td rowspan="1" colspan="1">
                  <italic><tp:taxon-name><tp:taxon-name-part taxon-name-part-type="genus" reg="Lumbricillus">L.</tp:taxon-name-part> <tp:taxon-name-part taxon-name-part-type="species" reg="rivalis">rivalis</tp:taxon-name-part></tp:taxon-name></italic>
                </td><td rowspan="1" colspan="1">CE22600</td><td rowspan="1" colspan="1">NO, Finnmark, Porsanger, Roddinessjöen</td><td rowspan="1" colspan="1">
                  <named-content xmlns:xlink="http://www.w3.org/1999/xlink" content-type="dwc:verbatimCoordinates" xlink:type="simple"><named-content content-type="geo-json" specific-use="{&#34;type&#34;:&#34;Point&#34;,&#34;coordinates&#34;:[25.073900,70.092700]}" id="NCID0EHUGM" xlink:type="simple">70.0927, 25.0739</named-content></named-content>
                </td><td rowspan="1" colspan="1">11-Aug-2014</td><td rowspan="1" colspan="1">C. Erséus</td><td rowspan="1" colspan="1">Intertidal, algae, rubble</td><td rowspan="1" colspan="1">
                  <ext-link xmlns:xlink="http://www.w3.org/1999/xlink" ext-link-type="gen" xlink:href="KU894112" xlink:type="simple">KU894112</ext-link>
                </td><td rowspan="1" colspan="1">
                  <named-content xmlns:xlink="http://www.w3.org/1999/xlink" content-type="dwc:institutional_code" xlink:type="simple">ZMBN</named-content> 107898</td></tr><tr><td rowspan="1" colspan="1">
                  <italic><tp:taxon-name><tp:taxon-name-part taxon-name-part-type="genus" reg="Lumbricillus">L.</tp:taxon-name-part> <tp:taxon-name-part taxon-name-part-type="species" reg="rivalis">rivalis</tp:taxon-name-part></tp:taxon-name></italic>
                </td><td rowspan="1" colspan="1">CE22602</td><td rowspan="1" colspan="1">NO, Finnmark, Porsanger, Roddinessjöen</td><td rowspan="1" colspan="1">
                  <named-content xmlns:xlink="http://www.w3.org/1999/xlink" content-type="dwc:verbatimCoordinates" xlink:type="simple"><named-content content-type="geo-json" specific-use="{&#34;type&#34;:&#34;Point&#34;,&#34;coordinates&#34;:[25.073900,70.092700]}" id="NCID0EEWGM" xlink:type="simple">70.0927, 25.0739</named-content></named-content>
                </td><td rowspan="1" colspan="1">11-Aug-2014</td><td rowspan="1" colspan="1">C. Erséus</td><td rowspan="1" colspan="1">Intertidal, algae, rubble</td><td rowspan="1" colspan="1">
                  <ext-link xmlns:xlink="http://www.w3.org/1999/xlink" ext-link-type="gen" xlink:href="KU894102" xlink:type="simple">KU894102</ext-link>
                </td><td rowspan="1" colspan="1">
                  <named-content xmlns:xlink="http://www.w3.org/1999/xlink" content-type="dwc:institutional_code" xlink:type="simple">ZMBN</named-content> 107899</td></tr><tr><td rowspan="1" colspan="1">
                  <italic><tp:taxon-name><tp:taxon-name-part taxon-name-part-type="genus" reg="Lumbricillus">L.</tp:taxon-name-part> <tp:taxon-name-part taxon-name-part-type="species" reg="rubidus">rubidus</tp:taxon-name-part></tp:taxon-name></italic>
                </td><td rowspan="1" colspan="1">CE2549</td><td rowspan="1" colspan="1">SE, Saltholmen, Västergötland, Göteborg, Saltholmen</td><td rowspan="1" colspan="1">
                  <named-content xmlns:xlink="http://www.w3.org/1999/xlink" content-type="dwc:verbatimCoordinates" xlink:type="simple"><named-content content-type="geo-json" specific-use="{&#34;type&#34;:&#34;Point&#34;,&#34;coordinates&#34;:[11.851600,57.663100]}" id="NCID0EBYGM" xlink:type="simple">57.6631, 11.8516</named-content></named-content>
                </td><td rowspan="1" colspan="1">7-Jun-2007</td><td rowspan="1" colspan="1">C. Erséus</td><td rowspan="1" colspan="1">Supralittoral, roots and brown soil</td><td rowspan="1" colspan="1">
                  <ext-link xmlns:xlink="http://www.w3.org/1999/xlink" ext-link-type="gen" xlink:href="KU894094" xlink:type="simple">KU894094</ext-link>
                </td><td rowspan="1" colspan="1">
                  <named-content xmlns:xlink="http://www.w3.org/1999/xlink" content-type="dwc:institutional_code" xlink:type="simple">SMNH</named-content> 152792</td></tr><tr><td rowspan="1" colspan="1">
                  <italic><tp:taxon-name><tp:taxon-name-part taxon-name-part-type="genus" reg="Lumbricillus">L.</tp:taxon-name-part> <tp:taxon-name-part taxon-name-part-type="species" reg="rubidus">rubidus</tp:taxon-name-part></tp:taxon-name></italic>
                </td><td rowspan="1" colspan="1">CE2551</td><td rowspan="1" colspan="1">SE, Saltholmen, Västergötland, Göteborg, Saltholmen</td><td rowspan="1" colspan="1">
                  <named-content xmlns:xlink="http://www.w3.org/1999/xlink" content-type="dwc:verbatimCoordinates" xlink:type="simple"><named-content content-type="geo-json" specific-use="{&#34;type&#34;:&#34;Point&#34;,&#34;coordinates&#34;:[11.851600,57.663100]}" id="NCID0E5ZGM" xlink:type="simple">57.6631, 11.8516</named-content></named-content>
                </td><td rowspan="1" colspan="1">7-Jun-2007</td><td rowspan="1" colspan="1">C. Erséus</td><td rowspan="1" colspan="1">Supralittoral, roots and brown soil</td><td rowspan="1" colspan="1">
                  <ext-link xmlns:xlink="http://www.w3.org/1999/xlink" ext-link-type="gen" xlink:href="KU894153" xlink:type="simple">KU894153</ext-link>
                </td><td rowspan="1" colspan="1">
                  <named-content xmlns:xlink="http://www.w3.org/1999/xlink" content-type="dwc:institutional_code" xlink:type="simple">SMNH</named-content> 152793</td></tr><tr><td rowspan="1" colspan="1">
                  <italic><tp:taxon-name><tp:taxon-name-part taxon-name-part-type="genus" reg="Lumbricillus">L.</tp:taxon-name-part> <tp:taxon-name-part taxon-name-part-type="species" reg="rubidus">rubidus</tp:taxon-name-part></tp:taxon-name></italic>
                </td><td rowspan="1" colspan="1">CE2553</td><td rowspan="1" colspan="1">SE, Saltholmen, Västergötland, Göteborg, Saltholmen</td><td rowspan="1" colspan="1">
                  <named-content xmlns:xlink="http://www.w3.org/1999/xlink" content-type="dwc:verbatimCoordinates" xlink:type="simple"><named-content content-type="geo-json" specific-use="{&#34;type&#34;:&#34;Point&#34;,&#34;coordinates&#34;:[11.851600,57.663100]}" id="NCID0E22GM" xlink:type="simple">57.6631, 11.8516</named-content></named-content>
                </td><td rowspan="1" colspan="1">7-Jun-2007</td><td rowspan="1" colspan="1">C. Erséus</td><td rowspan="1" colspan="1">Supralittoral, roots and brown soil</td><td rowspan="1" colspan="1">
                  <ext-link xmlns:xlink="http://www.w3.org/1999/xlink" ext-link-type="gen" xlink:href="KU894152" xlink:type="simple">KU894152</ext-link>
                </td><td rowspan="1" colspan="1">
                  <named-content xmlns:xlink="http://www.w3.org/1999/xlink" content-type="dwc:institutional_code" xlink:type="simple">SMNH</named-content> 152794</td></tr><tr><td rowspan="1" colspan="1">
                  <italic><tp:taxon-name><tp:taxon-name-part taxon-name-part-type="genus" reg="Lumbricillus">L.</tp:taxon-name-part> <tp:taxon-name-part taxon-name-part-type="species" reg="rubidus">rubidus</tp:taxon-name-part></tp:taxon-name></italic>
                </td><td rowspan="1" colspan="1">CE6105</td><td rowspan="1" colspan="1">SE, Bohuslän, Lysekil, Färlev, Färlevsfjorden</td><td rowspan="1" colspan="1">
                  <named-content xmlns:xlink="http://www.w3.org/1999/xlink" content-type="dwc:verbatimCoordinates" xlink:type="simple"><named-content content-type="geo-json" specific-use="{&#34;type&#34;:&#34;Point&#34;,&#34;coordinates&#34;:[11.576000,58.476500]}" id="NCID0EY4GM" xlink:type="simple">58.4765, 11.576</named-content></named-content>
                </td><td rowspan="1" colspan="1">27-May-2009</td><td rowspan="1" colspan="1">C. Erséus, A. Ansebo &amp; M. Johansson</td><td rowspan="1" colspan="1">Sand and clay</td><td rowspan="1" colspan="1">
                  <ext-link xmlns:xlink="http://www.w3.org/1999/xlink" ext-link-type="gen" xlink:href="KU894091" xlink:type="simple">KU894091</ext-link>
                </td><td rowspan="1" colspan="1">
                  <named-content xmlns:xlink="http://www.w3.org/1999/xlink" content-type="dwc:institutional_code" xlink:type="simple">SMNH</named-content> 152795</td></tr><tr><td rowspan="1" colspan="1">
                  <italic><tp:taxon-name><tp:taxon-name-part taxon-name-part-type="genus" reg="Lumbricillus">L.</tp:taxon-name-part> <tp:taxon-name-part taxon-name-part-type="species" reg="rubidus">rubidus</tp:taxon-name-part></tp:taxon-name></italic>
                </td><td rowspan="1" colspan="1">CE6106</td><td rowspan="1" colspan="1">SE, Bohuslän, Lysekil, Färlev, Färlevsfjorden</td><td rowspan="1" colspan="1">
                  <named-content xmlns:xlink="http://www.w3.org/1999/xlink" content-type="dwc:verbatimCoordinates" xlink:type="simple"><named-content content-type="geo-json" specific-use="{&#34;type&#34;:&#34;Point&#34;,&#34;coordinates&#34;:[11.576000,58.476500]}" id="NCID0EV6GM" xlink:type="simple">58.4765, 11.576</named-content></named-content>
                </td><td rowspan="1" colspan="1">27-May-2009</td><td rowspan="1" colspan="1">C. Erséus, A. Ansebo &amp; M. Johansson</td><td rowspan="1" colspan="1">Sand and clay</td><td rowspan="1" colspan="1">
                  <ext-link xmlns:xlink="http://www.w3.org/1999/xlink" ext-link-type="gen" xlink:href="KU894092" xlink:type="simple">KU894092</ext-link>
                </td><td rowspan="1" colspan="1">
                  <named-content xmlns:xlink="http://www.w3.org/1999/xlink" content-type="dwc:institutional_code" xlink:type="simple">SMNH</named-content> 152796</td></tr><tr><td rowspan="1" colspan="1">
                  <italic><tp:taxon-name><tp:taxon-name-part taxon-name-part-type="genus" reg="Lumbricillus">L.</tp:taxon-name-part> <tp:taxon-name-part taxon-name-part-type="species" reg="rubidus">rubidus</tp:taxon-name-part></tp:taxon-name></italic>
                </td><td rowspan="1" colspan="1">CE6107</td><td rowspan="1" colspan="1">SE, Bohuslän, Lysekil, Färlev, Färlevsfjorden</td><td rowspan="1" colspan="1">
                  <named-content xmlns:xlink="http://www.w3.org/1999/xlink" content-type="dwc:verbatimCoordinates" xlink:type="simple"><named-content content-type="geo-json" specific-use="{&#34;type&#34;:&#34;Point&#34;,&#34;coordinates&#34;:[11.576000,58.476500]}" id="NCID0ESBHM" xlink:type="simple">58.4765, 11.576</named-content></named-content>
                </td><td rowspan="1" colspan="1">27-May-2009</td><td rowspan="1" colspan="1">C. Erséus, A. Ansebo &amp; M. Johansson</td><td rowspan="1" colspan="1">Sand and clay</td><td rowspan="1" colspan="1">
                  <ext-link xmlns:xlink="http://www.w3.org/1999/xlink" ext-link-type="gen" xlink:href="KU894089" xlink:type="simple">KU894089</ext-link>
                </td><td rowspan="1" colspan="1">
                  <named-content xmlns:xlink="http://www.w3.org/1999/xlink" content-type="dwc:institutional_code" xlink:type="simple">SMNH</named-content> 152797</td></tr><tr><td rowspan="1" colspan="1">
                  <italic><tp:taxon-name><tp:taxon-name-part taxon-name-part-type="genus" reg="Lumbricillus">L.</tp:taxon-name-part> <tp:taxon-name-part taxon-name-part-type="species" reg="rubidus">rubidus</tp:taxon-name-part></tp:taxon-name></italic>
                </td><td rowspan="1" colspan="1">CE6108</td><td rowspan="1" colspan="1">SE, Bohuslän, Lysekil, Färlev, Färlevsfjorden</td><td rowspan="1" colspan="1">
                  <named-content xmlns:xlink="http://www.w3.org/1999/xlink" content-type="dwc:verbatimCoordinates" xlink:type="simple"><named-content content-type="geo-json" specific-use="{&#34;type&#34;:&#34;Point&#34;,&#34;coordinates&#34;:[11.576000,58.476500]}" id="NCID0EPDHM" xlink:type="simple">58.4765, 11.576</named-content></named-content>
                </td><td rowspan="1" colspan="1">27-May-2009</td><td rowspan="1" colspan="1">C. Erséus, A. Ansebo &amp; M. Johansson</td><td rowspan="1" colspan="1">Sand and clay</td><td rowspan="1" colspan="1">
                  <ext-link xmlns:xlink="http://www.w3.org/1999/xlink" ext-link-type="gen" xlink:href="KU894150" xlink:type="simple">KU894150</ext-link>
                </td><td rowspan="1" colspan="1">
                  <named-content xmlns:xlink="http://www.w3.org/1999/xlink" content-type="dwc:institutional_code" xlink:type="simple">SMNH</named-content> 152798</td></tr><tr><td rowspan="1" colspan="1">
                  <italic><tp:taxon-name><tp:taxon-name-part taxon-name-part-type="genus" reg="Lumbricillus">L.</tp:taxon-name-part> <tp:taxon-name-part taxon-name-part-type="species" reg="rutilus">rutilus</tp:taxon-name-part></tp:taxon-name></italic>
                </td><td rowspan="1" colspan="1">CE1887</td><td rowspan="1" colspan="1">SE, Blekinge, Karlskrona, Torhamn</td><td rowspan="1" colspan="1">
                  <named-content xmlns:xlink="http://www.w3.org/1999/xlink" content-type="dwc:verbatimCoordinates" xlink:type="simple"><named-content content-type="geo-json" specific-use="{&#34;type&#34;:&#34;Point&#34;,&#34;coordinates&#34;:[15.840200,56.072300]}" id="NCID0EMFHM" xlink:type="simple">56.0723, 15.8402</named-content></named-content>
                </td><td rowspan="1" colspan="1">8-Jun-2006</td><td rowspan="1" colspan="1">
                  <tp:taxon-name><tp:taxon-name-part taxon-name-part-type="genus" reg="Lumbricillus">L.</tp:taxon-name-part></tp:taxon-name> Matamoros</td><td rowspan="1" colspan="1">Organic sediment</td><td rowspan="1" colspan="1">
                  <ext-link xmlns:xlink="http://www.w3.org/1999/xlink" ext-link-type="gen" xlink:href="KU894115" xlink:type="simple">KU894115</ext-link>
                </td><td rowspan="1" colspan="1">
                  <named-content xmlns:xlink="http://www.w3.org/1999/xlink" content-type="dwc:institutional_code" xlink:type="simple">SMNH</named-content> 152801</td></tr><tr><td rowspan="1" colspan="1">
                  <italic><tp:taxon-name><tp:taxon-name-part taxon-name-part-type="genus" reg="Lumbricillus">L.</tp:taxon-name-part> <tp:taxon-name-part taxon-name-part-type="species" reg="rutilus">rutilus</tp:taxon-name-part></tp:taxon-name></italic>
                </td><td rowspan="1" colspan="1">CE1903</td><td rowspan="1" colspan="1">SE, Öland, Borgholm, Neptuni Åkrar</td><td rowspan="1" colspan="1">
                  <named-content xmlns:xlink="http://www.w3.org/1999/xlink" content-type="dwc:verbatimCoordinates" xlink:type="simple"><named-content content-type="geo-json" specific-use="{&#34;type&#34;:&#34;Point&#34;,&#34;coordinates&#34;:[17.010200,57.334600]}" id="NCID0EQHHM" xlink:type="simple">57.3346, 17.0102</named-content></named-content>
                </td><td rowspan="1" colspan="1">11-Jun-2006</td><td rowspan="1" colspan="1">
                  <tp:taxon-name><tp:taxon-name-part taxon-name-part-type="genus" reg="Lumbricillus">L.</tp:taxon-name-part></tp:taxon-name> Matamoros</td><td rowspan="1" colspan="1">Sand, shells, org. material</td><td rowspan="1" colspan="1">
                  <ext-link xmlns:xlink="http://www.w3.org/1999/xlink" ext-link-type="gen" xlink:href="KU894013" xlink:type="simple">KU894013</ext-link>
                </td><td rowspan="1" colspan="1">
                  <named-content xmlns:xlink="http://www.w3.org/1999/xlink" content-type="dwc:institutional_code" xlink:type="simple">SMNH</named-content> 152802</td></tr><tr><td rowspan="1" colspan="1">
                  <italic><tp:taxon-name><tp:taxon-name-part taxon-name-part-type="genus" reg="Lumbricillus">L.</tp:taxon-name-part> <tp:taxon-name-part taxon-name-part-type="species" reg="rutilus">rutilus</tp:taxon-name-part></tp:taxon-name></italic>
                </td><td rowspan="1" colspan="1">CE2510</td><td rowspan="1" colspan="1">SE, St Förö, Västergötland, Göteborg, Stora Förö Island</td><td rowspan="1" colspan="1">
                  <named-content xmlns:xlink="http://www.w3.org/1999/xlink" content-type="dwc:verbatimCoordinates" xlink:type="simple"><named-content content-type="geo-json" specific-use="{&#34;type&#34;:&#34;Point&#34;,&#34;coordinates&#34;:[11.846900,57.625200]}" id="NCID0EUJHM" xlink:type="simple">57.6252, 11.8469</named-content></named-content>
                </td><td rowspan="1" colspan="1">2-Jun-2007</td><td rowspan="1" colspan="1">C. Erséus</td><td rowspan="1" colspan="1">Supralittoral, algae, gravel and pebbles</td><td rowspan="1" colspan="1">
                  <ext-link xmlns:xlink="http://www.w3.org/1999/xlink" ext-link-type="gen" xlink:href="KU894004" xlink:type="simple">KU894004</ext-link>
                </td><td rowspan="1" colspan="1">
                  <named-content xmlns:xlink="http://www.w3.org/1999/xlink" content-type="dwc:institutional_code" xlink:type="simple">SMNH</named-content> 152804</td></tr><tr><td rowspan="1" colspan="1">
                  <italic><tp:taxon-name><tp:taxon-name-part taxon-name-part-type="genus" reg="Lumbricillus">L.</tp:taxon-name-part> <tp:taxon-name-part taxon-name-part-type="species" reg="rutilus">rutilus</tp:taxon-name-part></tp:taxon-name></italic>
                </td><td rowspan="1" colspan="1">CE2937</td><td rowspan="1" colspan="1">SE, Öland, Mörbylånga, Sandbyborg</td><td rowspan="1" colspan="1">
                  <named-content xmlns:xlink="http://www.w3.org/1999/xlink" content-type="dwc:verbatimCoordinates" xlink:type="simple"><named-content content-type="geo-json" specific-use="{&#34;type&#34;:&#34;Point&#34;,&#34;coordinates&#34;:[16.639400,56.553600]}" id="NCID0ERLHM" xlink:type="simple">56.5536, 16.6394</named-content></named-content>
                </td><td rowspan="1" colspan="1">13-Jun-2007</td><td rowspan="1" colspan="1">A. Ansebo, <tp:taxon-name><tp:taxon-name-part taxon-name-part-type="genus" reg="Lumbricillus">L.</tp:taxon-name-part></tp:taxon-name> Matamoros &amp; C. Erséus</td><td rowspan="1" colspan="1">Seashore, sand, organic material, 0.1 m deep in sand</td><td rowspan="1" colspan="1">
                  <ext-link xmlns:xlink="http://www.w3.org/1999/xlink" ext-link-type="gen" xlink:href="KU894203" xlink:type="simple">KU894203</ext-link>
                </td><td rowspan="1" colspan="1">
                  <named-content xmlns:xlink="http://www.w3.org/1999/xlink" content-type="dwc:institutional_code" xlink:type="simple">SMNH</named-content> 152809</td></tr><tr><td rowspan="1" colspan="1">
                  <italic><tp:taxon-name><tp:taxon-name-part taxon-name-part-type="genus" reg="Lumbricillus">L.</tp:taxon-name-part> <tp:taxon-name-part taxon-name-part-type="species" reg="rutilus">rutilus</tp:taxon-name-part></tp:taxon-name></italic>
                </td><td rowspan="1" colspan="1">CE2939</td><td rowspan="1" colspan="1">SE, Öland, Mörbylånga, Sandbyborg</td><td rowspan="1" colspan="1">
                  <named-content xmlns:xlink="http://www.w3.org/1999/xlink" content-type="dwc:verbatimCoordinates" xlink:type="simple"><named-content content-type="geo-json" specific-use="{&#34;type&#34;:&#34;Point&#34;,&#34;coordinates&#34;:[16.639400,56.553600]}" id="NCID0EVNHM" xlink:type="simple">56.5536, 16.6394</named-content></named-content>
                </td><td rowspan="1" colspan="1">13-Jun-2007</td><td rowspan="1" colspan="1">A. Ansebo, <tp:taxon-name><tp:taxon-name-part taxon-name-part-type="genus" reg="Lumbricillus">L.</tp:taxon-name-part></tp:taxon-name> Matamoros &amp; C. Erséus</td><td rowspan="1" colspan="1">Seashore, sand, organic material, 0.1 m deep in sand</td><td rowspan="1" colspan="1">
                  <ext-link xmlns:xlink="http://www.w3.org/1999/xlink" ext-link-type="gen" xlink:href="KU894011" xlink:type="simple">KU894011</ext-link>
                </td><td rowspan="1" colspan="1">
                  <named-content xmlns:xlink="http://www.w3.org/1999/xlink" content-type="dwc:institutional_code" xlink:type="simple">SMNH</named-content> 152811</td></tr><tr><td rowspan="1" colspan="1">
                  <italic><tp:taxon-name><tp:taxon-name-part taxon-name-part-type="genus" reg="Lumbricillus">L.</tp:taxon-name-part> <tp:taxon-name-part taxon-name-part-type="species" reg="rutilus">rutilus</tp:taxon-name-part></tp:taxon-name></italic>
                </td><td rowspan="1" colspan="1">CE3060</td><td rowspan="1" colspan="1">SE, Västergötland, Göteborg, Ryaverket</td><td rowspan="1" colspan="1">
                  <named-content xmlns:xlink="http://www.w3.org/1999/xlink" content-type="dwc:verbatimCoordinates" xlink:type="simple"><named-content content-type="geo-json" specific-use="{&#34;type&#34;:&#34;Point&#34;,&#34;coordinates&#34;:[11.892800,57.697400]}" id="NCID0EZPHM" xlink:type="simple">57.6974, 11.8928</named-content></named-content>
                </td><td rowspan="1" colspan="1">15-Aug-2007</td><td rowspan="1" colspan="1">R. Almstrand</td><td rowspan="1" colspan="1">Sewage treatment plant</td><td rowspan="1" colspan="1">
                  <ext-link xmlns:xlink="http://www.w3.org/1999/xlink" ext-link-type="gen" xlink:href="KU894006" xlink:type="simple">KU894006</ext-link>
                </td><td rowspan="1" colspan="1">
                  <named-content xmlns:xlink="http://www.w3.org/1999/xlink" content-type="dwc:institutional_code" xlink:type="simple">SMNH</named-content> 152813</td></tr><tr><td rowspan="1" colspan="1">
                  <italic><tp:taxon-name><tp:taxon-name-part taxon-name-part-type="genus" reg="Lumbricillus">L.</tp:taxon-name-part> <tp:taxon-name-part taxon-name-part-type="species" reg="rutilus">rutilus</tp:taxon-name-part></tp:taxon-name></italic>
                </td><td rowspan="1" colspan="1">CE3061</td><td rowspan="1" colspan="1">SE, Västergötland, Göteborg, Ryaverket</td><td rowspan="1" colspan="1">
                  <named-content xmlns:xlink="http://www.w3.org/1999/xlink" content-type="dwc:verbatimCoordinates" xlink:type="simple"><named-content content-type="geo-json" specific-use="{&#34;type&#34;:&#34;Point&#34;,&#34;coordinates&#34;:[11.892800,57.697400]}" id="NCID0EWRHM" xlink:type="simple">57.6974, 11.8928</named-content></named-content>
                </td><td rowspan="1" colspan="1">15-Aug-2007</td><td rowspan="1" colspan="1">R. Almstrand</td><td rowspan="1" colspan="1">Sewage treatment plant</td><td rowspan="1" colspan="1">
                  <ext-link xmlns:xlink="http://www.w3.org/1999/xlink" ext-link-type="gen" xlink:href="KU894007" xlink:type="simple">KU894007</ext-link>
                </td><td rowspan="1" colspan="1">
                  <named-content xmlns:xlink="http://www.w3.org/1999/xlink" content-type="dwc:institutional_code" xlink:type="simple">SMNH</named-content> 152814</td></tr><tr><td rowspan="1" colspan="1">
                  <italic><tp:taxon-name><tp:taxon-name-part taxon-name-part-type="genus" reg="Lumbricillus">L.</tp:taxon-name-part> <tp:taxon-name-part taxon-name-part-type="species" reg="rutilus">rutilus</tp:taxon-name-part></tp:taxon-name></italic>
                </td><td rowspan="1" colspan="1">CE3502</td><td rowspan="1" colspan="1">UK, Manchester, Urmston, United Utilities, Davyhulme Wastewater Treatment Works</td><td rowspan="1" colspan="1">
                  <named-content xmlns:xlink="http://www.w3.org/1999/xlink" content-type="dwc:verbatimCoordinates" xlink:type="simple"><named-content content-type="geo-json" specific-use="{&#34;type&#34;:&#34;Point&#34;,&#34;coordinates&#34;:[-2.374100,53.463900]}" id="NCID0ETTHM" xlink:type="simple">53.4639, -2.3741</named-content></named-content>
                </td><td rowspan="1" colspan="1">10-Feb-2008</td><td rowspan="1" colspan="1">M. Dempsey</td><td rowspan="1" colspan="1">Biofilter (indoors)</td><td rowspan="1" colspan="1">
                  <ext-link xmlns:xlink="http://www.w3.org/1999/xlink" ext-link-type="gen" xlink:href="KU894008" xlink:type="simple">KU894008</ext-link>
                </td><td rowspan="1" colspan="1">
                  <named-content xmlns:xlink="http://www.w3.org/1999/xlink" content-type="dwc:institutional_code" xlink:type="simple">SMNH</named-content> 152815</td></tr><tr><td rowspan="1" colspan="1">
                  <italic><tp:taxon-name><tp:taxon-name-part taxon-name-part-type="genus" reg="Lumbricillus">L.</tp:taxon-name-part> <tp:taxon-name-part taxon-name-part-type="species" reg="rutilus">rutilus</tp:taxon-name-part></tp:taxon-name></italic>
                </td><td rowspan="1" colspan="1">CE3506</td><td rowspan="1" colspan="1">UK, Manchester, Urmston, United Utilities, Davyhulme Wastewater Treatment Works</td><td rowspan="1" colspan="1">
                  <named-content xmlns:xlink="http://www.w3.org/1999/xlink" content-type="dwc:verbatimCoordinates" xlink:type="simple"><named-content content-type="geo-json" specific-use="{&#34;type&#34;:&#34;Point&#34;,&#34;coordinates&#34;:[-2.374100,53.463900]}" id="NCID0EQVHM" xlink:type="simple">53.4639, -2.3741</named-content></named-content>
                </td><td rowspan="1" colspan="1">10-Feb-2008</td><td rowspan="1" colspan="1">M. Dempsey</td><td rowspan="1" colspan="1">Biofilter (indoors)</td><td rowspan="1" colspan="1">
                  <ext-link xmlns:xlink="http://www.w3.org/1999/xlink" ext-link-type="gen" xlink:href="KU894126" xlink:type="simple">KU894126</ext-link>
                </td><td rowspan="1" colspan="1">
                  <named-content xmlns:xlink="http://www.w3.org/1999/xlink" content-type="dwc:institutional_code" xlink:type="simple">SMNH</named-content> 152816</td></tr><tr><td rowspan="1" colspan="1">
                  <italic><tp:taxon-name><tp:taxon-name-part taxon-name-part-type="genus" reg="Lumbricillus">L.</tp:taxon-name-part> <tp:taxon-name-part taxon-name-part-type="species" reg="rutilus">rutilus</tp:taxon-name-part></tp:taxon-name></italic>
                </td><td rowspan="1" colspan="1">CE9267</td><td rowspan="1" colspan="1">SE, Gotland, Visby, Palissaderna Park</td><td rowspan="1" colspan="1">
                  <named-content xmlns:xlink="http://www.w3.org/1999/xlink" content-type="dwc:verbatimCoordinates" xlink:type="simple"><named-content content-type="geo-json" specific-use="{&#34;type&#34;:&#34;Point&#34;,&#34;coordinates&#34;:[18.284000,57.634600]}" id="NCID0ENXHM" xlink:type="simple">57.6346, 18.284</named-content></named-content>
                </td><td rowspan="1" colspan="1">7-Aug-2010</td><td rowspan="1" colspan="1">C. Erséus</td><td rowspan="1" colspan="1">Freshwater</td><td rowspan="1" colspan="1">
                  <ext-link xmlns:xlink="http://www.w3.org/1999/xlink" ext-link-type="gen" xlink:href="KU894142" xlink:type="simple">KU894142</ext-link>
                </td><td rowspan="1" colspan="1">
                  <named-content xmlns:xlink="http://www.w3.org/1999/xlink" content-type="dwc:institutional_code" xlink:type="simple">SMNH</named-content> 152819</td></tr><tr><td rowspan="1" colspan="1">
                  <italic><tp:taxon-name><tp:taxon-name-part taxon-name-part-type="genus" reg="Lumbricillus">L.</tp:taxon-name-part> <tp:taxon-name-part taxon-name-part-type="species" reg="scandicus">scandicus</tp:taxon-name-part></tp:taxon-name></italic> sp. n.</td><td rowspan="1" colspan="1">CE975</td><td rowspan="1" colspan="1">SE, Torslanda, Lilleby, Sillvik</td><td rowspan="1" colspan="1">
                  <named-content xmlns:xlink="http://www.w3.org/1999/xlink" content-type="dwc:verbatimCoordinates" xlink:type="simple"><named-content content-type="geo-json" specific-use="{&#34;type&#34;:&#34;Point&#34;,&#34;coordinates&#34;:[11.755000,57.746700]}" id="NCID0EKZHM" xlink:type="simple">57.7467, 11.755</named-content></named-content>
                </td><td rowspan="1" colspan="1">10-Apr-2005</td><td rowspan="1" colspan="1">A. Ansebo</td><td rowspan="1" colspan="1">Intertidal sand</td><td rowspan="1" colspan="1">
                  <ext-link xmlns:xlink="http://www.w3.org/1999/xlink" ext-link-type="gen" xlink:href="KU893954" xlink:type="simple">KU893954</ext-link>
                </td><td rowspan="1" colspan="1">
                  <named-content xmlns:xlink="http://www.w3.org/1999/xlink" content-type="dwc:institutional_code" xlink:type="simple">SMNH</named-content> 152720</td></tr><tr><td rowspan="1" colspan="1">
                  <italic><tp:taxon-name><tp:taxon-name-part taxon-name-part-type="genus" reg="Lumbricillus">L.</tp:taxon-name-part> <tp:taxon-name-part taxon-name-part-type="species" reg="scandicus">scandicus</tp:taxon-name-part></tp:taxon-name></italic> sp. n.</td><td rowspan="1" colspan="1">CE1905</td><td rowspan="1" colspan="1">SE, Öland, Borgholm, Neptuni Åkrar</td><td rowspan="1" colspan="1">
                  <named-content xmlns:xlink="http://www.w3.org/1999/xlink" content-type="dwc:verbatimCoordinates" xlink:type="simple"><named-content content-type="geo-json" specific-use="{&#34;type&#34;:&#34;Point&#34;,&#34;coordinates&#34;:[17.010200,57.334600]}" id="NCID0EH2HM" xlink:type="simple">57.3346, 17.0102</named-content></named-content>
                </td><td rowspan="1" colspan="1">11-Jun-2006</td><td rowspan="1" colspan="1">
                  <tp:taxon-name><tp:taxon-name-part taxon-name-part-type="genus" reg="Lumbricillus">L.</tp:taxon-name-part></tp:taxon-name> Matamoros</td><td rowspan="1" colspan="1">Sand, shells, org. material</td><td rowspan="1" colspan="1">
                  <ext-link xmlns:xlink="http://www.w3.org/1999/xlink" ext-link-type="gen" xlink:href="KU893950" xlink:type="simple">KU893950</ext-link>
                </td><td rowspan="1" colspan="1">
                  <named-content xmlns:xlink="http://www.w3.org/1999/xlink" content-type="dwc:institutional_code" xlink:type="simple">SMNH</named-content> Type-8923</td></tr><tr><td rowspan="1" colspan="1">
                  <italic><tp:taxon-name><tp:taxon-name-part taxon-name-part-type="genus" reg="Lumbricillus">L.</tp:taxon-name-part> <tp:taxon-name-part taxon-name-part-type="species" reg="scandicus">scandicus</tp:taxon-name-part></tp:taxon-name></italic> sp. n.</td><td rowspan="1" colspan="1">CE1907</td><td rowspan="1" colspan="1">SE, Öland, Borgholm, Neptuni Åkrar</td><td rowspan="1" colspan="1">
                  <named-content xmlns:xlink="http://www.w3.org/1999/xlink" content-type="dwc:verbatimCoordinates" xlink:type="simple"><named-content content-type="geo-json" specific-use="{&#34;type&#34;:&#34;Point&#34;,&#34;coordinates&#34;:[17.010200,57.334600]}" id="NCID0EL4HM" xlink:type="simple">57.3346, 17.0102</named-content></named-content>
                </td><td rowspan="1" colspan="1">11-Jun-2006</td><td rowspan="1" colspan="1">
                  <tp:taxon-name><tp:taxon-name-part taxon-name-part-type="genus" reg="Lumbricillus">L.</tp:taxon-name-part></tp:taxon-name> Matamoros</td><td rowspan="1" colspan="1">Sand, shells, org. material</td><td rowspan="1" colspan="1">
                  <ext-link xmlns:xlink="http://www.w3.org/1999/xlink" ext-link-type="gen" xlink:href="KU893951" xlink:type="simple">KU893951</ext-link>
                </td><td rowspan="1" colspan="1">
                  <named-content xmlns:xlink="http://www.w3.org/1999/xlink" content-type="dwc:institutional_code" xlink:type="simple">SMNH</named-content> Type-8925</td></tr><tr><td rowspan="1" colspan="1">
                  <italic><tp:taxon-name><tp:taxon-name-part taxon-name-part-type="genus" reg="Lumbricillus">L.</tp:taxon-name-part> <tp:taxon-name-part taxon-name-part-type="species" reg="scandicus">scandicus</tp:taxon-name-part></tp:taxon-name></italic> sp. n.</td><td rowspan="1" colspan="1">CE1915</td><td rowspan="1" colspan="1">SE, Öland, Borgholm, Ölands Norra Udde</td><td rowspan="1" colspan="1">
                  <named-content xmlns:xlink="http://www.w3.org/1999/xlink" content-type="dwc:verbatimCoordinates" xlink:type="simple"><named-content content-type="geo-json" specific-use="{&#34;type&#34;:&#34;Point&#34;,&#34;coordinates&#34;:[17.091800,57.368100]}" id="NCID0EP6HM" xlink:type="simple">57.3681, 17.0918</named-content></named-content>
                </td><td rowspan="1" colspan="1">11-Jun-2006</td><td rowspan="1" colspan="1">
                  <tp:taxon-name><tp:taxon-name-part taxon-name-part-type="genus" reg="Lumbricillus">L.</tp:taxon-name-part></tp:taxon-name> Matamoros</td><td rowspan="1" colspan="1">Beach, sand, stones</td><td rowspan="1" colspan="1">
                  <ext-link xmlns:xlink="http://www.w3.org/1999/xlink" ext-link-type="gen" xlink:href="KU893952" xlink:type="simple">KU893952</ext-link>
                </td><td rowspan="1" colspan="1">
                  <named-content xmlns:xlink="http://www.w3.org/1999/xlink" content-type="dwc:institutional_code" xlink:type="simple">SMNH</named-content> 152723</td></tr><tr><td rowspan="1" colspan="1">
                  <italic><tp:taxon-name><tp:taxon-name-part taxon-name-part-type="genus" reg="Lumbricillus">L.</tp:taxon-name-part> <tp:taxon-name-part taxon-name-part-type="species" reg="scandicus">scandicus</tp:taxon-name-part></tp:taxon-name></italic> sp. n.</td><td rowspan="1" colspan="1">CE2548</td><td rowspan="1" colspan="1">SE, Saltholmen, Västergötland, Göteborg, Saltholmen</td><td rowspan="1" colspan="1">
                  <named-content xmlns:xlink="http://www.w3.org/1999/xlink" content-type="dwc:verbatimCoordinates" xlink:type="simple"><named-content content-type="geo-json" specific-use="{&#34;type&#34;:&#34;Point&#34;,&#34;coordinates&#34;:[11.851600,57.663100]}" id="NCID0ETBIM" xlink:type="simple">57.6631, 11.8516</named-content></named-content>
                </td><td rowspan="1" colspan="1">7-Jun-2007</td><td rowspan="1" colspan="1">C. Erséus</td><td rowspan="1" colspan="1">Supralittoral, roots and brown soil</td><td rowspan="1" colspan="1">
                  <ext-link xmlns:xlink="http://www.w3.org/1999/xlink" ext-link-type="gen" xlink:href="KU893953" xlink:type="simple">KU893953</ext-link>
                </td><td rowspan="1" colspan="1">
                  <named-content xmlns:xlink="http://www.w3.org/1999/xlink" content-type="dwc:institutional_code" xlink:type="simple">SMNH</named-content> 152724</td></tr><tr><td rowspan="1" colspan="1">
                  <italic><tp:taxon-name><tp:taxon-name-part taxon-name-part-type="genus" reg="Lumbricillus">L.</tp:taxon-name-part> <tp:taxon-name-part taxon-name-part-type="species" reg="scandicus">scandicus</tp:taxon-name-part></tp:taxon-name></italic> sp. n.</td><td rowspan="1" colspan="1">CE2552</td><td rowspan="1" colspan="1">SE, Saltholmen, Västergötland, Göteborg, Saltholmen</td><td rowspan="1" colspan="1">
                  <named-content xmlns:xlink="http://www.w3.org/1999/xlink" content-type="dwc:verbatimCoordinates" xlink:type="simple"><named-content content-type="geo-json" specific-use="{&#34;type&#34;:&#34;Point&#34;,&#34;coordinates&#34;:[11.851600,57.663100]}" id="NCID0EQDIM" xlink:type="simple">57.6631, 11.8516</named-content></named-content>
                </td><td rowspan="1" colspan="1">7-Jun-2007</td><td rowspan="1" colspan="1">C. Erséus</td><td rowspan="1" colspan="1">Supralittoral, roots and brown soil</td><td rowspan="1" colspan="1">
                  <ext-link xmlns:xlink="http://www.w3.org/1999/xlink" ext-link-type="gen" xlink:href="KU893955" xlink:type="simple">KU893955</ext-link>
                </td><td rowspan="1" colspan="1">
                  <named-content xmlns:xlink="http://www.w3.org/1999/xlink" content-type="dwc:institutional_code" xlink:type="simple">SMNH</named-content> 152725</td></tr><tr><td rowspan="1" colspan="1">
                  <italic><tp:taxon-name><tp:taxon-name-part taxon-name-part-type="genus" reg="Lumbricillus">L.</tp:taxon-name-part> <tp:taxon-name-part taxon-name-part-type="species" reg="tuba">tuba</tp:taxon-name-part></tp:taxon-name></italic>
                </td><td rowspan="1" colspan="1">CE22614</td><td rowspan="1" colspan="1">NO, Finnmark, Porsanger, Roddinessjöen</td><td rowspan="1" colspan="1">
                  <named-content xmlns:xlink="http://www.w3.org/1999/xlink" content-type="dwc:verbatimCoordinates" xlink:type="simple"><named-content content-type="geo-json" specific-use="{&#34;type&#34;:&#34;Point&#34;,&#34;coordinates&#34;:[25.073900,70.092700]}" id="NCID0ENFIM" xlink:type="simple">70.0927, 25.0739</named-content></named-content>
                </td><td rowspan="1" colspan="1">11-Aug-2014</td><td rowspan="1" colspan="1">C. Erséus</td><td rowspan="1" colspan="1">Intertidal, algae, rubble</td><td rowspan="1" colspan="1">
                  <ext-link xmlns:xlink="http://www.w3.org/1999/xlink" ext-link-type="gen" xlink:href="KU894207" xlink:type="simple">KU894207</ext-link>
                </td><td rowspan="1" colspan="1">
                  <named-content xmlns:xlink="http://www.w3.org/1999/xlink" content-type="dwc:institutional_code" xlink:type="simple">ZMBN</named-content> 107916</td></tr><tr><td rowspan="1" colspan="1">
                  <italic><tp:taxon-name><tp:taxon-name-part taxon-name-part-type="genus" reg="Lumbricillus">L.</tp:taxon-name-part> <tp:taxon-name-part taxon-name-part-type="species" reg="verrucosus">verrucosus</tp:taxon-name-part></tp:taxon-name></italic>
                </td><td rowspan="1" colspan="1">CE968</td><td rowspan="1" colspan="1">SE, Torslanda, Lilleby, Sillvik</td><td rowspan="1" colspan="1">
                  <named-content xmlns:xlink="http://www.w3.org/1999/xlink" content-type="dwc:verbatimCoordinates" xlink:type="simple"><named-content content-type="geo-json" specific-use="{&#34;type&#34;:&#34;Point&#34;,&#34;coordinates&#34;:[11.755000,57.746700]}" id="NCID0EKHIM" xlink:type="simple">57.7467, 11.755</named-content></named-content>
                </td><td rowspan="1" colspan="1">10-Apr-2005</td><td rowspan="1" colspan="1">A. Ansebo</td><td rowspan="1" colspan="1">Intertidal sand</td><td rowspan="1" colspan="1">
                  <ext-link xmlns:xlink="http://www.w3.org/1999/xlink" ext-link-type="gen" xlink:href="KU894068" xlink:type="simple">KU894068</ext-link>
                </td><td rowspan="1" colspan="1">
                  <named-content xmlns:xlink="http://www.w3.org/1999/xlink" content-type="dwc:institutional_code" xlink:type="simple">SMNH</named-content> 152826</td></tr><tr><td rowspan="1" colspan="1">
                  <italic><tp:taxon-name><tp:taxon-name-part taxon-name-part-type="genus" reg="Lumbricillus">L.</tp:taxon-name-part> <tp:taxon-name-part taxon-name-part-type="species" reg="verrucosus">verrucosus</tp:taxon-name-part></tp:taxon-name></italic>
                </td><td rowspan="1" colspan="1">CE21479</td><td rowspan="1" colspan="1">NO, Vestfold, Larvik, Jordfallen</td><td rowspan="1" colspan="1">
                  <named-content xmlns:xlink="http://www.w3.org/1999/xlink" content-type="dwc:verbatimCoordinates" xlink:type="simple"><named-content content-type="geo-json" specific-use="{&#34;type&#34;:&#34;Point&#34;,&#34;coordinates&#34;:[10.017400,59.042700]}" id="NCID0EHJIM" xlink:type="simple">59.0427, 10.0174</named-content></named-content>
                </td><td rowspan="1" colspan="1">12-May-2014</td><td rowspan="1" colspan="1">C. Erséus &amp; M. Klinth</td><td rowspan="1" colspan="1">Subtidal, sand, gravel</td><td rowspan="1" colspan="1">
                  <ext-link xmlns:xlink="http://www.w3.org/1999/xlink" ext-link-type="gen" xlink:href="KU894193" xlink:type="simple">KU894193</ext-link>
                </td><td rowspan="1" colspan="1">
                  <named-content xmlns:xlink="http://www.w3.org/1999/xlink" content-type="dwc:institutional_code" xlink:type="simple">ZMBN</named-content> 107919</td></tr><tr><td rowspan="1" colspan="1">
                  <italic><tp:taxon-name><tp:taxon-name-part taxon-name-part-type="genus" reg="Lumbricillus">L.</tp:taxon-name-part> <tp:taxon-name-part taxon-name-part-type="species" reg="verrucosus">verrucosus</tp:taxon-name-part></tp:taxon-name></italic>
                </td><td rowspan="1" colspan="1">CE21486</td><td rowspan="1" colspan="1">NO, Vestfold, Larvik, Jordfallen</td><td rowspan="1" colspan="1">
                  <named-content xmlns:xlink="http://www.w3.org/1999/xlink" content-type="dwc:verbatimCoordinates" xlink:type="simple"><named-content content-type="geo-json" specific-use="{&#34;type&#34;:&#34;Point&#34;,&#34;coordinates&#34;:[10.017400,59.042700]}" id="NCID0EELIM" xlink:type="simple">59.0427, 10.0174</named-content></named-content>
                </td><td rowspan="1" colspan="1">12-May-2014</td><td rowspan="1" colspan="1">C. Erséus &amp; M. Klinth</td><td rowspan="1" colspan="1">Subtidal, sand, gravel</td><td rowspan="1" colspan="1">
                  <ext-link xmlns:xlink="http://www.w3.org/1999/xlink" ext-link-type="gen" xlink:href="KU894186" xlink:type="simple">KU894186</ext-link>
                </td><td rowspan="1" colspan="1">
                  <named-content xmlns:xlink="http://www.w3.org/1999/xlink" content-type="dwc:institutional_code" xlink:type="simple">ZMBN</named-content> 107920</td></tr><tr><td rowspan="1" colspan="1">
                  <italic><tp:taxon-name><tp:taxon-name-part taxon-name-part-type="genus" reg="Lumbricillus">L.</tp:taxon-name-part> <tp:taxon-name-part taxon-name-part-type="species" reg="verrucosus">verrucosus</tp:taxon-name-part></tp:taxon-name></italic>
                </td><td rowspan="1" colspan="1">CE21490</td><td rowspan="1" colspan="1">NO, Vestfold, Larvik, Jordfallen</td><td rowspan="1" colspan="1">
                  <named-content xmlns:xlink="http://www.w3.org/1999/xlink" content-type="dwc:verbatimCoordinates" xlink:type="simple"><named-content content-type="geo-json" specific-use="{&#34;type&#34;:&#34;Point&#34;,&#34;coordinates&#34;:[10.017400,59.042700]}" id="NCID0EBNIM" xlink:type="simple">59.0427, 10.0174</named-content></named-content>
                </td><td rowspan="1" colspan="1">12-May-2014</td><td rowspan="1" colspan="1">C. Erséus &amp; M. Klinth</td><td rowspan="1" colspan="1">Subtidal, sand, gravel</td><td rowspan="1" colspan="1">
                  <ext-link xmlns:xlink="http://www.w3.org/1999/xlink" ext-link-type="gen" xlink:href="KU894184" xlink:type="simple">KU894184</ext-link>
                </td><td rowspan="1" colspan="1">
                  <named-content xmlns:xlink="http://www.w3.org/1999/xlink" content-type="dwc:institutional_code" xlink:type="simple">ZMBN</named-content> 107921</td></tr><tr><td rowspan="1" colspan="1">
                  <italic><tp:taxon-name><tp:taxon-name-part taxon-name-part-type="genus" reg="Lumbricillus">L.</tp:taxon-name-part> <tp:taxon-name-part taxon-name-part-type="species" reg="verrucosus">verrucosus</tp:taxon-name-part></tp:taxon-name></italic>
                </td><td rowspan="1" colspan="1">CE21494</td><td rowspan="1" colspan="1">NO, Vestfold, Larvik, Jordfallen</td><td rowspan="1" colspan="1">
                  <named-content xmlns:xlink="http://www.w3.org/1999/xlink" content-type="dwc:verbatimCoordinates" xlink:type="simple"><named-content content-type="geo-json" specific-use="{&#34;type&#34;:&#34;Point&#34;,&#34;coordinates&#34;:[10.017400,59.042700]}" id="NCID0E5OIM" xlink:type="simple">59.0427, 10.0174</named-content></named-content>
                </td><td rowspan="1" colspan="1">12-May-2014</td><td rowspan="1" colspan="1">C. Erséus &amp; M. Klinth</td><td rowspan="1" colspan="1">Subtidal, sand, gravel</td><td rowspan="1" colspan="1">
                  <ext-link xmlns:xlink="http://www.w3.org/1999/xlink" ext-link-type="gen" xlink:href="KU894067" xlink:type="simple">KU894067</ext-link>
                </td><td rowspan="1" colspan="1">
                  <named-content xmlns:xlink="http://www.w3.org/1999/xlink" content-type="dwc:institutional_code" xlink:type="simple">ZMBN</named-content> 107922</td></tr><tr><td rowspan="1" colspan="1">
                  <italic><tp:taxon-name><tp:taxon-name-part taxon-name-part-type="genus" reg="Lumbricillus">L.</tp:taxon-name-part> <tp:taxon-name-part taxon-name-part-type="species" reg="verrucosus">verrucosus</tp:taxon-name-part></tp:taxon-name></italic>
                </td><td rowspan="1" colspan="1">CE21811</td><td rowspan="1" colspan="1">NO, Vest-Agder, Lyngdal, Lene, Lenefjorden</td><td rowspan="1" colspan="1">
                  <named-content xmlns:xlink="http://www.w3.org/1999/xlink" content-type="dwc:verbatimCoordinates" xlink:type="simple"><named-content content-type="geo-json" specific-use="{&#34;type&#34;:&#34;Point&#34;,&#34;coordinates&#34;:[7.181700,58.135300]}" id="NCID0E2QIM" xlink:type="simple">58.1353, 7.1817</named-content></named-content>
                </td><td rowspan="1" colspan="1">13-May-2014</td><td rowspan="1" colspan="1">C. Erséus &amp; M. Klinth</td><td rowspan="1" colspan="1">Subtidal, sulfidic gravel</td><td rowspan="1" colspan="1">
                  <ext-link xmlns:xlink="http://www.w3.org/1999/xlink" ext-link-type="gen" xlink:href="KU894071" xlink:type="simple">KU894071</ext-link>
                </td><td rowspan="1" colspan="1">
                  <named-content xmlns:xlink="http://www.w3.org/1999/xlink" content-type="dwc:institutional_code" xlink:type="simple">ZMBN</named-content> 107924</td></tr><tr><td rowspan="1" colspan="1">
                  <italic><tp:taxon-name><tp:taxon-name-part taxon-name-part-type="genus" reg="Lumbricillus">L.</tp:taxon-name-part> <tp:taxon-name-part taxon-name-part-type="species" reg="verrucosus">verrucosus</tp:taxon-name-part></tp:taxon-name></italic>
                </td><td rowspan="1" colspan="1">CE21816</td><td rowspan="1" colspan="1">NO, Vest-Agder, Lyngdal, Lene, Lenefjorden</td><td rowspan="1" colspan="1">
                  <named-content xmlns:xlink="http://www.w3.org/1999/xlink" content-type="dwc:verbatimCoordinates" xlink:type="simple"><named-content content-type="geo-json" specific-use="{&#34;type&#34;:&#34;Point&#34;,&#34;coordinates&#34;:[7.181700,58.135300]}" id="NCID0EYSIM" xlink:type="simple">58.1353, 7.1817</named-content></named-content>
                </td><td rowspan="1" colspan="1">13-May-2014</td><td rowspan="1" colspan="1">C. Erséus &amp; M. Klinth</td><td rowspan="1" colspan="1">Subtidal, sulfidic gravel</td><td rowspan="1" colspan="1">
                  <ext-link xmlns:xlink="http://www.w3.org/1999/xlink" ext-link-type="gen" xlink:href="KU894114" xlink:type="simple">KU894114</ext-link>
                </td><td rowspan="1" colspan="1">
                  <named-content xmlns:xlink="http://www.w3.org/1999/xlink" content-type="dwc:institutional_code" xlink:type="simple">ZMBN</named-content> 107925</td></tr><tr><td rowspan="1" colspan="1">
                  <italic><tp:taxon-name><tp:taxon-name-part taxon-name-part-type="genus" reg="Lumbricillus">L.</tp:taxon-name-part> <tp:taxon-name-part taxon-name-part-type="species" reg="verrucosus">verrucosus</tp:taxon-name-part></tp:taxon-name></italic>
                </td><td rowspan="1" colspan="1">CE21821</td><td rowspan="1" colspan="1">NO, Vest-Agder, Lyngdal, Lene, Lenefjorden</td><td rowspan="1" colspan="1">
                  <named-content xmlns:xlink="http://www.w3.org/1999/xlink" content-type="dwc:verbatimCoordinates" xlink:type="simple"><named-content content-type="geo-json" specific-use="{&#34;type&#34;:&#34;Point&#34;,&#34;coordinates&#34;:[7.181700,58.135300]}" id="NCID0EVUIM" xlink:type="simple">58.1353, 7.1817</named-content></named-content>
                </td><td rowspan="1" colspan="1">13-May-2014</td><td rowspan="1" colspan="1">C. Erséus &amp; M. Klinth</td><td rowspan="1" colspan="1">Subtidal, sulfidic gravel</td><td rowspan="1" colspan="1">
                  <ext-link xmlns:xlink="http://www.w3.org/1999/xlink" ext-link-type="gen" xlink:href="KU894073" xlink:type="simple">KU894073</ext-link>
                </td><td rowspan="1" colspan="1">
                  <named-content xmlns:xlink="http://www.w3.org/1999/xlink" content-type="dwc:institutional_code" xlink:type="simple">ZMBN</named-content> 107926</td></tr><tr><td rowspan="1" colspan="1">
                  <italic><tp:taxon-name><tp:taxon-name-part taxon-name-part-type="genus" reg="Lumbricillus">L.</tp:taxon-name-part> <tp:taxon-name-part taxon-name-part-type="species" reg="viridis">viridis</tp:taxon-name-part></tp:taxon-name></italic>
                </td><td rowspan="1" colspan="1">CE12037</td><td rowspan="1" colspan="1">NO, Rogaland, Sola, Ölbörhamna</td><td rowspan="1" colspan="1">
                  <named-content xmlns:xlink="http://www.w3.org/1999/xlink" content-type="dwc:verbatimCoordinates" xlink:type="simple"><named-content content-type="geo-json" specific-use="{&#34;type&#34;:&#34;Point&#34;,&#34;coordinates&#34;:[5.565400,58.869700]}" id="NCID0ESWIM" xlink:type="simple">58.8697, 5.5654</named-content></named-content>
                </td><td rowspan="1" colspan="1">15-Jun-2012</td><td rowspan="1" colspan="1">C. Erséus</td><td rowspan="1" colspan="1">Intertidal, decomp. algae</td><td rowspan="1" colspan="1">
                  <ext-link xmlns:xlink="http://www.w3.org/1999/xlink" ext-link-type="gen" xlink:href="KU893969" xlink:type="simple">KU893969</ext-link>
                </td><td rowspan="1" colspan="1">
                  <named-content xmlns:xlink="http://www.w3.org/1999/xlink" content-type="dwc:institutional_code" xlink:type="simple">ZMBN</named-content> 107933</td></tr><tr><td rowspan="1" colspan="1">
                  <italic><tp:taxon-name><tp:taxon-name-part taxon-name-part-type="genus" reg="Lumbricillus">L.</tp:taxon-name-part> <tp:taxon-name-part taxon-name-part-type="species" reg="viridis">viridis</tp:taxon-name-part></tp:taxon-name></italic>
                </td><td rowspan="1" colspan="1">CE12038</td><td rowspan="1" colspan="1">NO, Rogaland, Sola, Ölbörhamna</td><td rowspan="1" colspan="1">
                  <named-content xmlns:xlink="http://www.w3.org/1999/xlink" content-type="dwc:verbatimCoordinates" xlink:type="simple"><named-content content-type="geo-json" specific-use="{&#34;type&#34;:&#34;Point&#34;,&#34;coordinates&#34;:[5.565400,58.869700]}" id="NCID0EPYIM" xlink:type="simple">58.8697, 5.5654</named-content></named-content>
                </td><td rowspan="1" colspan="1">15-Jun-2012</td><td rowspan="1" colspan="1">C. Erséus</td><td rowspan="1" colspan="1">Intertidal, decomp. algae</td><td rowspan="1" colspan="1">
                  <ext-link xmlns:xlink="http://www.w3.org/1999/xlink" ext-link-type="gen" xlink:href="KU893970" xlink:type="simple">KU893970</ext-link>
                </td><td rowspan="1" colspan="1">
                  <named-content xmlns:xlink="http://www.w3.org/1999/xlink" content-type="dwc:institutional_code" xlink:type="simple">ZMBN</named-content> 107934</td></tr><tr><td rowspan="1" colspan="1">
                  <italic><tp:taxon-name><tp:taxon-name-part taxon-name-part-type="genus" reg="Lumbricillus">L.</tp:taxon-name-part> <tp:taxon-name-part taxon-name-part-type="species" reg="viridis">viridis</tp:taxon-name-part></tp:taxon-name></italic>
                </td><td rowspan="1" colspan="1">CE12039</td><td rowspan="1" colspan="1">NO, Rogaland, Sola, Ölbörhamna</td><td rowspan="1" colspan="1">
                  <named-content xmlns:xlink="http://www.w3.org/1999/xlink" content-type="dwc:verbatimCoordinates" xlink:type="simple"><named-content content-type="geo-json" specific-use="{&#34;type&#34;:&#34;Point&#34;,&#34;coordinates&#34;:[5.565400,58.869700]}" id="NCID0EM1IM" xlink:type="simple">58.8697, 5.5654</named-content></named-content>
                </td><td rowspan="1" colspan="1">15-Jun-2012</td><td rowspan="1" colspan="1">C. Erséus</td><td rowspan="1" colspan="1">Intertidal, decomp. algae</td><td rowspan="1" colspan="1">
                  <ext-link xmlns:xlink="http://www.w3.org/1999/xlink" ext-link-type="gen" xlink:href="KU893971" xlink:type="simple">KU893971</ext-link>
                </td><td rowspan="1" colspan="1">
                  <named-content xmlns:xlink="http://www.w3.org/1999/xlink" content-type="dwc:institutional_code" xlink:type="simple">ZMBN</named-content> 107935</td></tr><tr><td rowspan="1" colspan="1">
                  <italic><tp:taxon-name><tp:taxon-name-part taxon-name-part-type="genus" reg="Lumbricillus">L.</tp:taxon-name-part> <tp:taxon-name-part taxon-name-part-type="species" reg="viridis">viridis</tp:taxon-name-part></tp:taxon-name></italic>
                </td><td rowspan="1" colspan="1">CE23255</td><td rowspan="1" colspan="1">NO, Troms, Tromsö, Tromsö, Lanes</td><td rowspan="1" colspan="1">
                  <named-content xmlns:xlink="http://www.w3.org/1999/xlink" content-type="dwc:verbatimCoordinates" xlink:type="simple"><named-content content-type="geo-json" specific-use="{&#34;type&#34;:&#34;Point&#34;,&#34;coordinates&#34;:[18.920700,69.629000]}" id="NCID0EJ3IM" xlink:type="simple">69.629, 18.9207</named-content></named-content>
                </td><td rowspan="1" colspan="1">14-Aug-2014</td><td rowspan="1" colspan="1">C. Erséus</td><td rowspan="1" colspan="1">Intertidal, sand, gravel</td><td rowspan="1" colspan="1">
                  <ext-link xmlns:xlink="http://www.w3.org/1999/xlink" ext-link-type="gen" xlink:href="KU893967" xlink:type="simple">KU893967</ext-link>
                </td><td rowspan="1" colspan="1">
                  <named-content xmlns:xlink="http://www.w3.org/1999/xlink" content-type="dwc:institutional_code" xlink:type="simple">ZMBN</named-content> 107938</td></tr><tr><td rowspan="1" colspan="1">
                  <italic><tp:taxon-name><tp:taxon-name-part taxon-name-part-type="genus" reg="Lumbricillus">L.</tp:taxon-name-part></tp:taxon-name> sp. F</italic>
                </td><td rowspan="1" colspan="1">CE2659</td><td rowspan="1" colspan="1">UK, Devon, Plymouth, River Plym</td><td rowspan="1" colspan="1">
                  <named-content xmlns:xlink="http://www.w3.org/1999/xlink" content-type="dwc:verbatimCoordinates" xlink:type="simple"><named-content content-type="geo-json" specific-use="{&#34;type&#34;:&#34;Point&#34;,&#34;coordinates&#34;:[-4.108200,50.375700]}" id="NCID0ED5IM" xlink:type="simple">50.3757, -4.1082</named-content></named-content>
                </td><td rowspan="1" colspan="1">20-Jul-2007</td><td rowspan="1" colspan="1">
                  <tp:taxon-name><tp:taxon-name-part taxon-name-part-type="genus" reg="Lumbricillus">L.</tp:taxon-name-part></tp:taxon-name> Matamoros</td><td rowspan="1" colspan="1">Iintertidal, stones, clay</td><td rowspan="1" colspan="1">
                  <ext-link xmlns:xlink="http://www.w3.org/1999/xlink" ext-link-type="gen" xlink:href="KU893997" xlink:type="simple">KU893997</ext-link>
                </td><td rowspan="1" colspan="1">
                  <named-content xmlns:xlink="http://www.w3.org/1999/xlink" content-type="dwc:institutional_code" xlink:type="simple">SMNH</named-content> 152832</td></tr><tr><td rowspan="1" colspan="1">
                  <italic><tp:taxon-name><tp:taxon-name-part taxon-name-part-type="genus" reg="Lumbricillus">L.</tp:taxon-name-part></tp:taxon-name> sp. G</italic>
                </td><td rowspan="1" colspan="1">CE2246</td><td rowspan="1" colspan="1">UK, Wales, Anglesey, Beaumaris</td><td rowspan="1" colspan="1">
                  <named-content xmlns:xlink="http://www.w3.org/1999/xlink" content-type="dwc:verbatimCoordinates" xlink:type="simple"><named-content content-type="geo-json" specific-use="{&#34;type&#34;:&#34;Point&#34;,&#34;coordinates&#34;:[-4.091400,53.262300]}" id="NCID0EEAJM" xlink:type="simple">53.2623, -4.0914</named-content></named-content>
                </td><td rowspan="1" colspan="1">15-Feb-2007</td><td rowspan="1" colspan="1">M. Strand &amp; P. Sundberg</td><td rowspan="1" colspan="1">Intertidal, sand, algae</td><td rowspan="1" colspan="1">
                  <ext-link xmlns:xlink="http://www.w3.org/1999/xlink" ext-link-type="gen" xlink:href="KU894001" xlink:type="simple">KU894001</ext-link>
                </td><td rowspan="1" colspan="1">
                  <named-content xmlns:xlink="http://www.w3.org/1999/xlink" content-type="dwc:institutional_code" xlink:type="simple">SMNH</named-content> 152834</td></tr><tr><td rowspan="1" colspan="1">
                  <italic><tp:taxon-name><tp:taxon-name-part taxon-name-part-type="genus" reg="Lumbricillus">L.</tp:taxon-name-part></tp:taxon-name> sp. G</italic>
                </td><td rowspan="1" colspan="1">CE2661</td><td rowspan="1" colspan="1">UK, Devon, Plymouth, River Plym</td><td rowspan="1" colspan="1">
                  <named-content xmlns:xlink="http://www.w3.org/1999/xlink" content-type="dwc:verbatimCoordinates" xlink:type="simple"><named-content content-type="geo-json" specific-use="{&#34;type&#34;:&#34;Point&#34;,&#34;coordinates&#34;:[-4.108200,50.375700]}" id="NCID0E5BJM" xlink:type="simple">50.3757, -4.1082</named-content></named-content>
                </td><td rowspan="1" colspan="1">20-Jul-2007</td><td rowspan="1" colspan="1">
                  <tp:taxon-name><tp:taxon-name-part taxon-name-part-type="genus" reg="Lumbricillus">L.</tp:taxon-name-part></tp:taxon-name> Matamoros</td><td rowspan="1" colspan="1">Iintertidal, stones, clay</td><td rowspan="1" colspan="1">
                  <ext-link xmlns:xlink="http://www.w3.org/1999/xlink" ext-link-type="gen" xlink:href="KU893999" xlink:type="simple">KU893999</ext-link>
                </td><td rowspan="1" colspan="1">
                  <named-content xmlns:xlink="http://www.w3.org/1999/xlink" content-type="dwc:institutional_code" xlink:type="simple">SMNH</named-content> 152835</td></tr><tr><td rowspan="1" colspan="1">
                  <italic><tp:taxon-name><tp:taxon-name-part taxon-name-part-type="genus" reg="Lumbricillus">L.</tp:taxon-name-part></tp:taxon-name> sp. G</italic>
                </td><td rowspan="1" colspan="1">CE23373</td><td rowspan="1" colspan="1">NO, Troms, Tromsö, Sommaröya, Gurahaugen</td><td rowspan="1" colspan="1">
                  <named-content xmlns:xlink="http://www.w3.org/1999/xlink" content-type="dwc:verbatimCoordinates" xlink:type="simple"><named-content content-type="geo-json" specific-use="{&#34;type&#34;:&#34;Point&#34;,&#34;coordinates&#34;:[18.027800,69.632100]}" id="NCID0E6DJM" xlink:type="simple">69.6321, 18.0278</named-content></named-content>
                </td><td rowspan="1" colspan="1">15-Aug-2014</td><td rowspan="1" colspan="1">C. Erséus</td><td rowspan="1" colspan="1">Lower intertidal, mixed mineral and shell sand</td><td rowspan="1" colspan="1">
                  <ext-link xmlns:xlink="http://www.w3.org/1999/xlink" ext-link-type="gen" xlink:href="KU894000" xlink:type="simple">KU894000</ext-link>
                </td><td rowspan="1" colspan="1">
                  <named-content xmlns:xlink="http://www.w3.org/1999/xlink" content-type="dwc:institutional_code" xlink:type="simple">ZMBN</named-content> 107942</td></tr><tr><td rowspan="1" colspan="1">
                  <italic><tp:taxon-name><tp:taxon-name-part taxon-name-part-type="genus" reg="Lumbricillus">L.</tp:taxon-name-part></tp:taxon-name> sp. H</italic>
                </td><td rowspan="1" colspan="1">CE23136</td><td rowspan="1" colspan="1">NO, Troms, Rotsundselv</td><td rowspan="1" colspan="1">
                  <named-content xmlns:xlink="http://www.w3.org/1999/xlink" content-type="dwc:verbatimCoordinates" xlink:type="simple"><named-content content-type="geo-json" specific-use="{&#34;type&#34;:&#34;Point&#34;,&#34;coordinates&#34;:[20.715800,69.800100]}" id="NCID0EZFJM" xlink:type="simple">69.8001, 20.7158</named-content></named-content>
                </td><td rowspan="1" colspan="1">14-Aug-2014</td><td rowspan="1" colspan="1">C. Erséus</td><td rowspan="1" colspan="1">Upper intertidal, sand</td><td rowspan="1" colspan="1">
                  <ext-link xmlns:xlink="http://www.w3.org/1999/xlink" ext-link-type="gen" xlink:href="KU893920" xlink:type="simple">KU893920</ext-link>
                </td><td rowspan="1" colspan="1">
                  <named-content xmlns:xlink="http://www.w3.org/1999/xlink" content-type="dwc:institutional_code" xlink:type="simple">ZMBN</named-content> 107945</td></tr><tr><td rowspan="1" colspan="1">
                  <italic><tp:taxon-name><tp:taxon-name-part taxon-name-part-type="genus" reg="Lumbricillus">L.</tp:taxon-name-part></tp:taxon-name> sp. H</italic>
                </td><td rowspan="1" colspan="1">CE24967</td><td rowspan="1" colspan="1">NO, Nordland, Gildeskål, Kjöpstad, Holmsundsfjorden Bay</td><td rowspan="1" colspan="1">
                  <named-content xmlns:xlink="http://www.w3.org/1999/xlink" content-type="dwc:verbatimCoordinates" xlink:type="simple"><named-content content-type="geo-json" specific-use="{&#34;type&#34;:&#34;Point&#34;,&#34;coordinates&#34;:[14.272900,67.053600]}" id="NCID0ETHJM" xlink:type="simple">67.0536, 14.2729</named-content></named-content>
                </td><td rowspan="1" colspan="1">11-Sep-2014</td><td rowspan="1" colspan="1">C. Erséus &amp; E. Willassen</td><td rowspan="1" colspan="1">Upper intertidal, rock pool, gravel, sand</td><td rowspan="1" colspan="1">
                  <ext-link xmlns:xlink="http://www.w3.org/1999/xlink" ext-link-type="gen" xlink:href="KU893921" xlink:type="simple">KU893921</ext-link>
                </td><td rowspan="1" colspan="1">
                  <named-content xmlns:xlink="http://www.w3.org/1999/xlink" content-type="dwc:institutional_code" xlink:type="simple">ZMBN</named-content> 107947</td></tr><tr><td rowspan="1" colspan="1">
                  <italic><tp:taxon-name><tp:taxon-name-part taxon-name-part-type="genus" reg="Lumbricillus">L.</tp:taxon-name-part></tp:taxon-name> sp. H</italic>
                </td><td rowspan="1" colspan="1">CE24968</td><td rowspan="1" colspan="1">NO, Nordland, Gildeskål, Kjöpstad, Holmsundsfjorden Bay</td><td rowspan="1" colspan="1">
                  <named-content xmlns:xlink="http://www.w3.org/1999/xlink" content-type="dwc:verbatimCoordinates" xlink:type="simple"><named-content content-type="geo-json" specific-use="{&#34;type&#34;:&#34;Point&#34;,&#34;coordinates&#34;:[14.272900,67.053600]}" id="NCID0ENJJM" xlink:type="simple">67.0536, 14.2729</named-content></named-content>
                </td><td rowspan="1" colspan="1">11-Sep-2014</td><td rowspan="1" colspan="1">C. Erséus &amp; E. Willassen</td><td rowspan="1" colspan="1">Upper intertidal, rock pool, gravel, sand</td><td rowspan="1" colspan="1">
                  <ext-link xmlns:xlink="http://www.w3.org/1999/xlink" ext-link-type="gen" xlink:href="KU893919" xlink:type="simple">KU893919</ext-link>
                </td><td rowspan="1" colspan="1">
                  <named-content xmlns:xlink="http://www.w3.org/1999/xlink" content-type="dwc:institutional_code" xlink:type="simple">ZMBN</named-content> 107948</td></tr></tbody></table></table-wrap></app><fig id="F1" position="float" orientation="portrait"><label>Figure 1.</label><caption><p>Phylogeny of North European <italic><tp:taxon-name><tp:taxon-name-part taxon-name-part-type="genus" reg="Lumbricillus">Lumbricillus</tp:taxon-name-part></tp:taxon-name></italic>, modified from <xref ref-type="bibr" rid="B38">Klinth et al. (2017)</xref>. Species tree based on 12S, 16S, COI, 18S, 28S, ITS and H3 genes, estimated using Bayesian inference under the multispecies coalescent model in *BEAST. Posterior probabilities higher than 0.9 shown as support values. Scale shows expected number of changes per site in COI with all other genes relative to it. <italic><tp:taxon-name><tp:taxon-name-part taxon-name-part-type="genus" reg="Lumbricillus">Lumbricillus</tp:taxon-name-part> <tp:taxon-name-part taxon-name-part-type="species" reg="tuba">tuba</tp:taxon-name-part></tp:taxon-name></italic> has been added to the tree at the most probable position given the other gene and species trees from <xref ref-type="bibr" rid="B38">Klinth et al. (2017)</xref>. The tree depicts the five morpho-groups that are used in the present study to discuss the relationships within <italic><tp:taxon-name><tp:taxon-name-part taxon-name-part-type="genus" reg="Lumbricillus">Lumbricillus</tp:taxon-name-part></tp:taxon-name></italic>. The general morphology of the spermathecae and testes/testis sacs of these groups are also shown.</p></caption><graphic xmlns:xlink="http://www.w3.org/1999/xlink" xlink:href="zookeys-703-015-g001.jpg" position="float" orientation="portrait" xlink:type="simple" id="oo_158180.jpg"/></fig></tp:treatment-sec><ref-list><ref id="B28"><mixed-citation xmlns:xlink="http://www.w3.org/1999/xlink" xlink:type="simple">
          <person-group><name name-style="western"><surname>Erséus</surname><given-names>C</given-names></name><name name-style="western"><surname>Grimm</surname><given-names>R</given-names></name><name name-style="western"><surname>Healy</surname><given-names>B</given-names></name><name name-style="western"><surname>Lundberg</surname><given-names>S</given-names></name><name name-style="western"><surname>Rota</surname><given-names>E</given-names></name><name name-style="western"><surname>Timm</surname><given-names>T</given-names></name></person-group> (<year>1999</year>) <article-title>Clitellate diversity in Nationalstadsparken, an urban national park in Stockholm, Sweden.</article-title> <source>Hydrobiologia</source> <volume>406</volume>: <fpage>101</fpage>–<lpage>110</lpage>. <ext-link xlink:type="simple" ext-link-type="doi" xlink:href="10.1007/978-94-011-4207-6_10">https://doi.org/10.1007/978-94-011-4207-6_10</ext-link></mixed-citation></ref><ref id="B29"><mixed-citation xmlns:xlink="http://www.w3.org/1999/xlink" xlink:type="simple">
          <person-group><name name-style="western"><surname>Erséus</surname><given-names>C</given-names></name><name name-style="western"><surname>Rota</surname><given-names>E</given-names></name><name name-style="western"><surname>Matamoros</surname><given-names>L</given-names></name><name name-style="western"><surname>De Wit</surname><given-names>P</given-names></name></person-group> (<year>2010</year>) <article-title>Molecular phylogeny of <tp:taxon-name><tp:taxon-name-part taxon-name-part-type="family">Enchytraeidae</tp:taxon-name-part></tp:taxon-name> (<tp:taxon-name><tp:taxon-name-part taxon-name-part-type="phylum">Annelida</tp:taxon-name-part></tp:taxon-name>, <tp:taxon-name><tp:taxon-name-part taxon-name-part-type="class">Clitellata</tp:taxon-name-part></tp:taxon-name>).</article-title> <source>Molecular Phylogenetics and Evolution</source> <volume>57</volume>(<issue>2</issue>): <fpage>849</fpage>–<lpage>858</lpage>. <ext-link xlink:type="simple" ext-link-type="doi" xlink:href="10.1016/j.ympev.2010.07.005">https://doi.org/10.1016/j.ympev.2010.07.005</ext-link></mixed-citation></ref><ref id="B38"><mixed-citation xmlns:xlink="http://www.w3.org/1999/xlink" xlink:type="simple">
          <person-group><name name-style="western"><surname>Klinth</surname><given-names>MJ</given-names></name><name name-style="western"><surname>Martinsson</surname><given-names>S</given-names></name><name name-style="western"><surname>Erséus</surname><given-names>C</given-names></name></person-group> (<year>2017</year>) <article-title>Phylogeny and species delimitation of North European <italic><tp:taxon-name><tp:taxon-name-part taxon-name-part-type="genus">Lumbricillus</tp:taxon-name-part></tp:taxon-name></italic> (<tp:taxon-name><tp:taxon-name-part taxon-name-part-type="class">Clitellata</tp:taxon-name-part></tp:taxon-name>, <tp:taxon-name><tp:taxon-name-part taxon-name-part-type="family">Enchytraeidae</tp:taxon-name-part></tp:taxon-name>).</article-title> <source>Zoologica Scripta</source> <volume>46</volume>: <fpage>96</fpage>–<lpage>110</lpage>. <ext-link xlink:type="simple" ext-link-type="doi" xlink:href="10.1111/zsc.12187">https://doi.org/10.1111/zsc.12187</ext-link></mixed-citation></ref><ref id="B52"><mixed-citation xmlns:xlink="http://www.w3.org/1999/xlink" xlink:type="simple">
          <person-group><name name-style="western"><surname>Michaelsen</surname><given-names>W</given-names></name></person-group> (<year>1900</year>) Das Tierreich Vol, 10, <tp:taxon-name><tp:taxon-name-part taxon-name-part-type="subclass">Oligochaeta</tp:taxon-name-part></tp:taxon-name>. Friedländer &amp; Sohn, Berlin, pp. XXIX: 1–575. <ext-link xlink:type="simple" ext-link-type="doi" xlink:href="10.5962/bhl">https://doi.org/10.5962/bhl</ext-link>. title.1108</mixed-citation></ref><ref id="B111"><mixed-citation xmlns:xlink="http://www.w3.org/1999/xlink" xlink:type="simple">
          <person-group><name name-style="western"><surname>Welch</surname><given-names>PS</given-names></name></person-group> (<year>1917</year>) <article-title>The <tp:taxon-name><tp:taxon-name-part taxon-name-part-type="family">Enchytraeidae</tp:taxon-name-part></tp:taxon-name> (<tp:taxon-name><tp:taxon-name-part taxon-name-part-type="subclass">Oligochaeta</tp:taxon-name-part></tp:taxon-name>) of the Woods Hole Region, Mass.</article-title> <source>Transactions of the American Microscopical Society</source> <volume>36</volume>(<issue>3</issue>): <fpage>119</fpage>–<lpage>138</lpage>. <ext-link xlink:type="simple" ext-link-type="doi" xlink:href="10.2307/3221697">https://doi.org/10.2307/3221697</ext-link></mixed-citation></ref><ref id="B64"><mixed-citation xmlns:xlink="http://www.w3.org/1999/xlink" xlink:type="simple">
          <person-group><name name-style="western"><surname>Nielsen</surname><given-names>CO</given-names></name><name name-style="western"><surname>Christensen</surname><given-names>B</given-names></name></person-group> (<year>1959</year>) The <tp:taxon-name><tp:taxon-name-part taxon-name-part-type="family">Enchytraeidae</tp:taxon-name-part></tp:taxon-name>: Critical revision and taxonomy of European species. Natura Jutlandica 8–9: 1–160.</mixed-citation></ref><ref id="B93"><mixed-citation xmlns:xlink="http://www.w3.org/1999/xlink" xlink:type="simple">
          <person-group><name name-style="western"><surname>Stephenson</surname><given-names>J</given-names></name></person-group> (<year>1932b</year>) <article-title><tp:taxon-name><tp:taxon-name-part taxon-name-part-type="subclass">Oligochaeta</tp:taxon-name-part></tp:taxon-name>. Part. I. Microdrili.</article-title> <source>Discovery Reports</source> <volume>4</volume>: <fpage>233</fpage>–<lpage>264</lpage>.</mixed-citation></ref><ref id="B63"><mixed-citation xmlns:xlink="http://www.w3.org/1999/xlink" xlink:type="simple">
          <person-group><name name-style="western"><surname>Müller</surname><given-names>OF</given-names></name></person-group> (<year>1774</year>) Vermium Terrestrium et Fluviatilum, seu Animalium Infusoriorum, Helminthicorum, et Testaceorum, non Marinorum, Succincta Historia. Volume 1, Part 2, 72 pp., Heineck et Faber, Havniae et Lipsiae.</mixed-citation></ref><ref id="B62"><mixed-citation xmlns:xlink="http://www.w3.org/1999/xlink" xlink:type="simple">
          <person-group><name name-style="western"><surname>Müller</surname><given-names>OF</given-names></name></person-group> (<year>1771</year>) Von Würmern des süssen und salzigen Wassers, mit Kupfern. Verlegts Heineck und Faber: 1–200.</mixed-citation></ref><ref id="B11"><mixed-citation xmlns:xlink="http://www.w3.org/1999/xlink" xlink:type="simple">
          <person-group><name name-style="western"><surname>Christensen</surname><given-names>B</given-names></name></person-group> (<year>1961</year>) Studies on cyto-taxonomy and reproduction in the <tp:taxon-name><tp:taxon-name-part taxon-name-part-type="family">Enchytraeidae</tp:taxon-name-part></tp:taxon-name>. Hereditas 47(3‐4): 387–450. <ext-link xlink:type="simple" ext-link-type="doi" xlink:href="10.1111/j.1601-5223.1961.tb01782.x">https://doi.org/10.1111/j.1601-5223.1961.tb01782.x</ext-link></mixed-citation></ref><ref id="B14"><mixed-citation xmlns:xlink="http://www.w3.org/1999/xlink" xlink:type="simple">
          <person-group><name name-style="western"><surname>Christensen</surname><given-names>B</given-names></name><name name-style="western"><surname>O’Connor</surname><given-names>FB</given-names></name></person-group> (<year>1958</year>) <article-title>Pseudofertlization in the genus <italic><tp:taxon-name><tp:taxon-name-part taxon-name-part-type="genus">Lumbricillus</tp:taxon-name-part></tp:taxon-name></italic> (<tp:taxon-name><tp:taxon-name-part taxon-name-part-type="family">Enchytraeidae</tp:taxon-name-part></tp:taxon-name>).</article-title> <source>Nature</source> <volume>181</volume>: <fpage>1085</fpage>–<lpage>1086</lpage>.</mixed-citation></ref><ref id="B10"><mixed-citation xmlns:xlink="http://www.w3.org/1999/xlink" xlink:type="simple">
          <person-group><name name-style="western"><surname>Christensen</surname><given-names>B</given-names></name></person-group> (<year>1960</year>) <article-title>A comparative cytological investigation of the reproductive cycle of an amphimictic diploid and a parthenogenetic triploid form of <italic><tp:taxon-name><tp:taxon-name-part taxon-name-part-type="genus">Lumbricillus</tp:taxon-name-part> <tp:taxon-name-part taxon-name-part-type="species">lineatus</tp:taxon-name-part></tp:taxon-name></italic> (O.F.M.) (<tp:taxon-name><tp:taxon-name-part taxon-name-part-type="subclass">Oligochaeta</tp:taxon-name-part></tp:taxon-name>, <tp:taxon-name><tp:taxon-name-part taxon-name-part-type="family">Enchytraeidae</tp:taxon-name-part></tp:taxon-name>).</article-title> <source>Chromosoma</source> <volume>11</volume>(<issue>1</issue>): <fpage>365</fpage>–<lpage>379</lpage>. <ext-link xlink:type="simple" ext-link-type="doi" xlink:href="10.1007/BF00328661">https://doi.org/10.1007/BF00328661</ext-link></mixed-citation></ref><ref id="B13"><mixed-citation xmlns:xlink="http://www.w3.org/1999/xlink" xlink:type="simple">
          <person-group><name name-style="western"><surname>Christensen</surname><given-names>B</given-names></name><name name-style="western"><surname>Jelnes</surname><given-names>J</given-names></name><name name-style="western"><surname>Berg</surname><given-names>U</given-names></name></person-group> (<year>1978</year>) <article-title>Long-term isozyme variation in parthenogenetic polyploid forms of <italic><tp:taxon-name><tp:taxon-name-part taxon-name-part-type="genus">Lumbricillus</tp:taxon-name-part> <tp:taxon-name-part taxon-name-part-type="species">lineatus</tp:taxon-name-part></tp:taxon-name></italic> (<tp:taxon-name><tp:taxon-name-part taxon-name-part-type="family">Enchytraeidae</tp:taxon-name-part></tp:taxon-name>, <tp:taxon-name><tp:taxon-name-part taxon-name-part-type="subclass">Oligochaeta</tp:taxon-name-part></tp:taxon-name>) in recently established environments.</article-title> <source>Hereditas</source> <volume>88</volume>(<issue>1</issue>): <fpage>65</fpage>–<lpage>73</lpage>. <ext-link xlink:type="simple" ext-link-type="doi" xlink:href="10.1111/j.1601-5223.1978.tb01604.x">https://doi.org/10.1111/j.1601-5223.1978.tb01604.x</ext-link></mixed-citation></ref></ref-list></tp:taxon-treatment>
