# Supplementary material for: Taxonomy of North European Lumbricillus (Clitellata, Enchytraeidae)
Source: Zookeys. 2017 Sep 27;(703):15–96. doi: 10.3897/zookeys.703.13385 (PMC5673978; doi:10.3897/zookeys.703.13385)
Supplement: XML Treatment for Lumbricillus rivalis [file zookeys.703.13385-treatment6.xml]

<!DOCTYPE tp:taxon-treatment
  PUBLIC "-//TaxonX//DTD Taxonomic Treatment Publishing DTD v0 20100105//EN" "tax-treatment-NSO.dtd">
<tp:taxon-treatment xmlns:tp="http://www.plazi.org/taxpub"><tp:treatment-meta><kwd-group><label>Taxon classification</label><kwd><named-content xmlns:xlink="http://www.w3.org/1999/xlink" content-type="kingdom">Animalia</named-content></kwd><kwd><named-content xmlns:xlink="http://www.w3.org/1999/xlink" content-type="order">Enchytraeida</named-content></kwd><kwd><named-content xmlns:xlink="http://www.w3.org/1999/xlink" content-type="family">Enchytraeidae</named-content></kwd></kwd-group><mixed-citation publication-type="journal"><person-group><name><surname>Klinth</surname><given-names>Mårten J.</given-names></name><name><surname>Rota</surname><given-names>Emilia</given-names></name><name><surname>Erséus</surname><given-names>Christer</given-names></name></person-group><article-title>Taxonomy of North European <italic><tp:taxon-name><tp:taxon-name-part taxon-name-part-type="genus" reg="Lumbricillus">Lumbricillus</tp:taxon-name-part></tp:taxon-name></italic> (<tp:taxon-name><tp:taxon-name-part taxon-name-part-type="class">Clitellata</tp:taxon-name-part></tp:taxon-name>, <tp:taxon-name><tp:taxon-name-part taxon-name-part-type="family">Enchytraeidae</tp:taxon-name-part></tp:taxon-name>)</article-title><source>Zookeys</source><day>27</day><month>9</month><year>2017</year><volume>2017</volume><issue>703</issue><fpage>15</fpage><lpage>96</lpage><pub-id pub-id-type="doi">10.3897/zookeys.703.13385</pub-id></mixed-citation></tp:treatment-meta><tp:nomenclature><tp:taxon-name>
            <tp:taxon-name-part taxon-name-part-type="genus" reg="Lumbricillus">Lumbricillus</tp:taxon-name-part>
            <tp:taxon-name-part taxon-name-part-type="species" reg="rivalis">rivalis</tp:taxon-name-part>
          </tp:taxon-name><tp:taxon-authority>(Levinsen, 1883)</tp:taxon-authority><xref ref-type="fig" rid="F7">Fig. 7</xref><tp:nomenclature-citation-list><tp:nomenclature-citation><tp:taxon-name>
                <tp:taxon-name-part taxon-name-part-type="genus" reg="Pachydrilus">Pachydrilus</tp:taxon-name-part> <tp:taxon-name-part taxon-name-part-type="species" reg="rivalis">rivalis</tp:taxon-name-part></tp:taxon-name><comment>Levinsen, 1883: p. 231; <xref ref-type="bibr" rid="B21">Ditlevsen 1904</xref>: pp. 430–431.</comment></tp:nomenclature-citation><tp:nomenclature-citation><tp:taxon-name>
                <tp:taxon-name-part taxon-name-part-type="genus" reg="Lumbricillus">Lumbricillus</tp:taxon-name-part> <tp:taxon-name-part taxon-name-part-type="species" reg="rivalis">rivalis</tp:taxon-name-part></tp:taxon-name><comment>; <xref ref-type="bibr" rid="B64">Nielsen and Christensen 1959</xref>: pp. 97–98, figs 107–108; <xref ref-type="bibr" rid="B28">Erséus et al. 1999</xref>; <xref ref-type="bibr" rid="B29">Erséus et al. 2010</xref>; <xref ref-type="bibr" rid="B38">Klinth et al. 2017</xref>.</comment></tp:nomenclature-citation><tp:nomenclature-citation><tp:taxon-name>
                <tp:taxon-name-part taxon-name-part-type="genus" reg="Pachydrilus">Pachydrilus</tp:taxon-name-part> <tp:taxon-name-part taxon-name-part-type="species" reg="subterraneus">subterraneus</tp:taxon-name-part></tp:taxon-name><comment>Vejdovsky, 1889: pp. 1–3.</comment></tp:nomenclature-citation><tp:nomenclature-citation><tp:taxon-name>
                <tp:taxon-name-part taxon-name-part-type="genus" reg="Pachydrilus">Pachydrilus</tp:taxon-name-part> <tp:taxon-name-part taxon-name-part-type="species" reg="germanicus">germanicus</tp:taxon-name-part></tp:taxon-name><comment>Michaelsen, 1886: pp. 43–44.</comment></tp:nomenclature-citation><tp:nomenclature-citation><tp:taxon-name>
                <tp:taxon-name-part taxon-name-part-type="genus" reg="Lumbricillus">Lumbricillus</tp:taxon-name-part> <tp:taxon-name-part taxon-name-part-type="species" reg="evansi">evansi</tp:taxon-name-part></tp:taxon-name><comment>Southern, 1909: pp. 151–152, pl. X, figs 10a–f.</comment></tp:nomenclature-citation><tp:nomenclature-citation><tp:taxon-name/><comment>Non <tp:taxon-name><tp:taxon-name-part taxon-name-part-type="genus" reg="Lumbricillus">Lumbricillus</tp:taxon-name-part> <tp:taxon-name-part taxon-name-part-type="species" reg="enteromorphae">enteromorphae</tp:taxon-name-part></tp:taxon-name> von Bülow, 1957: pp. 82–84, pl. XXVI, figs 6–10, pl. XXVII, fig. 1, pl. XXX, fig. 16. </comment></tp:nomenclature-citation></tp:nomenclature-citation-list></tp:nomenclature><tp:treatment-sec sec-type="type material" id="SECID0EP2BI"><title>Type material.</title><p>Typus amissus (Nomenclatura Oligochaetologica). Type locality: Langelinie, Denmark (Levinsen, 1883). We did not designate a neotype as we do not have material from the type locality.</p></tp:treatment-sec><tp:treatment-sec sec-type="material" id="SECID0EU2BI"><title>Material examined.</title><p>
            <named-content xmlns:xlink="http://www.w3.org/1999/xlink" content-type="dwc:institutional_code" xlink:type="simple">SMNH</named-content> 152782 (CE1873), <named-content xmlns:xlink="http://www.w3.org/1999/xlink" content-type="dwc:institutional_code" xlink:type="simple">SMNH</named-content> 152783 (CE1874) &amp; <named-content xmlns:xlink="http://www.w3.org/1999/xlink" content-type="dwc:institutional_code" xlink:type="simple">SMNH</named-content> 152785 (CE2503), three mature specimens from Sweden, <named-content xmlns:xlink="http://www.w3.org/1999/xlink" content-type="dwc:institutional_code" xlink:type="simple">ZMBN</named-content> 107897 (CE22596), <named-content xmlns:xlink="http://www.w3.org/1999/xlink" content-type="dwc:institutional_code" xlink:type="simple">ZMBN</named-content> 107898 (CE22600) &amp; <named-content xmlns:xlink="http://www.w3.org/1999/xlink" content-type="dwc:institutional_code" xlink:type="simple">ZMBN</named-content> 107899 (CE22602), three mature specimens from Norway. For information on specimen collection localities and GenBank accession numbers see Appendix <xref ref-type="app" rid="App1">1</xref>.</p></tp:treatment-sec><tp:treatment-sec sec-type="description" id="SECID0E33BI"><title>Description.</title><p>Orange-red worms. Length (fixed worms) more than 3.4–7.6 mm (amputated specimens), first 15 segments 2.6–3.8 mm long, width at clitellum 0.60–0.85 mm. More than 17–44 segments. Chaetae slightly sigmoid (Fig. <xref ref-type="fig" rid="F7">7A</xref>). Dorsal bundles with 4–8(9) chaetae anterior to clitellum, (3)4–7(8) chaetae in postclitellar segments. Ventral bundles with (4)5–10(11) chaetae anterior to clitellum, (4)5–8(9) chaetae posteriorly. Each worm’s longest measured chaetae 85–105 µm long, about 5 µm wide. Clitellum extending over XII–XIII. Head pore at 0/1. Epidermis with transverse rows of gland cells.</p><p>Coelomocytes numerous, 15–20 µm long, spindle-shaped, oval, granulated. Paired pharyngeal glands present in IV, V and VI; each pair converging dorsally (Fig. <xref ref-type="fig" rid="F7">7B</xref>). Dorsal vessel originating in XIV. Nephridia observed in VII–X and XV–XXIII, about 145–170 µm long. Anteseptale small, consisting of funnel only. Postseptale oval, tapering posteriorly into efferent duct. Brain with posterior incision, about as long as wide.</p><p>Male genitalia paired (Fig. <xref ref-type="fig" rid="F7">7D</xref>). Testes originating in XI, extending forwards into X, sometimes IX, with testis sacs forming regular club-shaped lobes. Sperm funnels in XI, 325–685 µm long, 110–295 µm wide, making them about 1.5–4.5 times longer than wide, funnels tapering towards vasa deferentia. Most of vasa irregularly coiled in XII, 25 µm wide. Penial bulbs round, 105–190 µm in diameter. Ovaries in XII. Two mature eggs present in one specimen.</p><p>Spermathecae (Fig. <xref ref-type="fig" rid="F7">7C</xref>) in V, spindle-shaped, without distinct ampulla. Ectal duct short, gradually widening into ampulla. Ampulla with constriction two thirds of the length from pore, dividing it into sections, entally connecting with oesophagus. Sperm evenly embedded in ampulla. Spermathecae 250–360 µm long, 85–140 µm wide at widest part of ampulla. Gland cells surrounding ectal pore forming lobed collar, 140–240 µm in diameter at its widest part. Up to three midventral subneural glands in XIII–XV, 90–130 µm, 80–145 µm and 80–90 µm long, respectively; glands in XV not observed in all specimens.</p><fig id="F7" position="float" orientation="portrait"><label>Figure 7.</label><caption><p>
                <italic><tp:taxon-name><tp:taxon-name-part taxon-name-part-type="genus" reg="Lumbricillus">Lumbricillus</tp:taxon-name-part> <tp:taxon-name-part taxon-name-part-type="species" reg="rivalis">rivalis</tp:taxon-name-part></tp:taxon-name></italic>. <bold>A</bold> Chaetal bundle <bold>B</bold> Anterior body <bold>C</bold> Spermatheca <bold>D</bold> Other genitalia. Abbreviations under general notes. Scale bars: 100 µm.</p></caption><graphic xmlns:xlink="http://www.w3.org/1999/xlink" xlink:href="zookeys-703-015-g007.jpg" position="float" orientation="portrait" xlink:type="simple" id="oo_158186.jpg"/></fig></tp:treatment-sec><tp:treatment-sec sec-type="distribution" id="SECID0EY5BI"><title>Geographical distribution.</title><p>Genetically identified from Greenland, Norway and Sweden; also recognized from Canada (<abbrev xmlns:xlink="http://www.w3.org/1999/xlink" xlink:title="Barcoding of Life Database" id="ABBRID0E55BI" xlink:type="simple">BOLD</abbrev>:<ext-link xmlns:xlink="http://www.w3.org/1999/xlink" xlink:type="simple" ext-link-type="uri" xlink:href="http://boldsystems.org/index.php/Public_BarcodeCluster?clusteruri=BOLD:AAF9076">AAF9076</ext-link>). This species was originally described from Denmark and is considered well distributed throughout Europe, and North America.</p></tp:treatment-sec><tp:treatment-sec sec-type="remarks" id="SECID0EH6BI"><title>Remarks.</title><p>
            <italic><tp:taxon-name><tp:taxon-name-part taxon-name-part-type="genus" reg="Pachydrilus">Pachydrilus</tp:taxon-name-part> <tp:taxon-name-part taxon-name-part-type="species" reg="rivalis">rivalis</tp:taxon-name-part></tp:taxon-name></italic> was originally defined by Levinsen (1884) as a species with up to 9 chaetae per bundle, spermatheca formed by a large, red, pear-shaped container (Danish “beholder”), ending ectally with a glandular rosette, but bearing no glands on duct. The nephridial efferent duct originated at the posterior end of postseptale; the postseptals had red spots; the body color was red. <xref ref-type="bibr" rid="B51">Michaelsen (1889</xref>, <xref ref-type="bibr" rid="B52">1900</xref>) placed the species in synonymy with <italic><tp:taxon-name><tp:taxon-name-part taxon-name-part-type="genus" reg="Lumbricillus">L.</tp:taxon-name-part> <tp:taxon-name-part taxon-name-part-type="species" reg="lineatus">lineatus</tp:taxon-name-part></tp:taxon-name></italic> along with his own <italic><tp:taxon-name><tp:taxon-name-part taxon-name-part-type="genus" reg="Pachydrilus">Pachydrilus</tp:taxon-name-part> <tp:taxon-name-part taxon-name-part-type="species" reg="germanicus">germanicus</tp:taxon-name-part></tp:taxon-name></italic> Michaelsen, 1886, but <xref ref-type="bibr" rid="B21">Ditlevsen (1904)</xref> reinvestigated Levinsen’s type locality (Langelinie, a pier in the port of Copenhagen) and found that only one species conformed to Levinsen’s short primary diagnosis, a species that was different from <italic><tp:taxon-name><tp:taxon-name-part taxon-name-part-type="genus" reg="Lumbricillus">L.</tp:taxon-name-part> <tp:taxon-name-part taxon-name-part-type="species" reg="lineatus">lineatus</tp:taxon-name-part></tp:taxon-name></italic>. He thus expanded the description of <italic><tp:taxon-name><tp:taxon-name-part taxon-name-part-type="species" reg="rivalis">rivalis</tp:taxon-name-part></tp:taxon-name></italic> by adding the following traits: body length 15–20 mm, copulatory glands in XIII–XV, dorsal vessel from XIV, chaetal number 6–9 dorsally, 8–11 ventrally. Nevertheless, <xref ref-type="bibr" rid="B111">Welch (1917)</xref> and <xref ref-type="bibr" rid="B9">Černosvitov (1937)</xref> adhered to Michaelsen’s opinion and the species had to await <xref ref-type="bibr" rid="B64">Nielsen and Christensen (1959)</xref> to be revalidated.</p><p>Our new specimens fit well with the more detailed re-descriptions, particularly in the number of chaetae and the shape of the spermathecae. The only differences concern the body size, where our worms are much smaller than those reported before, and the length/width ratio of the sperm funnels, which Nielsen and Christensen described as up to 10 times longer than wide, compared to our observed 4.5 times. These differences could be explained by our examination of fixed instead of live material.</p><p>
            <italic><tp:taxon-name><tp:taxon-name-part taxon-name-part-type="genus" reg="Lumbricillus">Lumbricillus</tp:taxon-name-part> <tp:taxon-name-part taxon-name-part-type="species" reg="rivalis">rivalis</tp:taxon-name-part></tp:taxon-name></italic> is genetically most closely related to <italic><tp:taxon-name><tp:taxon-name-part taxon-name-part-type="genus" reg="Lumbricillus">L.</tp:taxon-name-part> <tp:taxon-name-part taxon-name-part-type="species" reg="verrucosus">verrucosus</tp:taxon-name-part></tp:taxon-name></italic> (Fig. <xref ref-type="fig" rid="F1">1</xref>), but it is morphologically more alike <italic><tp:taxon-name><tp:taxon-name-part taxon-name-part-type="genus" reg="Lumbricillus">L.</tp:taxon-name-part> <tp:taxon-name-part taxon-name-part-type="species" reg="rutilus">rutilus</tp:taxon-name-part></tp:taxon-name></italic> (see remarks for that species) and <italic><tp:taxon-name><tp:taxon-name-part taxon-name-part-type="genus" reg="Lumbricillus">L.</tp:taxon-name-part> <tp:taxon-name-part taxon-name-part-type="species" reg="enteromorphae">enteromorphae</tp:taxon-name-part></tp:taxon-name></italic>, although it can be distinguished from the latter by lacking an atrium-like part where the vas deferens meets the penial bulb (see remarks for <italic><tp:taxon-name><tp:taxon-name-part taxon-name-part-type="genus" reg="Lumbricillus">L.</tp:taxon-name-part> <tp:taxon-name-part taxon-name-part-type="species" reg="rubidus">rubidus</tp:taxon-name-part></tp:taxon-name></italic>).</p><!--PageBreak--></tp:treatment-sec><tp:treatment-sec><!--Section generated to contain objects referenced in tp:taxon-treatment.--><app id="App1"><title>Appendix 1</title><p>List of specimens used in this study, with specimen identification number, collection data, GPS coordinates (in decimal degrees), GenBank accession numbers for the COI barcode, and voucher numbers. Letters for <italic><tp:taxon-name><tp:taxon-name-part taxon-name-part-type="genus" reg="Lumbricillus">Lumbricillus</tp:taxon-name-part> <tp:taxon-name-part taxon-name-part-type="species" reg="pagenstecheri">pagenstecheri</tp:taxon-name-part></tp:taxon-name></italic> refer to barcoding clusters. Country codes: ES=Spain, GL=Greenland, NO=Norway, SE=Sweden and UK=United Kingdom.</p><table-wrap id="T4" position="float" orientation="portrait"><table id="TID0ETMEK" rules="all"><tbody><tr><th rowspan="2" colspan="1">Species</th><th rowspan="2" colspan="1">ID</th><th rowspan="2" colspan="1">Collection locality</th><th rowspan="1" colspan="1">Coordinates</th><th rowspan="2" colspan="1">Date</th><th rowspan="2" colspan="1">Leg</th><th rowspan="2" colspan="1">Habitat</th><th rowspan="2" colspan="1">Barcode Acc. No.</th><th rowspan="2" colspan="1">Voucher No.</th></tr><tr><th rowspan="1" colspan="1">Lat. / Long.</th></tr><tr><td rowspan="1" colspan="1">
                  <italic><tp:taxon-name><tp:taxon-name-part taxon-name-part-type="genus" reg="Claparedrilus">Claparedrilus</tp:taxon-name-part> <tp:taxon-name-part taxon-name-part-type="species" reg="semifuscoides">semifuscoides</tp:taxon-name-part></tp:taxon-name></italic> sp n.</td><td rowspan="1" colspan="1">CE2247</td><td rowspan="1" colspan="1">UK, Wales, Anglesey, Beaumaris</td><td rowspan="1" colspan="1">
                  <named-content xmlns:xlink="http://www.w3.org/1999/xlink" content-type="dwc:verbatimCoordinates" xlink:type="simple"><named-content content-type="geo-json" specific-use="{&#34;type&#34;:&#34;Point&#34;,&#34;coordinates&#34;:[-4.091400,53.262300]}" id="NCID0EW3BM" xlink:type="simple">53.2623, -4.0914</named-content></named-content>
                </td><td rowspan="1" colspan="1">15-Feb-2007</td><td rowspan="1" colspan="1">M. Strand &amp; P. Sundberg</td><td rowspan="1" colspan="1">Intertidal, sand, algae</td><td rowspan="1" colspan="1">
                  <ext-link xmlns:xlink="http://www.w3.org/1999/xlink" ext-link-type="gen" xlink:href="KU893993" xlink:type="simple">KU893993</ext-link>
                </td><td rowspan="1" colspan="1">
                  <named-content xmlns:xlink="http://www.w3.org/1999/xlink" content-type="dwc:institutional_code" xlink:type="simple">SMNH</named-content> Type-8933</td></tr><tr><td rowspan="1" colspan="1">
                  <italic><tp:taxon-name><tp:taxon-name-part taxon-name-part-type="genus" reg="Claparedrilus">Claparedrilus</tp:taxon-name-part> <tp:taxon-name-part taxon-name-part-type="species" reg="semifuscoides">semifuscoides</tp:taxon-name-part></tp:taxon-name></italic> sp n.</td><td rowspan="1" colspan="1">CE2248</td><td rowspan="1" colspan="1">UK, Wales, Anglesey, Beaumaris</td><td rowspan="1" colspan="1">
                  <named-content xmlns:xlink="http://www.w3.org/1999/xlink" content-type="dwc:verbatimCoordinates" xlink:type="simple"><named-content content-type="geo-json" specific-use="{&#34;type&#34;:&#34;Point&#34;,&#34;coordinates&#34;:[-4.091400,53.262300]}" id="NCID0ET5BM" xlink:type="simple">53.2623, -4.0914</named-content></named-content>
                </td><td rowspan="1" colspan="1">15-Feb-2007</td><td rowspan="1" colspan="1">M. Strand &amp; P. Sundberg</td><td rowspan="1" colspan="1">Intertidal, sand, algae</td><td rowspan="1" colspan="1">
                  <ext-link xmlns:xlink="http://www.w3.org/1999/xlink" ext-link-type="gen" xlink:href="KU893994" xlink:type="simple">KU893994</ext-link>
                </td><td rowspan="1" colspan="1">
                  <named-content xmlns:xlink="http://www.w3.org/1999/xlink" content-type="dwc:institutional_code" xlink:type="simple">SMNH</named-content> Type-8934</td></tr><tr><td rowspan="1" colspan="1">
                  <italic><tp:taxon-name><tp:taxon-name-part taxon-name-part-type="genus" reg="Claparedrilus">Claparedrilus</tp:taxon-name-part> <tp:taxon-name-part taxon-name-part-type="species" reg="semifuscoides">semifuscoides</tp:taxon-name-part></tp:taxon-name></italic> sp n.</td><td rowspan="1" colspan="1">CE2249</td><td rowspan="1" colspan="1">UK, Wales, Anglesey, Beaumaris</td><td rowspan="1" colspan="1">
                  <named-content xmlns:xlink="http://www.w3.org/1999/xlink" content-type="dwc:verbatimCoordinates" xlink:type="simple"><named-content content-type="geo-json" specific-use="{&#34;type&#34;:&#34;Point&#34;,&#34;coordinates&#34;:[-4.091400,53.262300]}" id="NCID0EQACM" xlink:type="simple">53.2623, -4.0914</named-content></named-content>
                </td><td rowspan="1" colspan="1">15-Feb-2007</td><td rowspan="1" colspan="1">M. Strand &amp; P. Sundberg</td><td rowspan="1" colspan="1">Intertidal, sand, algae</td><td rowspan="1" colspan="1">
                  <ext-link xmlns:xlink="http://www.w3.org/1999/xlink" ext-link-type="gen" xlink:href="KU893995" xlink:type="simple">KU893995</ext-link>
                </td><td rowspan="1" colspan="1">
                  <named-content xmlns:xlink="http://www.w3.org/1999/xlink" content-type="dwc:institutional_code" xlink:type="simple">SMNH</named-content> Type-8932</td></tr><tr><td rowspan="1" colspan="1">
                  <italic><tp:taxon-name><tp:taxon-name-part taxon-name-part-type="genus" reg="Claparedrilus">Claparedrilus</tp:taxon-name-part> <tp:taxon-name-part taxon-name-part-type="species" reg="semifuscoides">semifuscoides</tp:taxon-name-part></tp:taxon-name></italic> sp n.</td><td rowspan="1" colspan="1">CE2252</td><td rowspan="1" colspan="1">UK, Wales, Anglesey, Beaumaris</td><td rowspan="1" colspan="1">
                  <named-content xmlns:xlink="http://www.w3.org/1999/xlink" content-type="dwc:verbatimCoordinates" xlink:type="simple"><named-content content-type="geo-json" specific-use="{&#34;type&#34;:&#34;Point&#34;,&#34;coordinates&#34;:[-4.091400,53.262300]}" id="NCID0ENCCM" xlink:type="simple">53.2623, -4.0914</named-content></named-content>
                </td><td rowspan="1" colspan="1">15-Feb-2007</td><td rowspan="1" colspan="1">M. Strand &amp; P. Sundberg</td><td rowspan="1" colspan="1">Intertidal, sand, algae</td><td rowspan="1" colspan="1">
                  <ext-link xmlns:xlink="http://www.w3.org/1999/xlink" ext-link-type="gen" xlink:href="KU893996" xlink:type="simple">KU893996</ext-link>
                </td><td rowspan="1" colspan="1">
                  <named-content xmlns:xlink="http://www.w3.org/1999/xlink" content-type="dwc:institutional_code" xlink:type="simple">SMNH</named-content> Type-8935</td></tr><tr><td rowspan="1" colspan="1">
                  <italic><tp:taxon-name><tp:taxon-name-part taxon-name-part-type="genus" reg="Claparedrilus">Claparedrilus</tp:taxon-name-part> <tp:taxon-name-part taxon-name-part-type="species" reg="semifuscoides">semifuscoides</tp:taxon-name-part></tp:taxon-name></italic> sp n.</td><td rowspan="1" colspan="1">CE23750</td><td rowspan="1" colspan="1">NO, Nordland, Bognäs, Tysfjorden</td><td rowspan="1" colspan="1">
                  <named-content xmlns:xlink="http://www.w3.org/1999/xlink" content-type="dwc:verbatimCoordinates" xlink:type="simple"><named-content content-type="geo-json" specific-use="{&#34;type&#34;:&#34;Point&#34;,&#34;coordinates&#34;:[16.077100,68.224800]}" id="NCID0EKECM" xlink:type="simple">68.2248, 16.0771</named-content></named-content>
                </td><td rowspan="1" colspan="1">17-Aug-2014</td><td rowspan="1" colspan="1">C. Erséus</td><td rowspan="1" colspan="1">Upper intertidal, seaweeds, stones</td><td rowspan="1" colspan="1">
                  <ext-link xmlns:xlink="http://www.w3.org/1999/xlink" ext-link-type="gen" xlink:href="KU894097" xlink:type="simple">KU894097</ext-link>
                </td><td rowspan="1" colspan="1">
                  <named-content xmlns:xlink="http://www.w3.org/1999/xlink" content-type="dwc:institutional_code" xlink:type="simple">ZMBN</named-content> 107908</td></tr><tr><td rowspan="1" colspan="1">
                  <italic><tp:taxon-name><tp:taxon-name-part taxon-name-part-type="genus" reg="Claparedrilus">Claparedrilus</tp:taxon-name-part> <tp:taxon-name-part taxon-name-part-type="species" reg="semifuscoides">semifuscoides</tp:taxon-name-part></tp:taxon-name></italic> sp n.</td><td rowspan="1" colspan="1">CE24657</td><td rowspan="1" colspan="1">NO, Nordland, Lofoten, Grimsöystraumen Strait</td><td rowspan="1" colspan="1">
                  <named-content xmlns:xlink="http://www.w3.org/1999/xlink" content-type="dwc:verbatimCoordinates" xlink:type="simple"><named-content content-type="geo-json" specific-use="{&#34;type&#34;:&#34;Point&#34;,&#34;coordinates&#34;:[14.267900,68.260700]}" id="NCID0EHGCM" xlink:type="simple">68.2607, 14.2679</named-content></named-content>
                </td><td rowspan="1" colspan="1">10-Sep-2014</td><td rowspan="1" colspan="1">C. Erséus &amp; E. Willassen</td><td rowspan="1" colspan="1">Upper intertidal, coarse shelly sand</td><td rowspan="1" colspan="1">
                  <ext-link xmlns:xlink="http://www.w3.org/1999/xlink" ext-link-type="gen" xlink:href="KU893989" xlink:type="simple">KU893989</ext-link>
                </td><td rowspan="1" colspan="1">
                  <named-content xmlns:xlink="http://www.w3.org/1999/xlink" content-type="dwc:institutional_code" xlink:type="simple">ZMBN</named-content> 107912</td></tr><tr><td rowspan="1" colspan="1">
                  <italic><tp:taxon-name><tp:taxon-name-part taxon-name-part-type="genus" reg="Lumbricillus">Lumbricillus</tp:taxon-name-part> <tp:taxon-name-part taxon-name-part-type="species" reg="arenarius">arenarius</tp:taxon-name-part></tp:taxon-name></italic>
                </td><td rowspan="1" colspan="1">CE1001</td><td rowspan="1" colspan="1">SE, Bohuslän, Lysekil, Fiskebäckskil, Kristineberg</td><td rowspan="1" colspan="1">
                  <named-content xmlns:xlink="http://www.w3.org/1999/xlink" content-type="dwc:verbatimCoordinates" xlink:type="simple"><named-content content-type="geo-json" specific-use="{&#34;type&#34;:&#34;Point&#34;,&#34;coordinates&#34;:[11.445800,58.248000]}" id="NCID0EEICM" xlink:type="simple">58.248, 11.4458</named-content></named-content>
                </td><td rowspan="1" colspan="1">16 May 2005</td><td rowspan="1" colspan="1">A. Ansebo</td><td rowspan="1" colspan="1">Intertidal shelly sand and gravel</td><td rowspan="1" colspan="1">
                  <ext-link xmlns:xlink="http://www.w3.org/1999/xlink" ext-link-type="gen" xlink:href="KU893917" xlink:type="simple">KU893917</ext-link>
                </td><td rowspan="1" colspan="1">
                  <named-content xmlns:xlink="http://www.w3.org/1999/xlink" content-type="dwc:institutional_code" xlink:type="simple">SMNH</named-content> 152716</td></tr><tr><td rowspan="1" colspan="1">
                  <italic><tp:taxon-name><tp:taxon-name-part taxon-name-part-type="genus" reg="Lumbricillus">L.</tp:taxon-name-part> <tp:taxon-name-part taxon-name-part-type="species" reg="arenarius">arenarius</tp:taxon-name-part></tp:taxon-name></italic>
                </td><td rowspan="1" colspan="1">CE8474</td><td rowspan="1" colspan="1">NO, Svalbard, Ny-Ålesund, Kongsfjorden</td><td rowspan="1" colspan="1">
                  <named-content xmlns:xlink="http://www.w3.org/1999/xlink" content-type="dwc:verbatimCoordinates" xlink:type="simple"><named-content content-type="geo-json" specific-use="{&#34;type&#34;:&#34;Point&#34;,&#34;coordinates&#34;:[11.444300,78.973000]}" id="NCID0EBKCM" xlink:type="simple">78.973, 11.4443</named-content></named-content>
                </td><td rowspan="1" colspan="1">21-Jul-2010</td><td rowspan="1" colspan="1">D. Fontaneto</td><td rowspan="1" colspan="1">Land-locked lagoon</td><td rowspan="1" colspan="1">
                  <ext-link xmlns:xlink="http://www.w3.org/1999/xlink" ext-link-type="gen" xlink:href="KU894140" xlink:type="simple">KU894140</ext-link>
                </td><td rowspan="1" colspan="1">
                  <named-content xmlns:xlink="http://www.w3.org/1999/xlink" content-type="dwc:institutional_code" xlink:type="simple">ZMBN</named-content> 107784</td></tr><tr><td rowspan="1" colspan="1">
                  <italic><tp:taxon-name><tp:taxon-name-part taxon-name-part-type="genus" reg="Lumbricillus">L.</tp:taxon-name-part> <tp:taxon-name-part taxon-name-part-type="species" reg="arenarius">arenarius</tp:taxon-name-part></tp:taxon-name></italic>
                </td><td rowspan="1" colspan="1">CE20748</td><td rowspan="1" colspan="1">NO, Svalbard, Spitsbergen, Nordfjorden, Tschermak</td><td rowspan="1" colspan="1">
                  <named-content xmlns:xlink="http://www.w3.org/1999/xlink" content-type="dwc:verbatimCoordinates" xlink:type="simple"><named-content content-type="geo-json" specific-use="{&#34;type&#34;:&#34;Point&#34;,&#34;coordinates&#34;:[15.328900,78.490300]}" id="NCID0E5LCM" xlink:type="simple">78.4903, 15.3289</named-content></named-content>
                </td><td rowspan="1" colspan="1">27-Jul-2013</td><td rowspan="1" colspan="1">K. Hårsaker</td><td rowspan="1" colspan="1">Freshwater stream, sand</td><td rowspan="1" colspan="1">
                  <ext-link xmlns:xlink="http://www.w3.org/1999/xlink" ext-link-type="gen" xlink:href="KU893909" xlink:type="simple">KU893909</ext-link>
                </td><td rowspan="1" colspan="1">
                  <named-content xmlns:xlink="http://www.w3.org/1999/xlink" content-type="dwc:institutional_code" xlink:type="simple">ZMBN</named-content> 107787</td></tr><tr><td rowspan="1" colspan="1">
                  <italic><tp:taxon-name><tp:taxon-name-part taxon-name-part-type="genus" reg="Lumbricillus">L.</tp:taxon-name-part> <tp:taxon-name-part taxon-name-part-type="species" reg="arenarius">arenarius</tp:taxon-name-part></tp:taxon-name></italic>
                </td><td rowspan="1" colspan="1">CE20749</td><td rowspan="1" colspan="1">NO, Svalbard, Spitsbergen, Nordfjorden, Tschermak</td><td rowspan="1" colspan="1">
                  <named-content xmlns:xlink="http://www.w3.org/1999/xlink" content-type="dwc:verbatimCoordinates" xlink:type="simple"><named-content content-type="geo-json" specific-use="{&#34;type&#34;:&#34;Point&#34;,&#34;coordinates&#34;:[15.328900,78.490300]}" id="NCID0E2NCM" xlink:type="simple">78.4903, 15.3289</named-content></named-content>
                </td><td rowspan="1" colspan="1">27-Jul-2013</td><td rowspan="1" colspan="1">K. Hårsaker</td><td rowspan="1" colspan="1">Freshwater stream, sand</td><td rowspan="1" colspan="1">
                  <ext-link xmlns:xlink="http://www.w3.org/1999/xlink" ext-link-type="gen" xlink:href="KU893910" xlink:type="simple">KU893910</ext-link>
                </td><td rowspan="1" colspan="1">
                  <named-content xmlns:xlink="http://www.w3.org/1999/xlink" content-type="dwc:institutional_code" xlink:type="simple">ZMBN</named-content> 107788</td></tr><tr><td rowspan="1" colspan="1">
                  <italic><tp:taxon-name><tp:taxon-name-part taxon-name-part-type="genus" reg="Lumbricillus">L.</tp:taxon-name-part> <tp:taxon-name-part taxon-name-part-type="species" reg="arenarius">arenarius</tp:taxon-name-part></tp:taxon-name></italic>
                </td><td rowspan="1" colspan="1">CE20750</td><td rowspan="1" colspan="1">NO, Svalbard, Spitsbergen, Nordfjorden, Tschermak</td><td rowspan="1" colspan="1">
                  <named-content xmlns:xlink="http://www.w3.org/1999/xlink" content-type="dwc:verbatimCoordinates" xlink:type="simple"><named-content content-type="geo-json" specific-use="{&#34;type&#34;:&#34;Point&#34;,&#34;coordinates&#34;:[15.328900,78.490300]}" id="NCID0EYPCM" xlink:type="simple">78.4903, 15.3289</named-content></named-content>
                </td><td rowspan="1" colspan="1">27-Jul-2013</td><td rowspan="1" colspan="1">K. Hårsaker</td><td rowspan="1" colspan="1">Freshwater stream, sand</td><td rowspan="1" colspan="1">
                  <ext-link xmlns:xlink="http://www.w3.org/1999/xlink" ext-link-type="gen" xlink:href="KU893911" xlink:type="simple">KU893911</ext-link>
                </td><td rowspan="1" colspan="1">
                  <named-content xmlns:xlink="http://www.w3.org/1999/xlink" content-type="dwc:institutional_code" xlink:type="simple">ZMBN</named-content> 107789</td></tr><tr><td rowspan="1" colspan="1">
                  <italic><tp:taxon-name><tp:taxon-name-part taxon-name-part-type="genus" reg="Lumbricillus">L.</tp:taxon-name-part> <tp:taxon-name-part taxon-name-part-type="species" reg="buelowi">buelowi</tp:taxon-name-part></tp:taxon-name></italic>
                </td><td rowspan="1" colspan="1">CE5224</td><td rowspan="1" colspan="1">SE, Bohuslän, Strömstad, Tjärnö</td><td rowspan="1" colspan="1">
                  <named-content xmlns:xlink="http://www.w3.org/1999/xlink" content-type="dwc:verbatimCoordinates" xlink:type="simple"><named-content content-type="geo-json" specific-use="{&#34;type&#34;:&#34;Point&#34;,&#34;coordinates&#34;:[11.145800,58.875400]}" id="NCID0EVRCM" xlink:type="simple">58.8754, 11.1458</named-content></named-content>
                </td><td rowspan="1" colspan="1">8-Oct-2008</td><td rowspan="1" colspan="1">C. Erséus</td><td rowspan="1" colspan="1">Upper intertidal, sand</td><td rowspan="1" colspan="1">
                  <ext-link xmlns:xlink="http://www.w3.org/1999/xlink" ext-link-type="gen" xlink:href="KU893945" xlink:type="simple">KU893945</ext-link>
                </td><td rowspan="1" colspan="1">
                  <named-content xmlns:xlink="http://www.w3.org/1999/xlink" content-type="dwc:institutional_code" xlink:type="simple">SMNH</named-content> 152719</td></tr><tr><td rowspan="1" colspan="1">
                  <italic><tp:taxon-name><tp:taxon-name-part taxon-name-part-type="genus" reg="Lumbricillus">L.</tp:taxon-name-part> <tp:taxon-name-part taxon-name-part-type="species" reg="buelowi">buelowi</tp:taxon-name-part></tp:taxon-name></italic>
                </td><td rowspan="1" colspan="1">CE22293</td><td rowspan="1" colspan="1">NO, Sogn og Fjordane, Neröyfjorden, Bakka</td><td rowspan="1" colspan="1">
                  <named-content xmlns:xlink="http://www.w3.org/1999/xlink" content-type="dwc:verbatimCoordinates" xlink:type="simple"><named-content content-type="geo-json" specific-use="{&#34;type&#34;:&#34;Point&#34;,&#34;coordinates&#34;:[6.867400,60.920200]}" id="NCID0ESTCM" xlink:type="simple">60.9202, 6.8674</named-content></named-content>
                </td><td rowspan="1" colspan="1">15-May-2014</td><td rowspan="1" colspan="1">C. Erséus &amp; M. Klinth</td><td rowspan="1" colspan="1">Lower intertidal, gravel, sand, algae</td><td rowspan="1" colspan="1">
                  <ext-link xmlns:xlink="http://www.w3.org/1999/xlink" ext-link-type="gen" xlink:href="KU893941" xlink:type="simple">KU893941</ext-link>
                </td><td rowspan="1" colspan="1">
                  <named-content xmlns:xlink="http://www.w3.org/1999/xlink" content-type="dwc:institutional_code" xlink:type="simple">ZMBN</named-content> 107802</td></tr><tr><td rowspan="1" colspan="1">
                  <italic><tp:taxon-name><tp:taxon-name-part taxon-name-part-type="genus" reg="Lumbricillus">L.</tp:taxon-name-part> <tp:taxon-name-part taxon-name-part-type="species" reg="buelowi">buelowi</tp:taxon-name-part></tp:taxon-name></italic>
                </td><td rowspan="1" colspan="1">CE23273</td><td rowspan="1" colspan="1">NO, Troms, Tromsö, Tromsö, Lanes</td><td rowspan="1" colspan="1">
                  <named-content xmlns:xlink="http://www.w3.org/1999/xlink" content-type="dwc:verbatimCoordinates" xlink:type="simple"><named-content content-type="geo-json" specific-use="{&#34;type&#34;:&#34;Point&#34;,&#34;coordinates&#34;:[18.920700,69.629000]}" id="NCID0EPVCM" xlink:type="simple">69.629, 18.9207</named-content></named-content>
                </td><td rowspan="1" colspan="1">14-Aug-2014</td><td rowspan="1" colspan="1">C. Erséus</td><td rowspan="1" colspan="1">Intertidal, sand, gravel</td><td rowspan="1" colspan="1">
                  <ext-link xmlns:xlink="http://www.w3.org/1999/xlink" ext-link-type="gen" xlink:href="KU894284" xlink:type="simple">KU894284</ext-link>
                </td><td rowspan="1" colspan="1">
                  <named-content xmlns:xlink="http://www.w3.org/1999/xlink" content-type="dwc:institutional_code" xlink:type="simple">ZMBN</named-content> 107804</td></tr><tr><td rowspan="1" colspan="1">
                  <italic><tp:taxon-name><tp:taxon-name-part taxon-name-part-type="genus" reg="Lumbricillus">L.</tp:taxon-name-part> <tp:taxon-name-part taxon-name-part-type="species" reg="buelowi">buelowi</tp:taxon-name-part></tp:taxon-name></italic>
                </td><td rowspan="1" colspan="1">CE23375</td><td rowspan="1" colspan="1">NO, Troms, Tromsö, Sommaröya, Gurahaugen</td><td rowspan="1" colspan="1">
                  <named-content xmlns:xlink="http://www.w3.org/1999/xlink" content-type="dwc:verbatimCoordinates" xlink:type="simple"><named-content content-type="geo-json" specific-use="{&#34;type&#34;:&#34;Point&#34;,&#34;coordinates&#34;:[18.027800,69.632100]}" id="NCID0EMXCM" xlink:type="simple">69.6321, 18.0278</named-content></named-content>
                </td><td rowspan="1" colspan="1">15-Aug-2014</td><td rowspan="1" colspan="1">C. Erséus</td><td rowspan="1" colspan="1">Lower intertidal, mixed mineral and shell sand</td><td rowspan="1" colspan="1">
                  <ext-link xmlns:xlink="http://www.w3.org/1999/xlink" ext-link-type="gen" xlink:href="KU893942" xlink:type="simple">KU893942</ext-link>
                </td><td rowspan="1" colspan="1">
                  <named-content xmlns:xlink="http://www.w3.org/1999/xlink" content-type="dwc:institutional_code" xlink:type="simple">ZMBN</named-content> 107805</td></tr><tr><td rowspan="1" colspan="1">
                  <italic><tp:taxon-name><tp:taxon-name-part taxon-name-part-type="genus" reg="Lumbricillus">L.</tp:taxon-name-part> <tp:taxon-name-part taxon-name-part-type="species" reg="buelowi">buelowi</tp:taxon-name-part></tp:taxon-name></italic>
                </td><td rowspan="1" colspan="1">CE23376</td><td rowspan="1" colspan="1">NO, Troms, Tromsö, Sommaröya, Gurahaugen</td><td rowspan="1" colspan="1">
                  <named-content xmlns:xlink="http://www.w3.org/1999/xlink" content-type="dwc:verbatimCoordinates" xlink:type="simple"><named-content content-type="geo-json" specific-use="{&#34;type&#34;:&#34;Point&#34;,&#34;coordinates&#34;:[18.027800,69.632100]}" id="NCID0EJZCM" xlink:type="simple">69.6321, 18.0278</named-content></named-content>
                </td><td rowspan="1" colspan="1">15-Aug-2014</td><td rowspan="1" colspan="1">C. Erséus</td><td rowspan="1" colspan="1">Lower intertidal, mixed mineral and shell sand</td><td rowspan="1" colspan="1">
                  <ext-link xmlns:xlink="http://www.w3.org/1999/xlink" ext-link-type="gen" xlink:href="KU893943" xlink:type="simple">KU893943</ext-link>
                </td><td rowspan="1" colspan="1">
                  <named-content xmlns:xlink="http://www.w3.org/1999/xlink" content-type="dwc:institutional_code" xlink:type="simple">ZMBN</named-content> 107806</td></tr><tr><td rowspan="1" colspan="1">
                  <italic><tp:taxon-name><tp:taxon-name-part taxon-name-part-type="genus" reg="Lumbricillus">L.</tp:taxon-name-part> <tp:taxon-name-part taxon-name-part-type="species" reg="buelowi">buelowi</tp:taxon-name-part></tp:taxon-name></italic>
                </td><td rowspan="1" colspan="1">CE24678</td><td rowspan="1" colspan="1">NO, Nordland, Lofoten, Grimsöystraumen Strait</td><td rowspan="1" colspan="1">
                  <named-content xmlns:xlink="http://www.w3.org/1999/xlink" content-type="dwc:verbatimCoordinates" xlink:type="simple"><named-content content-type="geo-json" specific-use="{&#34;type&#34;:&#34;Point&#34;,&#34;coordinates&#34;:[14.267900,68.260700]}" id="NCID0EG2CM" xlink:type="simple">68.2607, 14.2679</named-content></named-content>
                </td><td rowspan="1" colspan="1">10-Sep-2014</td><td rowspan="1" colspan="1">C. Erséus &amp; E. Willassen</td><td rowspan="1" colspan="1">Upper intertidal, coarse shelly sand</td><td rowspan="1" colspan="1">
                  <ext-link xmlns:xlink="http://www.w3.org/1999/xlink" ext-link-type="gen" xlink:href="KU893946" xlink:type="simple">KU893946</ext-link>
                </td><td rowspan="1" colspan="1">
                  <named-content xmlns:xlink="http://www.w3.org/1999/xlink" content-type="dwc:institutional_code" xlink:type="simple">ZMBN</named-content> 107811</td></tr><tr><td rowspan="1" colspan="1">
                  <italic><tp:taxon-name><tp:taxon-name-part taxon-name-part-type="genus" reg="Lumbricillus">L.</tp:taxon-name-part> <tp:taxon-name-part taxon-name-part-type="species" reg="buelowi">buelowi</tp:taxon-name-part></tp:taxon-name></italic>
                </td><td rowspan="1" colspan="1">CE24688</td><td rowspan="1" colspan="1">NO, Nordland, Lofoten, Grimsöystraumen Strait</td><td rowspan="1" colspan="1">
                  <named-content xmlns:xlink="http://www.w3.org/1999/xlink" content-type="dwc:verbatimCoordinates" xlink:type="simple"><named-content content-type="geo-json" specific-use="{&#34;type&#34;:&#34;Point&#34;,&#34;coordinates&#34;:[14.267900,68.260700]}" id="NCID0ED4CM" xlink:type="simple">68.2607, 14.2679</named-content></named-content>
                </td><td rowspan="1" colspan="1">10-Sep-2014</td><td rowspan="1" colspan="1">C. Erséus &amp; E. Willassen</td><td rowspan="1" colspan="1">Upper intertidal, coarse shelly sand</td><td rowspan="1" colspan="1">
                  <ext-link xmlns:xlink="http://www.w3.org/1999/xlink" ext-link-type="gen" xlink:href="KU894208" xlink:type="simple">KU894208</ext-link>
                </td><td rowspan="1" colspan="1">
                  <named-content xmlns:xlink="http://www.w3.org/1999/xlink" content-type="dwc:institutional_code" xlink:type="simple">ZMBN</named-content> 107814</td></tr><tr><td rowspan="1" colspan="1">
                  <italic><tp:taxon-name><tp:taxon-name-part taxon-name-part-type="genus" reg="Lumbricillus">L.</tp:taxon-name-part> <tp:taxon-name-part taxon-name-part-type="species" reg="buelowi">buelowi</tp:taxon-name-part></tp:taxon-name></italic>
                </td><td rowspan="1" colspan="1">CE24690</td><td rowspan="1" colspan="1">NO, Nordland, Lofoten, Grimsöystraumen Strait</td><td rowspan="1" colspan="1">
                  <named-content xmlns:xlink="http://www.w3.org/1999/xlink" content-type="dwc:verbatimCoordinates" xlink:type="simple"><named-content content-type="geo-json" specific-use="{&#34;type&#34;:&#34;Point&#34;,&#34;coordinates&#34;:[14.267900,68.260700]}" id="NCID0EA6CM" xlink:type="simple">68.2607, 14.2679</named-content></named-content>
                </td><td rowspan="1" colspan="1">10-Sep-2014</td><td rowspan="1" colspan="1">C. Erséus &amp; E. Willassen</td><td rowspan="1" colspan="1">Upper intertidal, coarse shelly sand</td><td rowspan="1" colspan="1">
                  <ext-link xmlns:xlink="http://www.w3.org/1999/xlink" ext-link-type="gen" xlink:href="KU893947" xlink:type="simple">KU893947</ext-link>
                </td><td rowspan="1" colspan="1">
                  <named-content xmlns:xlink="http://www.w3.org/1999/xlink" content-type="dwc:institutional_code" xlink:type="simple">ZMBN</named-content> 107816</td></tr><tr><td rowspan="1" colspan="1">
                  <italic><tp:taxon-name><tp:taxon-name-part taxon-name-part-type="genus" reg="Lumbricillus">L.</tp:taxon-name-part> <tp:taxon-name-part taxon-name-part-type="species" reg="dubius">dubius</tp:taxon-name-part></tp:taxon-name></italic>
                </td><td rowspan="1" colspan="1">CE5221</td><td rowspan="1" colspan="1">SE, Bohuslän, Strömstad, Tjärnö</td><td rowspan="1" colspan="1">
                  <named-content xmlns:xlink="http://www.w3.org/1999/xlink" content-type="dwc:verbatimCoordinates" xlink:type="simple"><named-content content-type="geo-json" specific-use="{&#34;type&#34;:&#34;Point&#34;,&#34;coordinates&#34;:[11.145800,58.875400]}" id="NCID0E4ADM" xlink:type="simple">58.8754, 11.1458</named-content></named-content>
                </td><td rowspan="1" colspan="1">8-Oct-2008</td><td rowspan="1" colspan="1">C. Erséus</td><td rowspan="1" colspan="1">Upper intertidal, coarse sand</td><td rowspan="1" colspan="1">
                  <ext-link xmlns:xlink="http://www.w3.org/1999/xlink" ext-link-type="gen" xlink:href="KU893930" xlink:type="simple">KU893930</ext-link>
                </td><td rowspan="1" colspan="1">
                  <named-content xmlns:xlink="http://www.w3.org/1999/xlink" content-type="dwc:institutional_code" xlink:type="simple">SMNH</named-content> 152726</td></tr><tr><td rowspan="1" colspan="1">
                  <italic><tp:taxon-name><tp:taxon-name-part taxon-name-part-type="genus" reg="Lumbricillus">L.</tp:taxon-name-part> <tp:taxon-name-part taxon-name-part-type="species" reg="dubius">dubius</tp:taxon-name-part></tp:taxon-name></italic>
                </td><td rowspan="1" colspan="1">CE5223</td><td rowspan="1" colspan="1">SE, Bohuslän, Strömstad, Tjärnö</td><td rowspan="1" colspan="1">
                  <named-content xmlns:xlink="http://www.w3.org/1999/xlink" content-type="dwc:verbatimCoordinates" xlink:type="simple"><named-content content-type="geo-json" specific-use="{&#34;type&#34;:&#34;Point&#34;,&#34;coordinates&#34;:[11.145800,58.875400]}" id="NCID0E1CDM" xlink:type="simple">58.8754, 11.1458</named-content></named-content>
                </td><td rowspan="1" colspan="1">8-Oct-2008</td><td rowspan="1" colspan="1">C. Erséus</td><td rowspan="1" colspan="1">Upper intertidal, coarse sand</td><td rowspan="1" colspan="1">
                  <ext-link xmlns:xlink="http://www.w3.org/1999/xlink" ext-link-type="gen" xlink:href="KU893926" xlink:type="simple">KU893926</ext-link>
                </td><td rowspan="1" colspan="1">
                  <named-content xmlns:xlink="http://www.w3.org/1999/xlink" content-type="dwc:institutional_code" xlink:type="simple">SMNH</named-content> 152727</td></tr><tr><td rowspan="1" colspan="1">
                  <italic><tp:taxon-name><tp:taxon-name-part taxon-name-part-type="genus" reg="Lumbricillus">L.</tp:taxon-name-part> <tp:taxon-name-part taxon-name-part-type="species" reg="dubius">dubius</tp:taxon-name-part></tp:taxon-name></italic>
                </td><td rowspan="1" colspan="1">CE22767</td><td rowspan="1" colspan="1">NO, Finnmark, Mageröya, Skipsfjorden</td><td rowspan="1" colspan="1">
                  <named-content xmlns:xlink="http://www.w3.org/1999/xlink" content-type="dwc:verbatimCoordinates" xlink:type="simple"><named-content content-type="geo-json" specific-use="{&#34;type&#34;:&#34;Point&#34;,&#34;coordinates&#34;:[25.893300,71.009300]}" id="NCID0EXEDM" xlink:type="simple">71.0093, 25.8933</named-content></named-content>
                </td><td rowspan="1" colspan="1">12-Aug-2014</td><td rowspan="1" colspan="1">C. Erséus</td><td rowspan="1" colspan="1">Grass at high water mark, roots and sand</td><td rowspan="1" colspan="1">
                  <ext-link xmlns:xlink="http://www.w3.org/1999/xlink" ext-link-type="gen" xlink:href="KU893931" xlink:type="simple">KU893931</ext-link>
                </td><td rowspan="1" colspan="1">
                  <named-content xmlns:xlink="http://www.w3.org/1999/xlink" content-type="dwc:institutional_code" xlink:type="simple">ZMBN</named-content> 107835</td></tr><tr><td rowspan="1" colspan="1">
                  <italic><tp:taxon-name><tp:taxon-name-part taxon-name-part-type="genus" reg="Lumbricillus">L.</tp:taxon-name-part> <tp:taxon-name-part taxon-name-part-type="species" reg="dubius">dubius</tp:taxon-name-part></tp:taxon-name></italic>
                </td><td rowspan="1" colspan="1">CE23370</td><td rowspan="1" colspan="1">NO, Troms, Tromsö, Sommaröya, Gurahaugen</td><td rowspan="1" colspan="1">
                  <named-content xmlns:xlink="http://www.w3.org/1999/xlink" content-type="dwc:verbatimCoordinates" xlink:type="simple"><named-content content-type="geo-json" specific-use="{&#34;type&#34;:&#34;Point&#34;,&#34;coordinates&#34;:[18.027800,69.632100]}" id="NCID0EUGDM" xlink:type="simple">69.6321, 18.0278</named-content></named-content>
                </td><td rowspan="1" colspan="1">15-Aug-2014</td><td rowspan="1" colspan="1">C. Erséus</td><td rowspan="1" colspan="1">Lower intertidal, mixed mineral and shell sand</td><td rowspan="1" colspan="1">
                  <ext-link xmlns:xlink="http://www.w3.org/1999/xlink" ext-link-type="gen" xlink:href="KU893934" xlink:type="simple">KU893934</ext-link>
                </td><td rowspan="1" colspan="1">
                  <named-content xmlns:xlink="http://www.w3.org/1999/xlink" content-type="dwc:institutional_code" xlink:type="simple">ZMBN</named-content> 107836</td></tr><tr><td rowspan="1" colspan="1">
                  <italic><tp:taxon-name><tp:taxon-name-part taxon-name-part-type="genus" reg="Lumbricillus">L.</tp:taxon-name-part> <tp:taxon-name-part taxon-name-part-type="species" reg="dubius">dubius</tp:taxon-name-part></tp:taxon-name></italic>
                </td><td rowspan="1" colspan="1">CE23371</td><td rowspan="1" colspan="1">NO, Troms, Tromsö, Sommaröya, Gurahaugen</td><td rowspan="1" colspan="1">
                  <named-content xmlns:xlink="http://www.w3.org/1999/xlink" content-type="dwc:verbatimCoordinates" xlink:type="simple"><named-content content-type="geo-json" specific-use="{&#34;type&#34;:&#34;Point&#34;,&#34;coordinates&#34;:[18.027800,69.632100]}" id="NCID0ERIDM" xlink:type="simple">69.6321, 18.0278</named-content></named-content>
                </td><td rowspan="1" colspan="1">15-Aug-2014</td><td rowspan="1" colspan="1">C. Erséus</td><td rowspan="1" colspan="1">Lower intertidal, mixed mineral and shell sand</td><td rowspan="1" colspan="1">
                  <ext-link xmlns:xlink="http://www.w3.org/1999/xlink" ext-link-type="gen" xlink:href="KU893932" xlink:type="simple">KU893932</ext-link>
                </td><td rowspan="1" colspan="1">
                  <named-content xmlns:xlink="http://www.w3.org/1999/xlink" content-type="dwc:institutional_code" xlink:type="simple">ZMBN</named-content> 107837</td></tr><tr><td rowspan="1" colspan="1">
                  <italic><tp:taxon-name><tp:taxon-name-part taxon-name-part-type="genus" reg="Lumbricillus">L.</tp:taxon-name-part> <tp:taxon-name-part taxon-name-part-type="species" reg="dubius">dubius</tp:taxon-name-part></tp:taxon-name></italic>
                </td><td rowspan="1" colspan="1">CE24700</td><td rowspan="1" colspan="1">NO, Nordland, Lofoten, Grimsöystraumen Strait</td><td rowspan="1" colspan="1">
                  <named-content xmlns:xlink="http://www.w3.org/1999/xlink" content-type="dwc:verbatimCoordinates" xlink:type="simple"><named-content content-type="geo-json" specific-use="{&#34;type&#34;:&#34;Point&#34;,&#34;coordinates&#34;:[14.267900,68.260700]}" id="NCID0EOKDM" xlink:type="simple">68.2607, 14.2679</named-content></named-content>
                </td><td rowspan="1" colspan="1">10-Sep-2014</td><td rowspan="1" colspan="1">C. Erséus &amp; E. Willassen</td><td rowspan="1" colspan="1">Upper intertidal, coarse shelly sand</td><td rowspan="1" colspan="1">
                  <ext-link xmlns:xlink="http://www.w3.org/1999/xlink" ext-link-type="gen" xlink:href="KU893928" xlink:type="simple">KU893928</ext-link>
                </td><td rowspan="1" colspan="1">
                  <named-content xmlns:xlink="http://www.w3.org/1999/xlink" content-type="dwc:institutional_code" xlink:type="simple">ZMBN</named-content> 107839</td></tr><tr><td rowspan="1" colspan="1">
                  <italic><tp:taxon-name><tp:taxon-name-part taxon-name-part-type="genus" reg="Lumbricillus">L.</tp:taxon-name-part> <tp:taxon-name-part taxon-name-part-type="species" reg="dubius">dubius</tp:taxon-name-part></tp:taxon-name></italic>
                </td><td rowspan="1" colspan="1">CE24711</td><td rowspan="1" colspan="1">NO, Nordland, Lofoten, Grimsöystraumen Strait</td><td rowspan="1" colspan="1">
                  <named-content xmlns:xlink="http://www.w3.org/1999/xlink" content-type="dwc:verbatimCoordinates" xlink:type="simple"><named-content content-type="geo-json" specific-use="{&#34;type&#34;:&#34;Point&#34;,&#34;coordinates&#34;:[14.267900,68.260700]}" id="NCID0ELMDM" xlink:type="simple">68.2607, 14.2679</named-content></named-content>
                </td><td rowspan="1" colspan="1">10-Sep-2014</td><td rowspan="1" colspan="1">C. Erséus &amp; E. Willassen</td><td rowspan="1" colspan="1">Upper intertidal, coarse shelly sand</td><td rowspan="1" colspan="1">
                  <ext-link xmlns:xlink="http://www.w3.org/1999/xlink" ext-link-type="gen" xlink:href="KU893929" xlink:type="simple">KU893929</ext-link>
                </td><td rowspan="1" colspan="1">
                  <named-content xmlns:xlink="http://www.w3.org/1999/xlink" content-type="dwc:institutional_code" xlink:type="simple">ZMBN</named-content> 107840</td></tr><tr><td rowspan="1" colspan="1">
                  <italic><tp:taxon-name><tp:taxon-name-part taxon-name-part-type="genus" reg="Lumbricillus">L.</tp:taxon-name-part> <tp:taxon-name-part taxon-name-part-type="species" reg="dubius">dubius</tp:taxon-name-part></tp:taxon-name></italic>
                </td><td rowspan="1" colspan="1">CE24726</td><td rowspan="1" colspan="1">NO, Nordland, Lofoten, Grimsöystraumen Strait</td><td rowspan="1" colspan="1">
                  <named-content xmlns:xlink="http://www.w3.org/1999/xlink" content-type="dwc:verbatimCoordinates" xlink:type="simple"><named-content content-type="geo-json" specific-use="{&#34;type&#34;:&#34;Point&#34;,&#34;coordinates&#34;:[14.267800,68.260800]}" id="NCID0EMODM" xlink:type="simple">68.2608, 14.2678</named-content></named-content>
                </td><td rowspan="1" colspan="1">10-Sep-2014</td><td rowspan="1" colspan="1">C. Erséus &amp; E. Willassen</td><td rowspan="1" colspan="1">Mid-intertidal, coarse shelly sand, algae</td><td rowspan="1" colspan="1">
                  <ext-link xmlns:xlink="http://www.w3.org/1999/xlink" ext-link-type="gen" xlink:href="KU893927" xlink:type="simple">KU893927</ext-link>
                </td><td rowspan="1" colspan="1">
                  <named-content xmlns:xlink="http://www.w3.org/1999/xlink" content-type="dwc:institutional_code" xlink:type="simple">ZMBN</named-content> 107841</td></tr><tr><td rowspan="1" colspan="1">
                  <italic><tp:taxon-name><tp:taxon-name-part taxon-name-part-type="genus" reg="Lumbricillus">L.</tp:taxon-name-part> <tp:taxon-name-part taxon-name-part-type="species" reg="fennicus">fennicus</tp:taxon-name-part></tp:taxon-name></italic>
                </td><td rowspan="1" colspan="1">CE2767</td><td rowspan="1" colspan="1">SE, Öland, Borgholm, S of Föra</td><td rowspan="1" colspan="1">
                  <named-content xmlns:xlink="http://www.w3.org/1999/xlink" content-type="dwc:verbatimCoordinates" xlink:type="simple"><named-content content-type="geo-json" specific-use="{&#34;type&#34;:&#34;Point&#34;,&#34;coordinates&#34;:[16.876400,56.985500]}" id="NCID0EJQDM" xlink:type="simple">56.9855, 16.8764</named-content></named-content>
                </td><td rowspan="1" colspan="1">12-Jun-2007</td><td rowspan="1" colspan="1">A. Ansebo, <tp:taxon-name><tp:taxon-name-part taxon-name-part-type="genus" reg="Lumbricillus">L.</tp:taxon-name-part></tp:taxon-name> Matamoros &amp; C. Erséus</td><td rowspan="1" colspan="1">Stream, muddy clay</td><td rowspan="1" colspan="1">
                  <ext-link xmlns:xlink="http://www.w3.org/1999/xlink" ext-link-type="gen" xlink:href="KU894132" xlink:type="simple">KU894132</ext-link>
                </td><td rowspan="1" colspan="1">
                  <named-content xmlns:xlink="http://www.w3.org/1999/xlink" content-type="dwc:institutional_code" xlink:type="simple">SMNH</named-content> 152729</td></tr><tr><td rowspan="1" colspan="1">
                  <italic><tp:taxon-name><tp:taxon-name-part taxon-name-part-type="genus" reg="Lumbricillus">L.</tp:taxon-name-part> <tp:taxon-name-part taxon-name-part-type="species" reg="fennicus">fennicus</tp:taxon-name-part></tp:taxon-name></italic>
                </td><td rowspan="1" colspan="1">CE2768</td><td rowspan="1" colspan="1">SE, Öland, Borgholm, S of Föra</td><td rowspan="1" colspan="1">
                  <named-content xmlns:xlink="http://www.w3.org/1999/xlink" content-type="dwc:verbatimCoordinates" xlink:type="simple"><named-content content-type="geo-json" specific-use="{&#34;type&#34;:&#34;Point&#34;,&#34;coordinates&#34;:[16.876400,56.985500]}" id="NCID0ENSDM" xlink:type="simple">56.9855, 16.8764</named-content></named-content>
                </td><td rowspan="1" colspan="1">12-Jun-2007</td><td rowspan="1" colspan="1">A. Ansebo, <tp:taxon-name><tp:taxon-name-part taxon-name-part-type="genus" reg="Lumbricillus">L.</tp:taxon-name-part></tp:taxon-name> Matamoros &amp; C. Erséus</td><td rowspan="1" colspan="1">Stream, muddy clay</td><td rowspan="1" colspan="1">
                  <ext-link xmlns:xlink="http://www.w3.org/1999/xlink" ext-link-type="gen" xlink:href="KU894003" xlink:type="simple">KU894003</ext-link>
                </td><td rowspan="1" colspan="1">
                  <named-content xmlns:xlink="http://www.w3.org/1999/xlink" content-type="dwc:institutional_code" xlink:type="simple">SMNH</named-content> 152730</td></tr><tr><td rowspan="1" colspan="1">
                  <italic><tp:taxon-name><tp:taxon-name-part taxon-name-part-type="genus" reg="Lumbricillus">L.</tp:taxon-name-part> <tp:taxon-name-part taxon-name-part-type="species" reg="fennicus">fennicus</tp:taxon-name-part></tp:taxon-name></italic>
                </td><td rowspan="1" colspan="1">CE2988</td><td rowspan="1" colspan="1">SE, Öland, Borgholm, S of Föra</td><td rowspan="1" colspan="1">
                  <named-content xmlns:xlink="http://www.w3.org/1999/xlink" content-type="dwc:verbatimCoordinates" xlink:type="simple"><named-content content-type="geo-json" specific-use="{&#34;type&#34;:&#34;Point&#34;,&#34;coordinates&#34;:[16.876400,56.985500]}" id="NCID0ERUDM" xlink:type="simple">56.9855, 16.8764</named-content></named-content>
                </td><td rowspan="1" colspan="1">12-Jun-2007</td><td rowspan="1" colspan="1">A. Ansebo, <tp:taxon-name><tp:taxon-name-part taxon-name-part-type="genus" reg="Lumbricillus">L.</tp:taxon-name-part></tp:taxon-name> Matamoros &amp; C. Erséus</td><td rowspan="1" colspan="1">Stream, muddy clay</td><td rowspan="1" colspan="1">
                  <ext-link xmlns:xlink="http://www.w3.org/1999/xlink" ext-link-type="gen" xlink:href="KU894125" xlink:type="simple">KU894125</ext-link>
                </td><td rowspan="1" colspan="1">
                  <named-content xmlns:xlink="http://www.w3.org/1999/xlink" content-type="dwc:institutional_code" xlink:type="simple">SMNH</named-content> 152731</td></tr><tr><td rowspan="1" colspan="1">
                  <italic><tp:taxon-name><tp:taxon-name-part taxon-name-part-type="genus" reg="Lumbricillus">L.</tp:taxon-name-part> <tp:taxon-name-part taxon-name-part-type="species" reg="fennicus">fennicus</tp:taxon-name-part></tp:taxon-name></italic>
                </td><td rowspan="1" colspan="1">CE6092</td><td rowspan="1" colspan="1">SE, Bohuslän, Lysekil, Färlev, Färlevsfjorden</td><td rowspan="1" colspan="1">
                  <named-content xmlns:xlink="http://www.w3.org/1999/xlink" content-type="dwc:verbatimCoordinates" xlink:type="simple"><named-content content-type="geo-json" specific-use="{&#34;type&#34;:&#34;Point&#34;,&#34;coordinates&#34;:[11.572200,58.478500]}" id="NCID0EVWDM" xlink:type="simple">58.4785, 11.5722</named-content></named-content>
                </td><td rowspan="1" colspan="1">27-May-2009</td><td rowspan="1" colspan="1">C. Erséus, A. Ansebo &amp; M. Johansson</td><td rowspan="1" colspan="1">Sand, fine mud</td><td rowspan="1" colspan="1">
                  <ext-link xmlns:xlink="http://www.w3.org/1999/xlink" ext-link-type="gen" xlink:href="KU894002" xlink:type="simple">KU894002</ext-link>
                </td><td rowspan="1" colspan="1">
                  <named-content xmlns:xlink="http://www.w3.org/1999/xlink" content-type="dwc:institutional_code" xlink:type="simple">SMNH</named-content> 152732</td></tr><tr><td rowspan="1" colspan="1">
                  <italic><tp:taxon-name><tp:taxon-name-part taxon-name-part-type="genus" reg="Lumbricillus">L.</tp:taxon-name-part> <tp:taxon-name-part taxon-name-part-type="species" reg="kaloensis">kaloensis</tp:taxon-name-part></tp:taxon-name></italic>
                </td><td rowspan="1" colspan="1">CE978</td><td rowspan="1" colspan="1">SE, Torslanda, Lilleby, Sillvik</td><td rowspan="1" colspan="1">
                  <named-content xmlns:xlink="http://www.w3.org/1999/xlink" content-type="dwc:verbatimCoordinates" xlink:type="simple"><named-content content-type="geo-json" specific-use="{&#34;type&#34;:&#34;Point&#34;,&#34;coordinates&#34;:[11.755000,57.746700]}" id="NCID0ESYDM" xlink:type="simple">57.7467, 11.755</named-content></named-content>
                </td><td rowspan="1" colspan="1">10-Apr-2005</td><td rowspan="1" colspan="1">A. Ansebo</td><td rowspan="1" colspan="1">Intertidal sand</td><td rowspan="1" colspan="1">
                  <ext-link xmlns:xlink="http://www.w3.org/1999/xlink" ext-link-type="gen" xlink:href="KU894128" xlink:type="simple">KU894128</ext-link>
                </td><td rowspan="1" colspan="1">
                  <named-content xmlns:xlink="http://www.w3.org/1999/xlink" content-type="dwc:institutional_code" xlink:type="simple">SMNH</named-content> 152733</td></tr><tr><td rowspan="1" colspan="1">
                  <italic><tp:taxon-name><tp:taxon-name-part taxon-name-part-type="genus" reg="Lumbricillus">L.</tp:taxon-name-part> <tp:taxon-name-part taxon-name-part-type="species" reg="kaloensis">kaloensis</tp:taxon-name-part></tp:taxon-name></italic>
                </td><td rowspan="1" colspan="1">CE5412</td><td rowspan="1" colspan="1">NO, Hordaland, Bergen, Blomsterdalen</td><td rowspan="1" colspan="1">
                  <named-content xmlns:xlink="http://www.w3.org/1999/xlink" content-type="dwc:verbatimCoordinates" xlink:type="simple"><named-content content-type="geo-json" specific-use="{&#34;type&#34;:&#34;Point&#34;,&#34;coordinates&#34;:[5.221200,60.268900]}" id="NCID0EP1DM" xlink:type="simple">60.2689, 5.2212</named-content></named-content>
                </td><td rowspan="1" colspan="1">4-Nov-2011</td><td rowspan="1" colspan="1">P. De Wit</td><td rowspan="1" colspan="1">Intertidal, sand, rocks</td><td rowspan="1" colspan="1">
                  <ext-link xmlns:xlink="http://www.w3.org/1999/xlink" ext-link-type="gen" xlink:href="KU894149" xlink:type="simple">KU894149</ext-link>
                </td><td rowspan="1" colspan="1">
                  <named-content xmlns:xlink="http://www.w3.org/1999/xlink" content-type="dwc:institutional_code" xlink:type="simple">ZMBN</named-content> 107842</td></tr><tr><td rowspan="1" colspan="1">
                  <italic><tp:taxon-name><tp:taxon-name-part taxon-name-part-type="genus" reg="Lumbricillus">L.</tp:taxon-name-part> <tp:taxon-name-part taxon-name-part-type="species" reg="knoellneri">knoellneri</tp:taxon-name-part></tp:taxon-name></italic>
                </td><td rowspan="1" colspan="1">CE980</td><td rowspan="1" colspan="1">SE, Västergötland, Göteborg, Fiskebäck</td><td rowspan="1" colspan="1">
                  <named-content xmlns:xlink="http://www.w3.org/1999/xlink" content-type="dwc:verbatimCoordinates" xlink:type="simple"><named-content content-type="geo-json" specific-use="{&#34;type&#34;:&#34;Point&#34;,&#34;coordinates&#34;:[11.848300,57.656700]}" id="NCID0EM3DM" xlink:type="simple">57.6567, 11.8483</named-content></named-content>
                </td><td rowspan="1" colspan="1">15-May-2005</td><td rowspan="1" colspan="1">A. Ansebo</td><td rowspan="1" colspan="1">Intertidal sand</td><td rowspan="1" colspan="1">
                  <ext-link xmlns:xlink="http://www.w3.org/1999/xlink" ext-link-type="gen" xlink:href="KU894121" xlink:type="simple">KU894121</ext-link>
                </td><td rowspan="1" colspan="1">
                  <named-content xmlns:xlink="http://www.w3.org/1999/xlink" content-type="dwc:institutional_code" xlink:type="simple">SMNH</named-content> 152734</td></tr><tr><td rowspan="1" colspan="1">
                  <italic><tp:taxon-name><tp:taxon-name-part taxon-name-part-type="genus" reg="Lumbricillus">L.</tp:taxon-name-part> <tp:taxon-name-part taxon-name-part-type="species" reg="knoellneri">knoellneri</tp:taxon-name-part></tp:taxon-name></italic>
                </td><td rowspan="1" colspan="1">CE982</td><td rowspan="1" colspan="1">SE, Västergötland, Göteborg, Fiskebäck</td><td rowspan="1" colspan="1">
                  <named-content xmlns:xlink="http://www.w3.org/1999/xlink" content-type="dwc:verbatimCoordinates" xlink:type="simple"><named-content content-type="geo-json" specific-use="{&#34;type&#34;:&#34;Point&#34;,&#34;coordinates&#34;:[11.848300,57.656700]}" id="NCID0EJ5DM" xlink:type="simple">57.6567, 11.8483</named-content></named-content>
                </td><td rowspan="1" colspan="1">15-May-2005</td><td rowspan="1" colspan="1">A. Ansebo</td><td rowspan="1" colspan="1">Intertidal sand</td><td rowspan="1" colspan="1">
                  <ext-link xmlns:xlink="http://www.w3.org/1999/xlink" ext-link-type="gen" xlink:href="KU894122" xlink:type="simple">KU894122</ext-link>
                </td><td rowspan="1" colspan="1">
                  <named-content xmlns:xlink="http://www.w3.org/1999/xlink" content-type="dwc:institutional_code" xlink:type="simple">SMNH</named-content> 152735</td></tr><tr><td rowspan="1" colspan="1">
                  <italic><tp:taxon-name><tp:taxon-name-part taxon-name-part-type="genus" reg="Lumbricillus">L.</tp:taxon-name-part> <tp:taxon-name-part taxon-name-part-type="species" reg="knoellneri">knoellneri</tp:taxon-name-part></tp:taxon-name></italic>
                </td><td rowspan="1" colspan="1">CE19369</td><td rowspan="1" colspan="1">NO, Sogn og Fjordane, Luster Nes, Lustrafjorden</td><td rowspan="1" colspan="1">
                  <named-content xmlns:xlink="http://www.w3.org/1999/xlink" content-type="dwc:verbatimCoordinates" xlink:type="simple"><named-content content-type="geo-json" specific-use="{&#34;type&#34;:&#34;Point&#34;,&#34;coordinates&#34;:[7.369000,61.386400]}" id="NCID0EGAEM" xlink:type="simple">61.3864, 7.369</named-content></named-content>
                </td><td rowspan="1" colspan="1">12-Aug-2013</td><td rowspan="1" colspan="1">C. Erséus</td><td rowspan="1" colspan="1">Upper intertidal, sand</td><td rowspan="1" colspan="1">
                  <ext-link xmlns:xlink="http://www.w3.org/1999/xlink" ext-link-type="gen" xlink:href="KU893940" xlink:type="simple">KU893940</ext-link>
                </td><td rowspan="1" colspan="1">
                  <named-content xmlns:xlink="http://www.w3.org/1999/xlink" content-type="dwc:institutional_code" xlink:type="simple">ZMBN</named-content> 107859</td></tr><tr><td rowspan="1" colspan="1">
                  <italic><tp:taxon-name><tp:taxon-name-part taxon-name-part-type="genus" reg="Lumbricillus">L.</tp:taxon-name-part> <tp:taxon-name-part taxon-name-part-type="species" reg="knoellneri">knoellneri</tp:taxon-name-part></tp:taxon-name></italic>
                </td><td rowspan="1" colspan="1">CE20761</td><td rowspan="1" colspan="1">NO, Svalbard, Spitsbergen, Nordfjorden, Tschermak</td><td rowspan="1" colspan="1">
                  <named-content xmlns:xlink="http://www.w3.org/1999/xlink" content-type="dwc:verbatimCoordinates" xlink:type="simple"><named-content content-type="geo-json" specific-use="{&#34;type&#34;:&#34;Point&#34;,&#34;coordinates&#34;:[15.328900,78.490300]}" id="NCID0EDCEM" xlink:type="simple">78.4903, 15.3289</named-content></named-content>
                </td><td rowspan="1" colspan="1">27-Jul-2013</td><td rowspan="1" colspan="1">K. Hårsaker</td><td rowspan="1" colspan="1">Freshwater stream, sand</td><td rowspan="1" colspan="1">
                  <ext-link xmlns:xlink="http://www.w3.org/1999/xlink" ext-link-type="gen" xlink:href="KU893938" xlink:type="simple">KU893938</ext-link>
                </td><td rowspan="1" colspan="1">
                  <named-content xmlns:xlink="http://www.w3.org/1999/xlink" content-type="dwc:institutional_code" xlink:type="simple">ZMBN</named-content> 107860</td></tr><tr><td rowspan="1" colspan="1">
                  <italic><tp:taxon-name><tp:taxon-name-part taxon-name-part-type="genus" reg="Lumbricillus">L.</tp:taxon-name-part> <tp:taxon-name-part taxon-name-part-type="species" reg="knoellneri">knoellneri</tp:taxon-name-part></tp:taxon-name></italic>
                </td><td rowspan="1" colspan="1">CE20762</td><td rowspan="1" colspan="1">NO, Svalbard, Spitsbergen, Nordfjorden, Tschermak</td><td rowspan="1" colspan="1">
                  <named-content xmlns:xlink="http://www.w3.org/1999/xlink" content-type="dwc:verbatimCoordinates" xlink:type="simple"><named-content content-type="geo-json" specific-use="{&#34;type&#34;:&#34;Point&#34;,&#34;coordinates&#34;:[15.328900,78.490300]}" id="NCID0EAEEM" xlink:type="simple">78.4903, 15.3289</named-content></named-content>
                </td><td rowspan="1" colspan="1">27-Jul-2013</td><td rowspan="1" colspan="1">K. Hårsaker</td><td rowspan="1" colspan="1">Freshwater stream, sand</td><td rowspan="1" colspan="1">
                  <ext-link xmlns:xlink="http://www.w3.org/1999/xlink" ext-link-type="gen" xlink:href="KU893939" xlink:type="simple">KU893939</ext-link>
                </td><td rowspan="1" colspan="1">
                  <named-content xmlns:xlink="http://www.w3.org/1999/xlink" content-type="dwc:institutional_code" xlink:type="simple">ZMBN</named-content> 107861</td></tr><tr><td rowspan="1" colspan="1">
                  <italic><tp:taxon-name><tp:taxon-name-part taxon-name-part-type="genus" reg="Lumbricillus">L.</tp:taxon-name-part> <tp:taxon-name-part taxon-name-part-type="species" reg="knoellneri">knoellneri</tp:taxon-name-part></tp:taxon-name></italic>
                </td><td rowspan="1" colspan="1">CE22615</td><td rowspan="1" colspan="1">NO, Finnmark, Porsanger, Roddinessjöen</td><td rowspan="1" colspan="1">
                  <named-content xmlns:xlink="http://www.w3.org/1999/xlink" content-type="dwc:verbatimCoordinates" xlink:type="simple"><named-content content-type="geo-json" specific-use="{&#34;type&#34;:&#34;Point&#34;,&#34;coordinates&#34;:[25.073900,70.092700]}" id="NCID0E4FEM" xlink:type="simple">70.0927, 25.0739</named-content></named-content>
                </td><td rowspan="1" colspan="1">11-Aug-2014</td><td rowspan="1" colspan="1">C. Erséus</td><td rowspan="1" colspan="1">Intertidal, algae, rubble</td><td rowspan="1" colspan="1">
                  <ext-link xmlns:xlink="http://www.w3.org/1999/xlink" ext-link-type="gen" xlink:href="KU893937" xlink:type="simple">KU893937</ext-link>
                </td><td rowspan="1" colspan="1">
                  <named-content xmlns:xlink="http://www.w3.org/1999/xlink" content-type="dwc:institutional_code" xlink:type="simple">ZMBN</named-content> 107863</td></tr><tr><td rowspan="1" colspan="1">
                  <italic><tp:taxon-name><tp:taxon-name-part taxon-name-part-type="genus" reg="Lumbricillus">L.</tp:taxon-name-part> <tp:taxon-name-part taxon-name-part-type="species" reg="knoellneri">knoellneri</tp:taxon-name-part></tp:taxon-name></italic>
                </td><td rowspan="1" colspan="1">CE23252</td><td rowspan="1" colspan="1">NO, Troms, Tromsö, Tromsö, Lanes</td><td rowspan="1" colspan="1">
                  <named-content xmlns:xlink="http://www.w3.org/1999/xlink" content-type="dwc:verbatimCoordinates" xlink:type="simple"><named-content content-type="geo-json" specific-use="{&#34;type&#34;:&#34;Point&#34;,&#34;coordinates&#34;:[18.920500,69.629100]}" id="NCID0E1HEM" xlink:type="simple">69.6291, 18.9205</named-content></named-content>
                </td><td rowspan="1" colspan="1">14-Aug-2014</td><td rowspan="1" colspan="1">C. Erséus</td><td rowspan="1" colspan="1">Supralittoral, seaweed, herbs growing on top</td><td rowspan="1" colspan="1">
                  <ext-link xmlns:xlink="http://www.w3.org/1999/xlink" ext-link-type="gen" xlink:href="KU894131" xlink:type="simple">KU894131</ext-link>
                </td><td rowspan="1" colspan="1">
                  <named-content xmlns:xlink="http://www.w3.org/1999/xlink" content-type="dwc:institutional_code" xlink:type="simple">ZMBN</named-content> 107865</td></tr><tr><td rowspan="1" colspan="1">
                  <italic><tp:taxon-name><tp:taxon-name-part taxon-name-part-type="genus" reg="Lumbricillus">L.</tp:taxon-name-part> <tp:taxon-name-part taxon-name-part-type="species" reg="knoellneri">knoellneri</tp:taxon-name-part></tp:taxon-name></italic>
                </td><td rowspan="1" colspan="1">CE23253</td><td rowspan="1" colspan="1">NO, Troms, Tromsö, Tromsö, Lanes</td><td rowspan="1" colspan="1">
                  <named-content xmlns:xlink="http://www.w3.org/1999/xlink" content-type="dwc:verbatimCoordinates" xlink:type="simple"><named-content content-type="geo-json" specific-use="{&#34;type&#34;:&#34;Point&#34;,&#34;coordinates&#34;:[18.920500,69.629100]}" id="NCID0EXJEM" xlink:type="simple">69.6291, 18.9205</named-content></named-content>
                </td><td rowspan="1" colspan="1">14-Aug-2014</td><td rowspan="1" colspan="1">C. Erséus</td><td rowspan="1" colspan="1">Supralittoral, seaweed, herbs growing on top</td><td rowspan="1" colspan="1">
                  <ext-link xmlns:xlink="http://www.w3.org/1999/xlink" ext-link-type="gen" xlink:href="KU894106" xlink:type="simple">KU894106</ext-link>
                </td><td rowspan="1" colspan="1">
                  <named-content xmlns:xlink="http://www.w3.org/1999/xlink" content-type="dwc:institutional_code" xlink:type="simple">ZMBN</named-content> 107866</td></tr><tr><td rowspan="1" colspan="1">
                  <italic><tp:taxon-name><tp:taxon-name-part taxon-name-part-type="genus" reg="Lumbricillus">L.</tp:taxon-name-part> <tp:taxon-name-part taxon-name-part-type="species" reg="latithecatus">latithecatus</tp:taxon-name-part></tp:taxon-name></italic> sp. n.</td><td rowspan="1" colspan="1">CE1976</td><td rowspan="1" colspan="1">SE, Skåne, Höganäs, Mölle</td><td rowspan="1" colspan="1">
                  <named-content xmlns:xlink="http://www.w3.org/1999/xlink" content-type="dwc:verbatimCoordinates" xlink:type="simple"><named-content content-type="geo-json" specific-use="{&#34;type&#34;:&#34;Point&#34;,&#34;coordinates&#34;:[12.519200,56.257600]}" id="NCID0EULEM" xlink:type="simple">56.2576, 12.5192</named-content></named-content>
                </td><td rowspan="1" colspan="1">29-Jul-2006</td><td rowspan="1" colspan="1">C. Erséus</td><td rowspan="1" colspan="1">Decaying algae, sand</td><td rowspan="1" colspan="1">
                  <ext-link xmlns:xlink="http://www.w3.org/1999/xlink" ext-link-type="gen" xlink:href="KU894053" xlink:type="simple">KU894053</ext-link>
                </td><td rowspan="1" colspan="1">
                  <named-content xmlns:xlink="http://www.w3.org/1999/xlink" content-type="dwc:institutional_code" xlink:type="simple">SMNH</named-content> 152830</td></tr><tr><td rowspan="1" colspan="1">
                  <italic><tp:taxon-name><tp:taxon-name-part taxon-name-part-type="genus" reg="Lumbricillus">L.</tp:taxon-name-part> <tp:taxon-name-part taxon-name-part-type="species" reg="latithecatus">latithecatus</tp:taxon-name-part></tp:taxon-name></italic> sp. n.</td><td rowspan="1" colspan="1">CE1979</td><td rowspan="1" colspan="1">SE, Skåne, Höganäs, Mölle</td><td rowspan="1" colspan="1">
                  <named-content xmlns:xlink="http://www.w3.org/1999/xlink" content-type="dwc:verbatimCoordinates" xlink:type="simple"><named-content content-type="geo-json" specific-use="{&#34;type&#34;:&#34;Point&#34;,&#34;coordinates&#34;:[12.519200,56.257600]}" id="NCID0ERNEM" xlink:type="simple">56.2576, 12.5192</named-content></named-content>
                </td><td rowspan="1" colspan="1">29-Jul-2006</td><td rowspan="1" colspan="1">C. Erséus</td><td rowspan="1" colspan="1">Decaying algae, sand</td><td rowspan="1" colspan="1">
                  <ext-link xmlns:xlink="http://www.w3.org/1999/xlink" ext-link-type="gen" xlink:href="KU894055" xlink:type="simple">KU894055</ext-link>
                </td><td rowspan="1" colspan="1">
                  <named-content xmlns:xlink="http://www.w3.org/1999/xlink" content-type="dwc:institutional_code" xlink:type="simple">SMNH</named-content> 152831</td></tr><tr><td rowspan="1" colspan="1">
                  <italic><tp:taxon-name><tp:taxon-name-part taxon-name-part-type="genus" reg="Lumbricillus">L.</tp:taxon-name-part> <tp:taxon-name-part taxon-name-part-type="species" reg="latithecatus">latithecatus</tp:taxon-name-part></tp:taxon-name></italic> sp. n.</td><td rowspan="1" colspan="1">CE12041</td><td rowspan="1" colspan="1">NO, Rogaland, Sola, Ölbörhamna</td><td rowspan="1" colspan="1">
                  <named-content xmlns:xlink="http://www.w3.org/1999/xlink" content-type="dwc:verbatimCoordinates" xlink:type="simple"><named-content content-type="geo-json" specific-use="{&#34;type&#34;:&#34;Point&#34;,&#34;coordinates&#34;:[5.565400,58.869700]}" id="NCID0EOPEM" xlink:type="simple">58.8697, 5.5654</named-content></named-content>
                </td><td rowspan="1" colspan="1">15-Jun-2012</td><td rowspan="1" colspan="1">C. Erséus</td><td rowspan="1" colspan="1">Intertidal, algae</td><td rowspan="1" colspan="1">
                  <ext-link xmlns:xlink="http://www.w3.org/1999/xlink" ext-link-type="gen" xlink:href="KU894054" xlink:type="simple">KU894054</ext-link>
                </td><td rowspan="1" colspan="1">
                  <named-content xmlns:xlink="http://www.w3.org/1999/xlink" content-type="dwc:institutional_code" xlink:type="simple">ZMBN</named-content> 107940</td></tr><tr><td rowspan="1" colspan="1">
                  <italic><tp:taxon-name><tp:taxon-name-part taxon-name-part-type="genus" reg="Lumbricillus">L.</tp:taxon-name-part> <tp:taxon-name-part taxon-name-part-type="species" reg="latithecatus">latithecatus</tp:taxon-name-part></tp:taxon-name></italic> sp. n.</td><td rowspan="1" colspan="1">CE12042</td><td rowspan="1" colspan="1">NO, Rogaland, Sola, Ölbörhamna</td><td rowspan="1" colspan="1">
                  <named-content xmlns:xlink="http://www.w3.org/1999/xlink" content-type="dwc:verbatimCoordinates" xlink:type="simple"><named-content content-type="geo-json" specific-use="{&#34;type&#34;:&#34;Point&#34;,&#34;coordinates&#34;:[5.565400,58.869700]}" id="NCID0ELREM" xlink:type="simple">58.8697, 5.5654</named-content></named-content>
                </td><td rowspan="1" colspan="1">15-Jun-2012</td><td rowspan="1" colspan="1">C. Erséus</td><td rowspan="1" colspan="1">Intertidal, algae</td><td rowspan="1" colspan="1">
                  <ext-link xmlns:xlink="http://www.w3.org/1999/xlink" ext-link-type="gen" xlink:href="KU894127" xlink:type="simple">KU894127</ext-link>
                </td><td rowspan="1" colspan="1">
                  <named-content xmlns:xlink="http://www.w3.org/1999/xlink" content-type="dwc:institutional_code" xlink:type="simple">ZMBN</named-content> 107941</td></tr><tr><td rowspan="1" colspan="1">
                  <italic><tp:taxon-name><tp:taxon-name-part taxon-name-part-type="genus" reg="Lumbricillus">L.</tp:taxon-name-part> <tp:taxon-name-part taxon-name-part-type="species" reg="lineatus">lineatus</tp:taxon-name-part></tp:taxon-name></italic>
                </td><td rowspan="1" colspan="1">CE1640</td><td rowspan="1" colspan="1">SE, Bohuslän, Strömstad, Tjärnö</td><td rowspan="1" colspan="1">
                  <named-content xmlns:xlink="http://www.w3.org/1999/xlink" content-type="dwc:verbatimCoordinates" xlink:type="simple"><named-content content-type="geo-json" specific-use="{&#34;type&#34;:&#34;Point&#34;,&#34;coordinates&#34;:[11.145600,58.876600]}" id="NCID0EITEM" xlink:type="simple">58.8766, 11.1456</named-content></named-content>
                </td><td rowspan="1" colspan="1">1-Sep-2004</td><td rowspan="1" colspan="1">C. Erséus</td><td rowspan="1" colspan="1">Intertidal, sand, gravel</td><td rowspan="1" colspan="1">
                  <ext-link xmlns:xlink="http://www.w3.org/1999/xlink" ext-link-type="gen" xlink:href="KU894030" xlink:type="simple">KU894030</ext-link>
                </td><td rowspan="1" colspan="1">
                  <named-content xmlns:xlink="http://www.w3.org/1999/xlink" content-type="dwc:institutional_code" xlink:type="simple">SMNH</named-content> 152742</td></tr><tr><td rowspan="1" colspan="1">
                  <italic><tp:taxon-name><tp:taxon-name-part taxon-name-part-type="genus" reg="Lumbricillus">L.</tp:taxon-name-part> <tp:taxon-name-part taxon-name-part-type="species" reg="lineatus">lineatus</tp:taxon-name-part></tp:taxon-name></italic>
                </td><td rowspan="1" colspan="1">CE1694</td><td rowspan="1" colspan="1">ES, Galicia, Ponevedra, Illa de Arousa</td><td rowspan="1" colspan="1">
                  <named-content xmlns:xlink="http://www.w3.org/1999/xlink" content-type="dwc:verbatimCoordinates" xlink:type="simple"><named-content content-type="geo-json" specific-use="{&#34;type&#34;:&#34;Point&#34;,&#34;coordinates&#34;:[-8.870000,42.560000]}" id="NCID0EFVEM" xlink:type="simple">42.56, -8.87</named-content></named-content>
                </td><td rowspan="1" colspan="1">1-Apr-2006</td><td rowspan="1" colspan="1">B. Reboreda Rivera</td><td rowspan="1" colspan="1">
                  <italic><tp:taxon-name><tp:taxon-name-part taxon-name-part-type="genus" reg="Ulva">Ulva</tp:taxon-name-part></tp:taxon-name></italic> compost culture</td><td rowspan="1" colspan="1">
                  <ext-link xmlns:xlink="http://www.w3.org/1999/xlink" ext-link-type="gen" xlink:href="KU894118" xlink:type="simple">KU894118</ext-link>
                </td><td rowspan="1" colspan="1">
                  <named-content xmlns:xlink="http://www.w3.org/1999/xlink" content-type="dwc:institutional_code" xlink:type="simple">SMNH</named-content> 152744</td></tr><tr><td rowspan="1" colspan="1">
                  <italic><tp:taxon-name><tp:taxon-name-part taxon-name-part-type="genus" reg="Lumbricillus">L.</tp:taxon-name-part> <tp:taxon-name-part taxon-name-part-type="species" reg="lineatus">lineatus</tp:taxon-name-part></tp:taxon-name></italic>
                </td><td rowspan="1" colspan="1">CE1894</td><td rowspan="1" colspan="1">SE, Öland, Mörbylånga, Skärlöv</td><td rowspan="1" colspan="1">
                  <named-content xmlns:xlink="http://www.w3.org/1999/xlink" content-type="dwc:verbatimCoordinates" xlink:type="simple"><named-content content-type="geo-json" specific-use="{&#34;type&#34;:&#34;Point&#34;,&#34;coordinates&#34;:[16.581500,56.424100]}" id="NCID0EKXEM" xlink:type="simple">56.4241, 16.5815</named-content></named-content>
                </td><td rowspan="1" colspan="1">10-Jun-2006</td><td rowspan="1" colspan="1">
                  <tp:taxon-name><tp:taxon-name-part taxon-name-part-type="genus" reg="Lumbricillus">L.</tp:taxon-name-part></tp:taxon-name> Matamoros</td><td rowspan="1" colspan="1">Beach, shelley sand, organic material</td><td rowspan="1" colspan="1">
                  <ext-link xmlns:xlink="http://www.w3.org/1999/xlink" ext-link-type="gen" xlink:href="KU894040" xlink:type="simple">KU894040</ext-link>
                </td><td rowspan="1" colspan="1">
                  <named-content xmlns:xlink="http://www.w3.org/1999/xlink" content-type="dwc:institutional_code" xlink:type="simple">SMNH</named-content> Type-8931</td></tr><tr><td rowspan="1" colspan="1">
                  <italic><tp:taxon-name><tp:taxon-name-part taxon-name-part-type="genus" reg="Lumbricillus">L.</tp:taxon-name-part> <tp:taxon-name-part taxon-name-part-type="species" reg="lineatus">lineatus</tp:taxon-name-part></tp:taxon-name></italic>
                </td><td rowspan="1" colspan="1">CE12043</td><td rowspan="1" colspan="1">NO, Rogaland, Sola, Ölbörhamna</td><td rowspan="1" colspan="1">
                  <named-content xmlns:xlink="http://www.w3.org/1999/xlink" content-type="dwc:verbatimCoordinates" xlink:type="simple"><named-content content-type="geo-json" specific-use="{&#34;type&#34;:&#34;Point&#34;,&#34;coordinates&#34;:[5.565400,58.869700]}" id="NCID0EOZEM" xlink:type="simple">58.8697, 5.5654</named-content></named-content>
                </td><td rowspan="1" colspan="1">15-Jun-2012</td><td rowspan="1" colspan="1">C. Erséus</td><td rowspan="1" colspan="1">Intertidal, algae</td><td rowspan="1" colspan="1">
                  <ext-link xmlns:xlink="http://www.w3.org/1999/xlink" ext-link-type="gen" xlink:href="KU894033" xlink:type="simple">KU894033</ext-link>
                </td><td rowspan="1" colspan="1">
                  <named-content xmlns:xlink="http://www.w3.org/1999/xlink" content-type="dwc:institutional_code" xlink:type="simple">ZMBN</named-content> 107872</td></tr><tr><td rowspan="1" colspan="1">
                  <italic><tp:taxon-name><tp:taxon-name-part taxon-name-part-type="genus" reg="Lumbricillus">L.</tp:taxon-name-part> <tp:taxon-name-part taxon-name-part-type="species" reg="lineatus">lineatus</tp:taxon-name-part></tp:taxon-name></italic>
                </td><td rowspan="1" colspan="1">CE21688</td><td rowspan="1" colspan="1">NO, Telemark, Kragerö, Gunnarsholmen Island</td><td rowspan="1" colspan="1">
                  <named-content xmlns:xlink="http://www.w3.org/1999/xlink" content-type="dwc:verbatimCoordinates" xlink:type="simple"><named-content content-type="geo-json" specific-use="{&#34;type&#34;:&#34;Point&#34;,&#34;coordinates&#34;:[9.411700,58.864900]}" id="NCID0EL2EM" xlink:type="simple">58.8649, 9.4117</named-content></named-content>
                </td><td rowspan="1" colspan="1">12-May-2014</td><td rowspan="1" colspan="1">C. Erséus &amp; M. Klinth</td><td rowspan="1" colspan="1">Anaerobic, sand, gravel, 0.3-0.5 m depth.</td><td rowspan="1" colspan="1">
                  <ext-link xmlns:xlink="http://www.w3.org/1999/xlink" ext-link-type="gen" xlink:href="KU894181" xlink:type="simple">KU894181</ext-link>
                </td><td rowspan="1" colspan="1">
                  <named-content xmlns:xlink="http://www.w3.org/1999/xlink" content-type="dwc:institutional_code" xlink:type="simple">ZMBN</named-content> 107875</td></tr><tr><td rowspan="1" colspan="1">
                  <italic><tp:taxon-name><tp:taxon-name-part taxon-name-part-type="genus" reg="Lumbricillus">L.</tp:taxon-name-part> <tp:taxon-name-part taxon-name-part-type="species" reg="lineatus">lineatus</tp:taxon-name-part></tp:taxon-name></italic>
                </td><td rowspan="1" colspan="1">CE21986</td><td rowspan="1" colspan="1">NO, Hordaland, Maurangerfjorden, Nedrehus</td><td rowspan="1" colspan="1">
                  <named-content xmlns:xlink="http://www.w3.org/1999/xlink" content-type="dwc:verbatimCoordinates" xlink:type="simple"><named-content content-type="geo-json" specific-use="{&#34;type&#34;:&#34;Point&#34;,&#34;coordinates&#34;:[6.314600,60.129500]}" id="NCID0EI4EM" xlink:type="simple">60.1295, 6.3146</named-content></named-content>
                </td><td rowspan="1" colspan="1">14-May-2014</td><td rowspan="1" colspan="1">C. Erséus &amp; M. Klinth</td><td rowspan="1" colspan="1">High-water mark, grass roots with sand</td><td rowspan="1" colspan="1">
                  <ext-link xmlns:xlink="http://www.w3.org/1999/xlink" ext-link-type="gen" xlink:href="KU894177" xlink:type="simple">KU894177</ext-link>
                </td><td rowspan="1" colspan="1">
                  <named-content xmlns:xlink="http://www.w3.org/1999/xlink" content-type="dwc:institutional_code" xlink:type="simple">ZMBN</named-content> 107878</td></tr><tr><td rowspan="1" colspan="1">
                  <italic><tp:taxon-name><tp:taxon-name-part taxon-name-part-type="genus" reg="Lumbricillus">L.</tp:taxon-name-part> <tp:taxon-name-part taxon-name-part-type="species" reg="lineatus">lineatus</tp:taxon-name-part></tp:taxon-name></italic>
                </td><td rowspan="1" colspan="1">CE22604</td><td rowspan="1" colspan="1">NO, Finnmark, Porsanger, Roddinessjöen</td><td rowspan="1" colspan="1">
                  <named-content xmlns:xlink="http://www.w3.org/1999/xlink" content-type="dwc:verbatimCoordinates" xlink:type="simple"><named-content content-type="geo-json" specific-use="{&#34;type&#34;:&#34;Point&#34;,&#34;coordinates&#34;:[25.073900,70.092700]}" id="NCID0EF6EM" xlink:type="simple">70.0927, 25.0739</named-content></named-content>
                </td><td rowspan="1" colspan="1">11-Aug-2014</td><td rowspan="1" colspan="1">C. Erséus</td><td rowspan="1" colspan="1">Intertidal, algae, rubble</td><td rowspan="1" colspan="1">
                  <ext-link xmlns:xlink="http://www.w3.org/1999/xlink" ext-link-type="gen" xlink:href="KU894196" xlink:type="simple">KU894196</ext-link>
                </td><td rowspan="1" colspan="1">
                  <named-content xmlns:xlink="http://www.w3.org/1999/xlink" content-type="dwc:institutional_code" xlink:type="simple">ZMBN</named-content> 107879</td></tr><tr><td rowspan="1" colspan="1">
                  <italic><tp:taxon-name><tp:taxon-name-part taxon-name-part-type="genus" reg="Lumbricillus">L.</tp:taxon-name-part> <tp:taxon-name-part taxon-name-part-type="species" reg="lineatus">lineatus</tp:taxon-name-part></tp:taxon-name></italic>
                </td><td rowspan="1" colspan="1">CE22605</td><td rowspan="1" colspan="1">NO, Finnmark, Porsanger, Roddinessjöen</td><td rowspan="1" colspan="1">
                  <named-content xmlns:xlink="http://www.w3.org/1999/xlink" content-type="dwc:verbatimCoordinates" xlink:type="simple"><named-content content-type="geo-json" specific-use="{&#34;type&#34;:&#34;Point&#34;,&#34;coordinates&#34;:[25.073900,70.092700]}" id="NCID0ECBFM" xlink:type="simple">70.0927, 25.0739</named-content></named-content>
                </td><td rowspan="1" colspan="1">11-Aug-2014</td><td rowspan="1" colspan="1">C. Erséus</td><td rowspan="1" colspan="1">Intertidal, algae, rubble</td><td rowspan="1" colspan="1">
                  <ext-link xmlns:xlink="http://www.w3.org/1999/xlink" ext-link-type="gen" xlink:href="KU894029" xlink:type="simple">KU894029</ext-link>
                </td><td rowspan="1" colspan="1">
                  <named-content xmlns:xlink="http://www.w3.org/1999/xlink" content-type="dwc:institutional_code" xlink:type="simple">ZMBN</named-content> 107880</td></tr><tr><td rowspan="1" colspan="1">
                  <italic><tp:taxon-name><tp:taxon-name-part taxon-name-part-type="genus" reg="Lumbricillus">L.</tp:taxon-name-part> <tp:taxon-name-part taxon-name-part-type="species" reg="pagenstecheri">pagenstecheri</tp:taxon-name-part></tp:taxon-name> A</italic>
                </td><td rowspan="1" colspan="1">CE1896</td><td rowspan="1" colspan="1">SE, Öland, Mörbylånga, Skärlöv</td><td rowspan="1" colspan="1">
                  <named-content xmlns:xlink="http://www.w3.org/1999/xlink" content-type="dwc:verbatimCoordinates" xlink:type="simple"><named-content content-type="geo-json" specific-use="{&#34;type&#34;:&#34;Point&#34;,&#34;coordinates&#34;:[16.581500,56.424100]}" id="NCID0EADFM" xlink:type="simple">56.4241, 16.5815</named-content></named-content>
                </td><td rowspan="1" colspan="1">10-Jun-2006</td><td rowspan="1" colspan="1">
                  <tp:taxon-name><tp:taxon-name-part taxon-name-part-type="genus" reg="Lumbricillus">L.</tp:taxon-name-part></tp:taxon-name> Matamoros</td><td rowspan="1" colspan="1">Beach, shelley sand, organic material</td><td rowspan="1" colspan="1">
                  <ext-link xmlns:xlink="http://www.w3.org/1999/xlink" ext-link-type="gen" xlink:href="KU893986" xlink:type="simple">KU893986</ext-link>
                </td><td rowspan="1" colspan="1">
                  <named-content xmlns:xlink="http://www.w3.org/1999/xlink" content-type="dwc:institutional_code" xlink:type="simple">SMNH</named-content> 152766</td></tr><tr><td rowspan="1" colspan="1">
                  <italic><tp:taxon-name><tp:taxon-name-part taxon-name-part-type="genus" reg="Lumbricillus">L.</tp:taxon-name-part> <tp:taxon-name-part taxon-name-part-type="species" reg="pagenstecheri">pagenstecheri</tp:taxon-name-part></tp:taxon-name> A</italic>
                </td><td rowspan="1" colspan="1">CE1897</td><td rowspan="1" colspan="1">SE, Öland, Mörbylånga, Skärlöv</td><td rowspan="1" colspan="1">
                  <named-content xmlns:xlink="http://www.w3.org/1999/xlink" content-type="dwc:verbatimCoordinates" xlink:type="simple"><named-content content-type="geo-json" specific-use="{&#34;type&#34;:&#34;Point&#34;,&#34;coordinates&#34;:[16.581500,56.424100]}" id="NCID0EFFFM" xlink:type="simple">56.4241, 16.5815</named-content></named-content>
                </td><td rowspan="1" colspan="1">10-Jun-2006</td><td rowspan="1" colspan="1">
                  <tp:taxon-name><tp:taxon-name-part taxon-name-part-type="genus" reg="Lumbricillus">L.</tp:taxon-name-part></tp:taxon-name> Matamoros</td><td rowspan="1" colspan="1">Beach, shelley sand, organic material</td><td rowspan="1" colspan="1">
                  <ext-link xmlns:xlink="http://www.w3.org/1999/xlink" ext-link-type="gen" xlink:href="KU893987" xlink:type="simple">KU893987</ext-link>
                </td><td rowspan="1" colspan="1">
                  <named-content xmlns:xlink="http://www.w3.org/1999/xlink" content-type="dwc:institutional_code" xlink:type="simple">SMNH</named-content> 152767</td></tr><tr><td rowspan="1" colspan="1">
                  <italic><tp:taxon-name><tp:taxon-name-part taxon-name-part-type="genus" reg="Lumbricillus">L.</tp:taxon-name-part> <tp:taxon-name-part taxon-name-part-type="species" reg="pagenstecheri">pagenstecheri</tp:taxon-name-part></tp:taxon-name> A</italic>
                </td><td rowspan="1" colspan="1">CE1899</td><td rowspan="1" colspan="1">SE, Öland, Mörbylånga, Skärlöv</td><td rowspan="1" colspan="1">
                  <named-content xmlns:xlink="http://www.w3.org/1999/xlink" content-type="dwc:verbatimCoordinates" xlink:type="simple"><named-content content-type="geo-json" specific-use="{&#34;type&#34;:&#34;Point&#34;,&#34;coordinates&#34;:[16.581500,56.424100]}" id="NCID0EKHFM" xlink:type="simple">56.4241, 16.5815</named-content></named-content>
                </td><td rowspan="1" colspan="1">10-Jun-2006</td><td rowspan="1" colspan="1">
                  <tp:taxon-name><tp:taxon-name-part taxon-name-part-type="genus" reg="Lumbricillus">L.</tp:taxon-name-part></tp:taxon-name> Matamoros</td><td rowspan="1" colspan="1">Beach, shelley sand, organic material</td><td rowspan="1" colspan="1">
                  <ext-link xmlns:xlink="http://www.w3.org/1999/xlink" ext-link-type="gen" xlink:href="KU893988" xlink:type="simple">KU893988</ext-link>
                </td><td rowspan="1" colspan="1">
                  <named-content xmlns:xlink="http://www.w3.org/1999/xlink" content-type="dwc:institutional_code" xlink:type="simple">SMNH</named-content> 152768</td></tr><tr><td rowspan="1" colspan="1">
                  <italic><tp:taxon-name><tp:taxon-name-part taxon-name-part-type="genus" reg="Lumbricillus">L.</tp:taxon-name-part> <tp:taxon-name-part taxon-name-part-type="species" reg="pagenstecheri">pagenstecheri</tp:taxon-name-part></tp:taxon-name> A</italic>
                </td><td rowspan="1" colspan="1">CE2497</td><td rowspan="1" colspan="1">SE, St Förö, Västergötland, Göteborg, Stora Förö Island</td><td rowspan="1" colspan="1">
                  <named-content xmlns:xlink="http://www.w3.org/1999/xlink" content-type="dwc:verbatimCoordinates" xlink:type="simple"><named-content content-type="geo-json" specific-use="{&#34;type&#34;:&#34;Point&#34;,&#34;coordinates&#34;:[11.846900,57.625200]}" id="NCID0EPJFM" xlink:type="simple">57.6252, 11.8469</named-content></named-content>
                </td><td rowspan="1" colspan="1">2-Jun-2007</td><td rowspan="1" colspan="1">C. Erséus</td><td rowspan="1" colspan="1">Supralittoral, algae, gravel and pebbles</td><td rowspan="1" colspan="1">-</td><td rowspan="1" colspan="1">
                  <named-content xmlns:xlink="http://www.w3.org/1999/xlink" content-type="dwc:institutional_code" xlink:type="simple">SMNH</named-content> 152769</td></tr><tr><td rowspan="1" colspan="1">
                  <italic><tp:taxon-name><tp:taxon-name-part taxon-name-part-type="genus" reg="Lumbricillus">L.</tp:taxon-name-part> <tp:taxon-name-part taxon-name-part-type="species" reg="pagenstecheri">pagenstecheri</tp:taxon-name-part></tp:taxon-name> A</italic>
                </td><td rowspan="1" colspan="1">CE2498</td><td rowspan="1" colspan="1">SE, St Förö, Västergötland, Göteborg, Stora Förö Island</td><td rowspan="1" colspan="1">
                  <named-content xmlns:xlink="http://www.w3.org/1999/xlink" content-type="dwc:verbatimCoordinates" xlink:type="simple"><named-content content-type="geo-json" specific-use="{&#34;type&#34;:&#34;Point&#34;,&#34;coordinates&#34;:[11.846900,57.625200]}" id="NCID0EHLFM" xlink:type="simple">57.6252, 11.8469</named-content></named-content>
                </td><td rowspan="1" colspan="1">2-Jun-2007</td><td rowspan="1" colspan="1">C. Erséus</td><td rowspan="1" colspan="1">Supralittoral, algae, gravel and pebbles</td><td rowspan="1" colspan="1">
                  <ext-link xmlns:xlink="http://www.w3.org/1999/xlink" ext-link-type="gen" xlink:href="KU894141" xlink:type="simple">KU894141</ext-link>
                </td><td rowspan="1" colspan="1">
                  <named-content xmlns:xlink="http://www.w3.org/1999/xlink" content-type="dwc:institutional_code" xlink:type="simple">SMNH</named-content> 152770</td></tr><tr><td rowspan="1" colspan="1">
                  <italic><tp:taxon-name><tp:taxon-name-part taxon-name-part-type="genus" reg="Lumbricillus">L.</tp:taxon-name-part> <tp:taxon-name-part taxon-name-part-type="species" reg="pagenstecheri">pagenstecheri</tp:taxon-name-part></tp:taxon-name> A</italic>
                </td><td rowspan="1" colspan="1">CE2500</td><td rowspan="1" colspan="1">SE, St Förö, Västergötland, Göteborg, Stora Förö Island</td><td rowspan="1" colspan="1">
                  <named-content xmlns:xlink="http://www.w3.org/1999/xlink" content-type="dwc:verbatimCoordinates" xlink:type="simple"><named-content content-type="geo-json" specific-use="{&#34;type&#34;:&#34;Point&#34;,&#34;coordinates&#34;:[11.846900,57.625120]}" id="NCID0EFNFM" xlink:type="simple">57.62512, 11.8469</named-content></named-content>
                </td><td rowspan="1" colspan="1">2-Jun-2007</td><td rowspan="1" colspan="1">C. Erséus</td><td rowspan="1" colspan="1">Supralittoral, algae, gravel and pebbles</td><td rowspan="1" colspan="1">
                  <ext-link xmlns:xlink="http://www.w3.org/1999/xlink" ext-link-type="gen" xlink:href="KU893985" xlink:type="simple">KU893985</ext-link>
                </td><td rowspan="1" colspan="1">
                  <named-content xmlns:xlink="http://www.w3.org/1999/xlink" content-type="dwc:institutional_code" xlink:type="simple">SMNH</named-content> 152771</td></tr><tr><td rowspan="1" colspan="1">
                  <italic><tp:taxon-name><tp:taxon-name-part taxon-name-part-type="genus" reg="Lumbricillus">L.</tp:taxon-name-part> <tp:taxon-name-part taxon-name-part-type="species" reg="pagenstecheri">pagenstecheri</tp:taxon-name-part></tp:taxon-name> B</italic>
                </td><td rowspan="1" colspan="1">CE22586</td><td rowspan="1" colspan="1">NO, Finnmark, Porsanger, Roddinessjöen</td><td rowspan="1" colspan="1">
                  <named-content xmlns:xlink="http://www.w3.org/1999/xlink" content-type="dwc:verbatimCoordinates" xlink:type="simple"><named-content content-type="geo-json" specific-use="{&#34;type&#34;:&#34;Point&#34;,&#34;coordinates&#34;:[25.073900,70.092700]}" id="NCID0EDPFM" xlink:type="simple">70.0927, 25.0739</named-content></named-content>
                </td><td rowspan="1" colspan="1">11-Aug-2014</td><td rowspan="1" colspan="1">C. Erséus</td><td rowspan="1" colspan="1">Intertidal, algae, rubble</td><td rowspan="1" colspan="1">
                  <ext-link xmlns:xlink="http://www.w3.org/1999/xlink" ext-link-type="gen" xlink:href="KU893983" xlink:type="simple">KU893983</ext-link>
                </td><td rowspan="1" colspan="1">
                  <named-content xmlns:xlink="http://www.w3.org/1999/xlink" content-type="dwc:institutional_code" xlink:type="simple">ZMBN</named-content> 107890</td></tr><tr><td rowspan="1" colspan="1">
                  <italic><tp:taxon-name><tp:taxon-name-part taxon-name-part-type="genus" reg="Lumbricillus">L.</tp:taxon-name-part> <tp:taxon-name-part taxon-name-part-type="species" reg="pagenstecheri">pagenstecheri</tp:taxon-name-part></tp:taxon-name> B</italic>
                </td><td rowspan="1" colspan="1">CE22727</td><td rowspan="1" colspan="1">NO, Finnmark, Porsanger, Olderfjorden</td><td rowspan="1" colspan="1">
                  <named-content xmlns:xlink="http://www.w3.org/1999/xlink" content-type="dwc:verbatimCoordinates" xlink:type="simple"><named-content content-type="geo-json" specific-use="{&#34;type&#34;:&#34;Point&#34;,&#34;coordinates&#34;:[25.209000,70.479900]}" id="NCID0EBRFM" xlink:type="simple">70.4799, 25.209</named-content></named-content>
                </td><td rowspan="1" colspan="1">12-Aug-2014</td><td rowspan="1" colspan="1">C. Erséus</td><td rowspan="1" colspan="1">Driftline of dead algae</td><td rowspan="1" colspan="1">
                  <ext-link xmlns:xlink="http://www.w3.org/1999/xlink" ext-link-type="gen" xlink:href="KU893984" xlink:type="simple">KU893984</ext-link>
                </td><td rowspan="1" colspan="1">
                  <named-content xmlns:xlink="http://www.w3.org/1999/xlink" content-type="dwc:institutional_code" xlink:type="simple">ZMBN</named-content> 107891</td></tr><tr><td rowspan="1" colspan="1">
                  <italic><tp:taxon-name><tp:taxon-name-part taxon-name-part-type="genus" reg="Lumbricillus">L.</tp:taxon-name-part> <tp:taxon-name-part taxon-name-part-type="species" reg="pagenstecheri">pagenstecheri</tp:taxon-name-part></tp:taxon-name> C</italic>
                </td><td rowspan="1" colspan="1">CE1699</td><td rowspan="1" colspan="1">ES, Galicia, Ponevedra, Illa de Arousa</td><td rowspan="1" colspan="1">
                  <named-content xmlns:xlink="http://www.w3.org/1999/xlink" content-type="dwc:verbatimCoordinates" xlink:type="simple"><named-content content-type="geo-json" specific-use="{&#34;type&#34;:&#34;Point&#34;,&#34;coordinates&#34;:[-8.870000,42.560000]}" id="NCID0E6SFM" xlink:type="simple">42.56, -8.87</named-content></named-content>
                </td><td rowspan="1" colspan="1">1-Apr-2006</td><td rowspan="1" colspan="1">B. Reboreda Rivera</td><td rowspan="1" colspan="1">
                  <italic><tp:taxon-name><tp:taxon-name-part taxon-name-part-type="genus" reg="Ulva">Ulva</tp:taxon-name-part></tp:taxon-name></italic> compost culture</td><td rowspan="1" colspan="1">
                  <ext-link xmlns:xlink="http://www.w3.org/1999/xlink" ext-link-type="gen" xlink:href="KU893981" xlink:type="simple">KU893981</ext-link>
                </td><td rowspan="1" colspan="1">
                  <named-content xmlns:xlink="http://www.w3.org/1999/xlink" content-type="dwc:institutional_code" xlink:type="simple">SMNH</named-content> 152772</td></tr><tr><td rowspan="1" colspan="1">
                  <italic><tp:taxon-name><tp:taxon-name-part taxon-name-part-type="genus" reg="Lumbricillus">L.</tp:taxon-name-part> <tp:taxon-name-part taxon-name-part-type="species" reg="pagenstecheri">pagenstecheri</tp:taxon-name-part></tp:taxon-name> C</italic>
                </td><td rowspan="1" colspan="1">CE20718</td><td rowspan="1" colspan="1">NO, Svalbard, Spitsbergen, Wijdefjorden, Gunvorvatn</td><td rowspan="1" colspan="1">
                  <named-content xmlns:xlink="http://www.w3.org/1999/xlink" content-type="dwc:verbatimCoordinates" xlink:type="simple"><named-content content-type="geo-json" specific-use="{&#34;type&#34;:&#34;Point&#34;,&#34;coordinates&#34;:[15.664600,79.818600]}" id="NCID0EFVFM" xlink:type="simple">79.8186, 15.6646</named-content></named-content>
                </td><td rowspan="1" colspan="1">21-Jul-2013</td><td rowspan="1" colspan="1">K. Hårsaker &amp; T. Ekrem</td><td rowspan="1" colspan="1">Decaying seaweed</td><td rowspan="1" colspan="1">
                  <ext-link xmlns:xlink="http://www.w3.org/1999/xlink" ext-link-type="gen" xlink:href="KU893982" xlink:type="simple">KU893982</ext-link>
                </td><td rowspan="1" colspan="1">
                  <named-content xmlns:xlink="http://www.w3.org/1999/xlink" content-type="dwc:institutional_code" xlink:type="simple">ZMBN</named-content> 107892</td></tr><tr><td rowspan="1" colspan="1">
                  <italic><tp:taxon-name><tp:taxon-name-part taxon-name-part-type="genus" reg="Lumbricillus">L.</tp:taxon-name-part> <tp:taxon-name-part taxon-name-part-type="species" reg="pagenstecheri">pagenstecheri</tp:taxon-name-part></tp:taxon-name> D</italic>
                </td><td rowspan="1" colspan="1">CE22728</td><td rowspan="1" colspan="1">NO, Finnmark, Porsanger, Olderfjorden</td><td rowspan="1" colspan="1">
                  <named-content xmlns:xlink="http://www.w3.org/1999/xlink" content-type="dwc:verbatimCoordinates" xlink:type="simple"><named-content content-type="geo-json" specific-use="{&#34;type&#34;:&#34;Point&#34;,&#34;coordinates&#34;:[25.209000,70.479900]}" id="NCID0EDXFM" xlink:type="simple">70.4799, 25.209</named-content></named-content>
                </td><td rowspan="1" colspan="1">12-Aug-2014</td><td rowspan="1" colspan="1">C. Erséus</td><td rowspan="1" colspan="1">Driftline of dead algae</td><td rowspan="1" colspan="1">
                  <ext-link xmlns:xlink="http://www.w3.org/1999/xlink" ext-link-type="gen" xlink:href="KU894110" xlink:type="simple">KU894110</ext-link>
                </td><td rowspan="1" colspan="1">
                  <named-content xmlns:xlink="http://www.w3.org/1999/xlink" content-type="dwc:institutional_code" xlink:type="simple">ZMBN</named-content> 107893</td></tr><tr><td rowspan="1" colspan="1">
                  <italic><tp:taxon-name><tp:taxon-name-part taxon-name-part-type="genus" reg="Lumbricillus">L.</tp:taxon-name-part> <tp:taxon-name-part taxon-name-part-type="species" reg="pagenstecheri">pagenstecheri</tp:taxon-name-part></tp:taxon-name> D</italic>
                </td><td rowspan="1" colspan="1">CE22729</td><td rowspan="1" colspan="1">NO, Finnmark, Porsanger, Olderfjorden</td><td rowspan="1" colspan="1">
                  <named-content xmlns:xlink="http://www.w3.org/1999/xlink" content-type="dwc:verbatimCoordinates" xlink:type="simple"><named-content content-type="geo-json" specific-use="{&#34;type&#34;:&#34;Point&#34;,&#34;coordinates&#34;:[25.209000,70.479900]}" id="NCID0EBZFM" xlink:type="simple">70.4799, 25.209</named-content></named-content>
                </td><td rowspan="1" colspan="1">12-Aug-2014</td><td rowspan="1" colspan="1">C. Erséus</td><td rowspan="1" colspan="1">Driftline of dead algae</td><td rowspan="1" colspan="1">
                  <ext-link xmlns:xlink="http://www.w3.org/1999/xlink" ext-link-type="gen" xlink:href="KU894210" xlink:type="simple">KU894210</ext-link>
                </td><td rowspan="1" colspan="1">
                  <named-content xmlns:xlink="http://www.w3.org/1999/xlink" content-type="dwc:institutional_code" xlink:type="simple">ZMBN</named-content> 107894</td></tr><tr><td rowspan="1" colspan="1">
                  <italic><tp:taxon-name><tp:taxon-name-part taxon-name-part-type="genus" reg="Lumbricillus">L.</tp:taxon-name-part> <tp:taxon-name-part taxon-name-part-type="species" reg="pagenstecheri">pagenstecheri</tp:taxon-name-part></tp:taxon-name> D</italic>
                </td><td rowspan="1" colspan="1">CE23482</td><td rowspan="1" colspan="1">NO, Nordland, Bjerkvik</td><td rowspan="1" colspan="1">
                  <named-content xmlns:xlink="http://www.w3.org/1999/xlink" content-type="dwc:verbatimCoordinates" xlink:type="simple"><named-content content-type="geo-json" specific-use="{&#34;type&#34;:&#34;Point&#34;,&#34;coordinates&#34;:[17.542200,68.548100]}" id="NCID0E61FM" xlink:type="simple">68.5481, 17.5422</named-content></named-content>
                </td><td rowspan="1" colspan="1">15-Aug-2014</td><td rowspan="1" colspan="1">C. Erséus</td><td rowspan="1" colspan="1">Highwater line, sand</td><td rowspan="1" colspan="1">
                  <ext-link xmlns:xlink="http://www.w3.org/1999/xlink" ext-link-type="gen" xlink:href="KU893980" xlink:type="simple">KU893980</ext-link>
                </td><td rowspan="1" colspan="1">
                  <named-content xmlns:xlink="http://www.w3.org/1999/xlink" content-type="dwc:institutional_code" xlink:type="simple">ZMBN</named-content> 107895</td></tr><tr><td rowspan="1" colspan="1">
                  <italic><tp:taxon-name><tp:taxon-name-part taxon-name-part-type="genus" reg="Lumbricillus">L.</tp:taxon-name-part> <tp:taxon-name-part taxon-name-part-type="species" reg="pagenstecheri">pagenstecheri</tp:taxon-name-part></tp:taxon-name> D</italic>
                </td><td rowspan="1" colspan="1">SM191</td><td rowspan="1" colspan="1">GL, Disko Island, Qeqertarsuaq</td><td rowspan="1" colspan="1">
                  <named-content xmlns:xlink="http://www.w3.org/1999/xlink" content-type="dwc:verbatimCoordinates" xlink:type="simple"><named-content content-type="geo-json" specific-use="{&#34;type&#34;:&#34;Point&#34;,&#34;coordinates&#34;:[-53.543700,69.248900]}" id="NCID0E43FM" xlink:type="simple">69.2489, -53.5437</named-content></named-content>
                </td><td rowspan="1" colspan="1">27-Jul-2013</td><td rowspan="1" colspan="1">S. Martinsson</td><td rowspan="1" colspan="1">Beach, sand, algae</td><td rowspan="1" colspan="1">
                  <ext-link xmlns:xlink="http://www.w3.org/1999/xlink" ext-link-type="gen" xlink:href="KU893978" xlink:type="simple">KU893978</ext-link>
                </td><td rowspan="1" colspan="1">
                  <named-content xmlns:xlink="http://www.w3.org/1999/xlink" content-type="dwc:institutional_code" xlink:type="simple">SMNH</named-content> 152774</td></tr><tr><td rowspan="1" colspan="1">
                  <italic><tp:taxon-name><tp:taxon-name-part taxon-name-part-type="genus" reg="Lumbricillus">L.</tp:taxon-name-part> <tp:taxon-name-part taxon-name-part-type="species" reg="pumilio">pumilio</tp:taxon-name-part></tp:taxon-name></italic>
                </td><td rowspan="1" colspan="1">CE3346</td><td rowspan="1" colspan="1">UK, Wales, Cardiff, Newport, St. Brides</td><td rowspan="1" colspan="1">
                  <named-content xmlns:xlink="http://www.w3.org/1999/xlink" content-type="dwc:verbatimCoordinates" xlink:type="simple"><named-content content-type="geo-json" specific-use="{&#34;type&#34;:&#34;Point&#34;,&#34;coordinates&#34;:[-3.000000,51.517000]}" id="NCID0E15FM" xlink:type="simple">51.517, -3.000</named-content></named-content>
                </td><td rowspan="1" colspan="1">13-Nov-2007</td><td rowspan="1" colspan="1">S. Kvist</td><td rowspan="1" colspan="1">Supralittoral peat</td><td rowspan="1" colspan="1">
                  <ext-link xmlns:xlink="http://www.w3.org/1999/xlink" ext-link-type="gen" xlink:href="KU894205" xlink:type="simple">KU894205</ext-link>
                </td><td rowspan="1" colspan="1">
                  <named-content xmlns:xlink="http://www.w3.org/1999/xlink" content-type="dwc:institutional_code" xlink:type="simple">SMNH</named-content> 152775</td></tr><tr><td rowspan="1" colspan="1">
                  <italic><tp:taxon-name><tp:taxon-name-part taxon-name-part-type="genus" reg="Lumbricillus">L.</tp:taxon-name-part> <tp:taxon-name-part taxon-name-part-type="species" reg="pumilio">pumilio</tp:taxon-name-part></tp:taxon-name></italic>
                </td><td rowspan="1" colspan="1">CE3347</td><td rowspan="1" colspan="1">UK, Wales, Cardiff, Newport, St. Brides</td><td rowspan="1" colspan="1">
                  <named-content xmlns:xlink="http://www.w3.org/1999/xlink" content-type="dwc:verbatimCoordinates" xlink:type="simple"><named-content content-type="geo-json" specific-use="{&#34;type&#34;:&#34;Point&#34;,&#34;coordinates&#34;:[-3.000000,51.517000]}" id="NCID0EXAGM" xlink:type="simple">51.517, -3.000</named-content></named-content>
                </td><td rowspan="1" colspan="1">13-Nov-2007</td><td rowspan="1" colspan="1">S. Kvist</td><td rowspan="1" colspan="1">Supralittoral peat</td><td rowspan="1" colspan="1">
                  <ext-link xmlns:xlink="http://www.w3.org/1999/xlink" ext-link-type="gen" xlink:href="KU894195" xlink:type="simple">KU894195</ext-link>
                </td><td rowspan="1" colspan="1">
                  <named-content xmlns:xlink="http://www.w3.org/1999/xlink" content-type="dwc:institutional_code" xlink:type="simple">SMNH</named-content> 152776</td></tr><tr><td rowspan="1" colspan="1">
                  <italic><tp:taxon-name><tp:taxon-name-part taxon-name-part-type="genus" reg="Lumbricillus">L.</tp:taxon-name-part> <tp:taxon-name-part taxon-name-part-type="species" reg="pumilio">pumilio</tp:taxon-name-part></tp:taxon-name></italic>
                </td><td rowspan="1" colspan="1">CE3427</td><td rowspan="1" colspan="1">UK, Wales, Cardiff, Newport, St. Brides</td><td rowspan="1" colspan="1">
                  <named-content xmlns:xlink="http://www.w3.org/1999/xlink" content-type="dwc:verbatimCoordinates" xlink:type="simple"><named-content content-type="geo-json" specific-use="{&#34;type&#34;:&#34;Point&#34;,&#34;coordinates&#34;:[-3.000000,51.517000]}" id="NCID0EUCGM" xlink:type="simple">51.517, -3.000</named-content></named-content>
                </td><td rowspan="1" colspan="1">13-Nov-2007</td><td rowspan="1" colspan="1">S. Kvist</td><td rowspan="1" colspan="1">Supralittoral peat</td><td rowspan="1" colspan="1">
                  <ext-link xmlns:xlink="http://www.w3.org/1999/xlink" ext-link-type="gen" xlink:href="KU894084" xlink:type="simple">KU894084</ext-link>
                </td><td rowspan="1" colspan="1">
                  <named-content xmlns:xlink="http://www.w3.org/1999/xlink" content-type="dwc:institutional_code" xlink:type="simple">SMNH</named-content> 152777</td></tr><tr><td rowspan="1" colspan="1">
                  <italic><tp:taxon-name><tp:taxon-name-part taxon-name-part-type="genus" reg="Lumbricillus">L.</tp:taxon-name-part> <tp:taxon-name-part taxon-name-part-type="species" reg="pumilio">pumilio</tp:taxon-name-part></tp:taxon-name></italic>
                </td><td rowspan="1" colspan="1">CE3428</td><td rowspan="1" colspan="1">UK, Wales, Cardiff, Newport, St. Brides</td><td rowspan="1" colspan="1">
                  <named-content xmlns:xlink="http://www.w3.org/1999/xlink" content-type="dwc:verbatimCoordinates" xlink:type="simple"><named-content content-type="geo-json" specific-use="{&#34;type&#34;:&#34;Point&#34;,&#34;coordinates&#34;:[-3.000000,51.517000]}" id="NCID0EREGM" xlink:type="simple">51.517, -3.000</named-content></named-content>
                </td><td rowspan="1" colspan="1">13-Nov-2007</td><td rowspan="1" colspan="1">S. Kvist</td><td rowspan="1" colspan="1">Supralittoral peat</td><td rowspan="1" colspan="1">
                  <ext-link xmlns:xlink="http://www.w3.org/1999/xlink" ext-link-type="gen" xlink:href="KU894085" xlink:type="simple">KU894085</ext-link>
                </td><td rowspan="1" colspan="1">
                  <named-content xmlns:xlink="http://www.w3.org/1999/xlink" content-type="dwc:institutional_code" xlink:type="simple">SMNH</named-content> 152778</td></tr><tr><td rowspan="1" colspan="1">
                  <italic><tp:taxon-name><tp:taxon-name-part taxon-name-part-type="genus" reg="Lumbricillus">L.</tp:taxon-name-part> <tp:taxon-name-part taxon-name-part-type="species" reg="pumilio">pumilio</tp:taxon-name-part></tp:taxon-name></italic>
                </td><td rowspan="1" colspan="1">CE3430</td><td rowspan="1" colspan="1">UK, Wales, Cardiff, Newport, St. Brides</td><td rowspan="1" colspan="1">
                  <named-content xmlns:xlink="http://www.w3.org/1999/xlink" content-type="dwc:verbatimCoordinates" xlink:type="simple"><named-content content-type="geo-json" specific-use="{&#34;type&#34;:&#34;Point&#34;,&#34;coordinates&#34;:[-3.000000,51.517000]}" id="NCID0EOGGM" xlink:type="simple">51.517, -3.000</named-content></named-content>
                </td><td rowspan="1" colspan="1">13-Nov-2007</td><td rowspan="1" colspan="1">S. Kvist</td><td rowspan="1" colspan="1">Supralittoral peat</td><td rowspan="1" colspan="1">
                  <ext-link xmlns:xlink="http://www.w3.org/1999/xlink" ext-link-type="gen" xlink:href="KU894086" xlink:type="simple">KU894086</ext-link>
                </td><td rowspan="1" colspan="1">
                  <named-content xmlns:xlink="http://www.w3.org/1999/xlink" content-type="dwc:institutional_code" xlink:type="simple">SMNH</named-content> 152779</td></tr><tr><td rowspan="1" colspan="1">
                  <italic><tp:taxon-name><tp:taxon-name-part taxon-name-part-type="genus" reg="Lumbricillus">L.</tp:taxon-name-part> <tp:taxon-name-part taxon-name-part-type="species" reg="pumilio">pumilio</tp:taxon-name-part></tp:taxon-name></italic>
                </td><td rowspan="1" colspan="1">CE3436</td><td rowspan="1" colspan="1">UK, Wales, Cardiff, Newport, St. Brides</td><td rowspan="1" colspan="1">
                  <named-content xmlns:xlink="http://www.w3.org/1999/xlink" content-type="dwc:verbatimCoordinates" xlink:type="simple"><named-content content-type="geo-json" specific-use="{&#34;type&#34;:&#34;Point&#34;,&#34;coordinates&#34;:[-3.000000,51.517000]}" id="NCID0ELIGM" xlink:type="simple">51.517, -3.000</named-content></named-content>
                </td><td rowspan="1" colspan="1">13-Nov-2007</td><td rowspan="1" colspan="1">S. Kvist</td><td rowspan="1" colspan="1">Supralittoral peat</td><td rowspan="1" colspan="1">
                  <ext-link xmlns:xlink="http://www.w3.org/1999/xlink" ext-link-type="gen" xlink:href="KU894087" xlink:type="simple">KU894087</ext-link>
                </td><td rowspan="1" colspan="1">
                  <named-content xmlns:xlink="http://www.w3.org/1999/xlink" content-type="dwc:institutional_code" xlink:type="simple">SMNH</named-content> 152780</td></tr><tr><td rowspan="1" colspan="1">
                  <italic><tp:taxon-name><tp:taxon-name-part taxon-name-part-type="genus" reg="Lumbricillus">L.</tp:taxon-name-part> <tp:taxon-name-part taxon-name-part-type="species" reg="pumilio">pumilio</tp:taxon-name-part></tp:taxon-name></italic>
                </td><td rowspan="1" colspan="1">CE3437</td><td rowspan="1" colspan="1">UK, Wales, Cardiff, Newport, St. Brides</td><td rowspan="1" colspan="1">
                  <named-content xmlns:xlink="http://www.w3.org/1999/xlink" content-type="dwc:verbatimCoordinates" xlink:type="simple"><named-content content-type="geo-json" specific-use="{&#34;type&#34;:&#34;Point&#34;,&#34;coordinates&#34;:[-3.000000,51.517000]}" id="NCID0EIKGM" xlink:type="simple">51.517, -3.000</named-content></named-content>
                </td><td rowspan="1" colspan="1">13-Nov-2007</td><td rowspan="1" colspan="1">S. Kvist</td><td rowspan="1" colspan="1">Supralittoral peat</td><td rowspan="1" colspan="1">
                  <ext-link xmlns:xlink="http://www.w3.org/1999/xlink" ext-link-type="gen" xlink:href="KU894088" xlink:type="simple">KU894088</ext-link>
                </td><td rowspan="1" colspan="1">
                  <named-content xmlns:xlink="http://www.w3.org/1999/xlink" content-type="dwc:institutional_code" xlink:type="simple">SMNH</named-content> 152781</td></tr><tr><td rowspan="1" colspan="1">
                  <italic><tp:taxon-name><tp:taxon-name-part taxon-name-part-type="genus" reg="Lumbricillus">L.</tp:taxon-name-part> <tp:taxon-name-part taxon-name-part-type="species" reg="rivalis">rivalis</tp:taxon-name-part></tp:taxon-name></italic>
                </td><td rowspan="1" colspan="1">CE1873</td><td rowspan="1" colspan="1">SE, Blekinge, Sölvesborg, Norje</td><td rowspan="1" colspan="1">
                  <named-content xmlns:xlink="http://www.w3.org/1999/xlink" content-type="dwc:verbatimCoordinates" xlink:type="simple"><named-content content-type="geo-json" specific-use="{&#34;type&#34;:&#34;Point&#34;,&#34;coordinates&#34;:[14.674200,56.141300]}" id="NCID0EFMGM" xlink:type="simple">56.1413, 14.6742</named-content></named-content>
                </td><td rowspan="1" colspan="1">7-Jun-2006</td><td rowspan="1" colspan="1">
                  <tp:taxon-name><tp:taxon-name-part taxon-name-part-type="genus" reg="Lumbricillus">L.</tp:taxon-name-part></tp:taxon-name> Matamoros</td><td rowspan="1" colspan="1">Beach, sand, clay</td><td rowspan="1" colspan="1">
                  <ext-link xmlns:xlink="http://www.w3.org/1999/xlink" ext-link-type="gen" xlink:href="KU894064" xlink:type="simple">KU894064</ext-link>
                </td><td rowspan="1" colspan="1">
                  <named-content xmlns:xlink="http://www.w3.org/1999/xlink" content-type="dwc:institutional_code" xlink:type="simple">SMNH</named-content> 152782</td></tr><tr><td rowspan="1" colspan="1">
                  <italic><tp:taxon-name><tp:taxon-name-part taxon-name-part-type="genus" reg="Lumbricillus">L.</tp:taxon-name-part> <tp:taxon-name-part taxon-name-part-type="species" reg="rivalis">rivalis</tp:taxon-name-part></tp:taxon-name></italic>
                </td><td rowspan="1" colspan="1">CE1874</td><td rowspan="1" colspan="1">SE, Blekinge, Karlskrona, Torhamn</td><td rowspan="1" colspan="1">
                  <named-content xmlns:xlink="http://www.w3.org/1999/xlink" content-type="dwc:verbatimCoordinates" xlink:type="simple"><named-content content-type="geo-json" specific-use="{&#34;type&#34;:&#34;Point&#34;,&#34;coordinates&#34;:[15.840200,56.072600]}" id="NCID0EJOGM" xlink:type="simple">56.0726, 15.8402</named-content></named-content>
                </td><td rowspan="1" colspan="1">8-Jun-2006</td><td rowspan="1" colspan="1">
                  <tp:taxon-name><tp:taxon-name-part taxon-name-part-type="genus" reg="Lumbricillus">L.</tp:taxon-name-part></tp:taxon-name> Matamoros</td><td rowspan="1" colspan="1">Beach, stones, organic material</td><td rowspan="1" colspan="1">
                  <ext-link xmlns:xlink="http://www.w3.org/1999/xlink" ext-link-type="gen" xlink:href="KU894056" xlink:type="simple">KU894056</ext-link>
                </td><td rowspan="1" colspan="1">
                  <named-content xmlns:xlink="http://www.w3.org/1999/xlink" content-type="dwc:institutional_code" xlink:type="simple">SMNH</named-content> 152783</td></tr><tr><td rowspan="1" colspan="1">
                  <italic><tp:taxon-name><tp:taxon-name-part taxon-name-part-type="genus" reg="Lumbricillus">L.</tp:taxon-name-part> <tp:taxon-name-part taxon-name-part-type="species" reg="rivalis">rivalis</tp:taxon-name-part></tp:taxon-name></italic>
                </td><td rowspan="1" colspan="1">CE2503</td><td rowspan="1" colspan="1">SE, St Förö, Västergötland, Göteborg, Stora Förö Island</td><td rowspan="1" colspan="1">
                  <named-content xmlns:xlink="http://www.w3.org/1999/xlink" content-type="dwc:verbatimCoordinates" xlink:type="simple"><named-content content-type="geo-json" specific-use="{&#34;type&#34;:&#34;Point&#34;,&#34;coordinates&#34;:[11.846900,57.625200]}" id="NCID0ENQGM" xlink:type="simple">57.6252, 11.8469</named-content></named-content>
                </td><td rowspan="1" colspan="1">2-Jun-2007</td><td rowspan="1" colspan="1">C. Erséus</td><td rowspan="1" colspan="1">Supralittoral, algae, gravel and pebbles</td><td rowspan="1" colspan="1">
                  <ext-link xmlns:xlink="http://www.w3.org/1999/xlink" ext-link-type="gen" xlink:href="KU894146" xlink:type="simple">KU894146</ext-link>
                </td><td rowspan="1" colspan="1">
                  <named-content xmlns:xlink="http://www.w3.org/1999/xlink" content-type="dwc:institutional_code" xlink:type="simple">SMNH</named-content> 152785</td></tr><tr><td rowspan="1" colspan="1">
                  <italic><tp:taxon-name><tp:taxon-name-part taxon-name-part-type="genus" reg="Lumbricillus">L.</tp:taxon-name-part> <tp:taxon-name-part taxon-name-part-type="species" reg="rivalis">rivalis</tp:taxon-name-part></tp:taxon-name></italic>
                </td><td rowspan="1" colspan="1">CE22596</td><td rowspan="1" colspan="1">NO, Finnmark, Porsanger, Roddinessjöen</td><td rowspan="1" colspan="1">
                  <named-content xmlns:xlink="http://www.w3.org/1999/xlink" content-type="dwc:verbatimCoordinates" xlink:type="simple"><named-content content-type="geo-json" specific-use="{&#34;type&#34;:&#34;Point&#34;,&#34;coordinates&#34;:[25.073900,70.092700]}" id="NCID0EKSGM" xlink:type="simple">70.0927, 25.0739</named-content></named-content>
                </td><td rowspan="1" colspan="1">11-Aug-2014</td><td rowspan="1" colspan="1">C. Erséus</td><td rowspan="1" colspan="1">Intertidal, algae, rubble</td><td rowspan="1" colspan="1">
                  <ext-link xmlns:xlink="http://www.w3.org/1999/xlink" ext-link-type="gen" xlink:href="KU894103" xlink:type="simple">KU894103</ext-link>
                </td><td rowspan="1" colspan="1">
                  <named-content xmlns:xlink="http://www.w3.org/1999/xlink" content-type="dwc:institutional_code" xlink:type="simple">ZMBN</named-content> 107897</td></tr><tr><td rowspan="1" colspan="1">
                  <italic><tp:taxon-name><tp:taxon-name-part taxon-name-part-type="genus" reg="Lumbricillus">L.</tp:taxon-name-part> <tp:taxon-name-part taxon-name-part-type="species" reg="rivalis">rivalis</tp:taxon-name-part></tp:taxon-name></italic>
                </td><td rowspan="1" colspan="1">CE22600</td><td rowspan="1" colspan="1">NO, Finnmark, Porsanger, Roddinessjöen</td><td rowspan="1" colspan="1">
                  <named-content xmlns:xlink="http://www.w3.org/1999/xlink" content-type="dwc:verbatimCoordinates" xlink:type="simple"><named-content content-type="geo-json" specific-use="{&#34;type&#34;:&#34;Point&#34;,&#34;coordinates&#34;:[25.073900,70.092700]}" id="NCID0EHUGM" xlink:type="simple">70.0927, 25.0739</named-content></named-content>
                </td><td rowspan="1" colspan="1">11-Aug-2014</td><td rowspan="1" colspan="1">C. Erséus</td><td rowspan="1" colspan="1">Intertidal, algae, rubble</td><td rowspan="1" colspan="1">
                  <ext-link xmlns:xlink="http://www.w3.org/1999/xlink" ext-link-type="gen" xlink:href="KU894112" xlink:type="simple">KU894112</ext-link>
                </td><td rowspan="1" colspan="1">
                  <named-content xmlns:xlink="http://www.w3.org/1999/xlink" content-type="dwc:institutional_code" xlink:type="simple">ZMBN</named-content> 107898</td></tr><tr><td rowspan="1" colspan="1">
                  <italic><tp:taxon-name><tp:taxon-name-part taxon-name-part-type="genus" reg="Lumbricillus">L.</tp:taxon-name-part> <tp:taxon-name-part taxon-name-part-type="species" reg="rivalis">rivalis</tp:taxon-name-part></tp:taxon-name></italic>
                </td><td rowspan="1" colspan="1">CE22602</td><td rowspan="1" colspan="1">NO, Finnmark, Porsanger, Roddinessjöen</td><td rowspan="1" colspan="1">
                  <named-content xmlns:xlink="http://www.w3.org/1999/xlink" content-type="dwc:verbatimCoordinates" xlink:type="simple"><named-content content-type="geo-json" specific-use="{&#34;type&#34;:&#34;Point&#34;,&#34;coordinates&#34;:[25.073900,70.092700]}" id="NCID0EEWGM" xlink:type="simple">70.0927, 25.0739</named-content></named-content>
                </td><td rowspan="1" colspan="1">11-Aug-2014</td><td rowspan="1" colspan="1">C. Erséus</td><td rowspan="1" colspan="1">Intertidal, algae, rubble</td><td rowspan="1" colspan="1">
                  <ext-link xmlns:xlink="http://www.w3.org/1999/xlink" ext-link-type="gen" xlink:href="KU894102" xlink:type="simple">KU894102</ext-link>
                </td><td rowspan="1" colspan="1">
                  <named-content xmlns:xlink="http://www.w3.org/1999/xlink" content-type="dwc:institutional_code" xlink:type="simple">ZMBN</named-content> 107899</td></tr><tr><td rowspan="1" colspan="1">
                  <italic><tp:taxon-name><tp:taxon-name-part taxon-name-part-type="genus" reg="Lumbricillus">L.</tp:taxon-name-part> <tp:taxon-name-part taxon-name-part-type="species" reg="rubidus">rubidus</tp:taxon-name-part></tp:taxon-name></italic>
                </td><td rowspan="1" colspan="1">CE2549</td><td rowspan="1" colspan="1">SE, Saltholmen, Västergötland, Göteborg, Saltholmen</td><td rowspan="1" colspan="1">
                  <named-content xmlns:xlink="http://www.w3.org/1999/xlink" content-type="dwc:verbatimCoordinates" xlink:type="simple"><named-content content-type="geo-json" specific-use="{&#34;type&#34;:&#34;Point&#34;,&#34;coordinates&#34;:[11.851600,57.663100]}" id="NCID0EBYGM" xlink:type="simple">57.6631, 11.8516</named-content></named-content>
                </td><td rowspan="1" colspan="1">7-Jun-2007</td><td rowspan="1" colspan="1">C. Erséus</td><td rowspan="1" colspan="1">Supralittoral, roots and brown soil</td><td rowspan="1" colspan="1">
                  <ext-link xmlns:xlink="http://www.w3.org/1999/xlink" ext-link-type="gen" xlink:href="KU894094" xlink:type="simple">KU894094</ext-link>
                </td><td rowspan="1" colspan="1">
                  <named-content xmlns:xlink="http://www.w3.org/1999/xlink" content-type="dwc:institutional_code" xlink:type="simple">SMNH</named-content> 152792</td></tr><tr><td rowspan="1" colspan="1">
                  <italic><tp:taxon-name><tp:taxon-name-part taxon-name-part-type="genus" reg="Lumbricillus">L.</tp:taxon-name-part> <tp:taxon-name-part taxon-name-part-type="species" reg="rubidus">rubidus</tp:taxon-name-part></tp:taxon-name></italic>
                </td><td rowspan="1" colspan="1">CE2551</td><td rowspan="1" colspan="1">SE, Saltholmen, Västergötland, Göteborg, Saltholmen</td><td rowspan="1" colspan="1">
                  <named-content xmlns:xlink="http://www.w3.org/1999/xlink" content-type="dwc:verbatimCoordinates" xlink:type="simple"><named-content content-type="geo-json" specific-use="{&#34;type&#34;:&#34;Point&#34;,&#34;coordinates&#34;:[11.851600,57.663100]}" id="NCID0E5ZGM" xlink:type="simple">57.6631, 11.8516</named-content></named-content>
                </td><td rowspan="1" colspan="1">7-Jun-2007</td><td rowspan="1" colspan="1">C. Erséus</td><td rowspan="1" colspan="1">Supralittoral, roots and brown soil</td><td rowspan="1" colspan="1">
                  <ext-link xmlns:xlink="http://www.w3.org/1999/xlink" ext-link-type="gen" xlink:href="KU894153" xlink:type="simple">KU894153</ext-link>
                </td><td rowspan="1" colspan="1">
                  <named-content xmlns:xlink="http://www.w3.org/1999/xlink" content-type="dwc:institutional_code" xlink:type="simple">SMNH</named-content> 152793</td></tr><tr><td rowspan="1" colspan="1">
                  <italic><tp:taxon-name><tp:taxon-name-part taxon-name-part-type="genus" reg="Lumbricillus">L.</tp:taxon-name-part> <tp:taxon-name-part taxon-name-part-type="species" reg="rubidus">rubidus</tp:taxon-name-part></tp:taxon-name></italic>
                </td><td rowspan="1" colspan="1">CE2553</td><td rowspan="1" colspan="1">SE, Saltholmen, Västergötland, Göteborg, Saltholmen</td><td rowspan="1" colspan="1">
                  <named-content xmlns:xlink="http://www.w3.org/1999/xlink" content-type="dwc:verbatimCoordinates" xlink:type="simple"><named-content content-type="geo-json" specific-use="{&#34;type&#34;:&#34;Point&#34;,&#34;coordinates&#34;:[11.851600,57.663100]}" id="NCID0E22GM" xlink:type="simple">57.6631, 11.8516</named-content></named-content>
                </td><td rowspan="1" colspan="1">7-Jun-2007</td><td rowspan="1" colspan="1">C. Erséus</td><td rowspan="1" colspan="1">Supralittoral, roots and brown soil</td><td rowspan="1" colspan="1">
                  <ext-link xmlns:xlink="http://www.w3.org/1999/xlink" ext-link-type="gen" xlink:href="KU894152" xlink:type="simple">KU894152</ext-link>
                </td><td rowspan="1" colspan="1">
                  <named-content xmlns:xlink="http://www.w3.org/1999/xlink" content-type="dwc:institutional_code" xlink:type="simple">SMNH</named-content> 152794</td></tr><tr><td rowspan="1" colspan="1">
                  <italic><tp:taxon-name><tp:taxon-name-part taxon-name-part-type="genus" reg="Lumbricillus">L.</tp:taxon-name-part> <tp:taxon-name-part taxon-name-part-type="species" reg="rubidus">rubidus</tp:taxon-name-part></tp:taxon-name></italic>
                </td><td rowspan="1" colspan="1">CE6105</td><td rowspan="1" colspan="1">SE, Bohuslän, Lysekil, Färlev, Färlevsfjorden</td><td rowspan="1" colspan="1">
                  <named-content xmlns:xlink="http://www.w3.org/1999/xlink" content-type="dwc:verbatimCoordinates" xlink:type="simple"><named-content content-type="geo-json" specific-use="{&#34;type&#34;:&#34;Point&#34;,&#34;coordinates&#34;:[11.576000,58.476500]}" id="NCID0EY4GM" xlink:type="simple">58.4765, 11.576</named-content></named-content>
                </td><td rowspan="1" colspan="1">27-May-2009</td><td rowspan="1" colspan="1">C. Erséus, A. Ansebo &amp; M. Johansson</td><td rowspan="1" colspan="1">Sand and clay</td><td rowspan="1" colspan="1">
                  <ext-link xmlns:xlink="http://www.w3.org/1999/xlink" ext-link-type="gen" xlink:href="KU894091" xlink:type="simple">KU894091</ext-link>
                </td><td rowspan="1" colspan="1">
                  <named-content xmlns:xlink="http://www.w3.org/1999/xlink" content-type="dwc:institutional_code" xlink:type="simple">SMNH</named-content> 152795</td></tr><tr><td rowspan="1" colspan="1">
                  <italic><tp:taxon-name><tp:taxon-name-part taxon-name-part-type="genus" reg="Lumbricillus">L.</tp:taxon-name-part> <tp:taxon-name-part taxon-name-part-type="species" reg="rubidus">rubidus</tp:taxon-name-part></tp:taxon-name></italic>
                </td><td rowspan="1" colspan="1">CE6106</td><td rowspan="1" colspan="1">SE, Bohuslän, Lysekil, Färlev, Färlevsfjorden</td><td rowspan="1" colspan="1">
                  <named-content xmlns:xlink="http://www.w3.org/1999/xlink" content-type="dwc:verbatimCoordinates" xlink:type="simple"><named-content content-type="geo-json" specific-use="{&#34;type&#34;:&#34;Point&#34;,&#34;coordinates&#34;:[11.576000,58.476500]}" id="NCID0EV6GM" xlink:type="simple">58.4765, 11.576</named-content></named-content>
                </td><td rowspan="1" colspan="1">27-May-2009</td><td rowspan="1" colspan="1">C. Erséus, A. Ansebo &amp; M. Johansson</td><td rowspan="1" colspan="1">Sand and clay</td><td rowspan="1" colspan="1">
                  <ext-link xmlns:xlink="http://www.w3.org/1999/xlink" ext-link-type="gen" xlink:href="KU894092" xlink:type="simple">KU894092</ext-link>
                </td><td rowspan="1" colspan="1">
                  <named-content xmlns:xlink="http://www.w3.org/1999/xlink" content-type="dwc:institutional_code" xlink:type="simple">SMNH</named-content> 152796</td></tr><tr><td rowspan="1" colspan="1">
                  <italic><tp:taxon-name><tp:taxon-name-part taxon-name-part-type="genus" reg="Lumbricillus">L.</tp:taxon-name-part> <tp:taxon-name-part taxon-name-part-type="species" reg="rubidus">rubidus</tp:taxon-name-part></tp:taxon-name></italic>
                </td><td rowspan="1" colspan="1">CE6107</td><td rowspan="1" colspan="1">SE, Bohuslän, Lysekil, Färlev, Färlevsfjorden</td><td rowspan="1" colspan="1">
                  <named-content xmlns:xlink="http://www.w3.org/1999/xlink" content-type="dwc:verbatimCoordinates" xlink:type="simple"><named-content content-type="geo-json" specific-use="{&#34;type&#34;:&#34;Point&#34;,&#34;coordinates&#34;:[11.576000,58.476500]}" id="NCID0ESBHM" xlink:type="simple">58.4765, 11.576</named-content></named-content>
                </td><td rowspan="1" colspan="1">27-May-2009</td><td rowspan="1" colspan="1">C. Erséus, A. Ansebo &amp; M. Johansson</td><td rowspan="1" colspan="1">Sand and clay</td><td rowspan="1" colspan="1">
                  <ext-link xmlns:xlink="http://www.w3.org/1999/xlink" ext-link-type="gen" xlink:href="KU894089" xlink:type="simple">KU894089</ext-link>
                </td><td rowspan="1" colspan="1">
                  <named-content xmlns:xlink="http://www.w3.org/1999/xlink" content-type="dwc:institutional_code" xlink:type="simple">SMNH</named-content> 152797</td></tr><tr><td rowspan="1" colspan="1">
                  <italic><tp:taxon-name><tp:taxon-name-part taxon-name-part-type="genus" reg="Lumbricillus">L.</tp:taxon-name-part> <tp:taxon-name-part taxon-name-part-type="species" reg="rubidus">rubidus</tp:taxon-name-part></tp:taxon-name></italic>
                </td><td rowspan="1" colspan="1">CE6108</td><td rowspan="1" colspan="1">SE, Bohuslän, Lysekil, Färlev, Färlevsfjorden</td><td rowspan="1" colspan="1">
                  <named-content xmlns:xlink="http://www.w3.org/1999/xlink" content-type="dwc:verbatimCoordinates" xlink:type="simple"><named-content content-type="geo-json" specific-use="{&#34;type&#34;:&#34;Point&#34;,&#34;coordinates&#34;:[11.576000,58.476500]}" id="NCID0EPDHM" xlink:type="simple">58.4765, 11.576</named-content></named-content>
                </td><td rowspan="1" colspan="1">27-May-2009</td><td rowspan="1" colspan="1">C. Erséus, A. Ansebo &amp; M. Johansson</td><td rowspan="1" colspan="1">Sand and clay</td><td rowspan="1" colspan="1">
                  <ext-link xmlns:xlink="http://www.w3.org/1999/xlink" ext-link-type="gen" xlink:href="KU894150" xlink:type="simple">KU894150</ext-link>
                </td><td rowspan="1" colspan="1">
                  <named-content xmlns:xlink="http://www.w3.org/1999/xlink" content-type="dwc:institutional_code" xlink:type="simple">SMNH</named-content> 152798</td></tr><tr><td rowspan="1" colspan="1">
                  <italic><tp:taxon-name><tp:taxon-name-part taxon-name-part-type="genus" reg="Lumbricillus">L.</tp:taxon-name-part> <tp:taxon-name-part taxon-name-part-type="species" reg="rutilus">rutilus</tp:taxon-name-part></tp:taxon-name></italic>
                </td><td rowspan="1" colspan="1">CE1887</td><td rowspan="1" colspan="1">SE, Blekinge, Karlskrona, Torhamn</td><td rowspan="1" colspan="1">
                  <named-content xmlns:xlink="http://www.w3.org/1999/xlink" content-type="dwc:verbatimCoordinates" xlink:type="simple"><named-content content-type="geo-json" specific-use="{&#34;type&#34;:&#34;Point&#34;,&#34;coordinates&#34;:[15.840200,56.072300]}" id="NCID0EMFHM" xlink:type="simple">56.0723, 15.8402</named-content></named-content>
                </td><td rowspan="1" colspan="1">8-Jun-2006</td><td rowspan="1" colspan="1">
                  <tp:taxon-name><tp:taxon-name-part taxon-name-part-type="genus" reg="Lumbricillus">L.</tp:taxon-name-part></tp:taxon-name> Matamoros</td><td rowspan="1" colspan="1">Organic sediment</td><td rowspan="1" colspan="1">
                  <ext-link xmlns:xlink="http://www.w3.org/1999/xlink" ext-link-type="gen" xlink:href="KU894115" xlink:type="simple">KU894115</ext-link>
                </td><td rowspan="1" colspan="1">
                  <named-content xmlns:xlink="http://www.w3.org/1999/xlink" content-type="dwc:institutional_code" xlink:type="simple">SMNH</named-content> 152801</td></tr><tr><td rowspan="1" colspan="1">
                  <italic><tp:taxon-name><tp:taxon-name-part taxon-name-part-type="genus" reg="Lumbricillus">L.</tp:taxon-name-part> <tp:taxon-name-part taxon-name-part-type="species" reg="rutilus">rutilus</tp:taxon-name-part></tp:taxon-name></italic>
                </td><td rowspan="1" colspan="1">CE1903</td><td rowspan="1" colspan="1">SE, Öland, Borgholm, Neptuni Åkrar</td><td rowspan="1" colspan="1">
                  <named-content xmlns:xlink="http://www.w3.org/1999/xlink" content-type="dwc:verbatimCoordinates" xlink:type="simple"><named-content content-type="geo-json" specific-use="{&#34;type&#34;:&#34;Point&#34;,&#34;coordinates&#34;:[17.010200,57.334600]}" id="NCID0EQHHM" xlink:type="simple">57.3346, 17.0102</named-content></named-content>
                </td><td rowspan="1" colspan="1">11-Jun-2006</td><td rowspan="1" colspan="1">
                  <tp:taxon-name><tp:taxon-name-part taxon-name-part-type="genus" reg="Lumbricillus">L.</tp:taxon-name-part></tp:taxon-name> Matamoros</td><td rowspan="1" colspan="1">Sand, shells, org. material</td><td rowspan="1" colspan="1">
                  <ext-link xmlns:xlink="http://www.w3.org/1999/xlink" ext-link-type="gen" xlink:href="KU894013" xlink:type="simple">KU894013</ext-link>
                </td><td rowspan="1" colspan="1">
                  <named-content xmlns:xlink="http://www.w3.org/1999/xlink" content-type="dwc:institutional_code" xlink:type="simple">SMNH</named-content> 152802</td></tr><tr><td rowspan="1" colspan="1">
                  <italic><tp:taxon-name><tp:taxon-name-part taxon-name-part-type="genus" reg="Lumbricillus">L.</tp:taxon-name-part> <tp:taxon-name-part taxon-name-part-type="species" reg="rutilus">rutilus</tp:taxon-name-part></tp:taxon-name></italic>
                </td><td rowspan="1" colspan="1">CE2510</td><td rowspan="1" colspan="1">SE, St Förö, Västergötland, Göteborg, Stora Förö Island</td><td rowspan="1" colspan="1">
                  <named-content xmlns:xlink="http://www.w3.org/1999/xlink" content-type="dwc:verbatimCoordinates" xlink:type="simple"><named-content content-type="geo-json" specific-use="{&#34;type&#34;:&#34;Point&#34;,&#34;coordinates&#34;:[11.846900,57.625200]}" id="NCID0EUJHM" xlink:type="simple">57.6252, 11.8469</named-content></named-content>
                </td><td rowspan="1" colspan="1">2-Jun-2007</td><td rowspan="1" colspan="1">C. Erséus</td><td rowspan="1" colspan="1">Supralittoral, algae, gravel and pebbles</td><td rowspan="1" colspan="1">
                  <ext-link xmlns:xlink="http://www.w3.org/1999/xlink" ext-link-type="gen" xlink:href="KU894004" xlink:type="simple">KU894004</ext-link>
                </td><td rowspan="1" colspan="1">
                  <named-content xmlns:xlink="http://www.w3.org/1999/xlink" content-type="dwc:institutional_code" xlink:type="simple">SMNH</named-content> 152804</td></tr><tr><td rowspan="1" colspan="1">
                  <italic><tp:taxon-name><tp:taxon-name-part taxon-name-part-type="genus" reg="Lumbricillus">L.</tp:taxon-name-part> <tp:taxon-name-part taxon-name-part-type="species" reg="rutilus">rutilus</tp:taxon-name-part></tp:taxon-name></italic>
                </td><td rowspan="1" colspan="1">CE2937</td><td rowspan="1" colspan="1">SE, Öland, Mörbylånga, Sandbyborg</td><td rowspan="1" colspan="1">
                  <named-content xmlns:xlink="http://www.w3.org/1999/xlink" content-type="dwc:verbatimCoordinates" xlink:type="simple"><named-content content-type="geo-json" specific-use="{&#34;type&#34;:&#34;Point&#34;,&#34;coordinates&#34;:[16.639400,56.553600]}" id="NCID0ERLHM" xlink:type="simple">56.5536, 16.6394</named-content></named-content>
                </td><td rowspan="1" colspan="1">13-Jun-2007</td><td rowspan="1" colspan="1">A. Ansebo, <tp:taxon-name><tp:taxon-name-part taxon-name-part-type="genus" reg="Lumbricillus">L.</tp:taxon-name-part></tp:taxon-name> Matamoros &amp; C. Erséus</td><td rowspan="1" colspan="1">Seashore, sand, organic material, 0.1 m deep in sand</td><td rowspan="1" colspan="1">
                  <ext-link xmlns:xlink="http://www.w3.org/1999/xlink" ext-link-type="gen" xlink:href="KU894203" xlink:type="simple">KU894203</ext-link>
                </td><td rowspan="1" colspan="1">
                  <named-content xmlns:xlink="http://www.w3.org/1999/xlink" content-type="dwc:institutional_code" xlink:type="simple">SMNH</named-content> 152809</td></tr><tr><td rowspan="1" colspan="1">
                  <italic><tp:taxon-name><tp:taxon-name-part taxon-name-part-type="genus" reg="Lumbricillus">L.</tp:taxon-name-part> <tp:taxon-name-part taxon-name-part-type="species" reg="rutilus">rutilus</tp:taxon-name-part></tp:taxon-name></italic>
                </td><td rowspan="1" colspan="1">CE2939</td><td rowspan="1" colspan="1">SE, Öland, Mörbylånga, Sandbyborg</td><td rowspan="1" colspan="1">
                  <named-content xmlns:xlink="http://www.w3.org/1999/xlink" content-type="dwc:verbatimCoordinates" xlink:type="simple"><named-content content-type="geo-json" specific-use="{&#34;type&#34;:&#34;Point&#34;,&#34;coordinates&#34;:[16.639400,56.553600]}" id="NCID0EVNHM" xlink:type="simple">56.5536, 16.6394</named-content></named-content>
                </td><td rowspan="1" colspan="1">13-Jun-2007</td><td rowspan="1" colspan="1">A. Ansebo, <tp:taxon-name><tp:taxon-name-part taxon-name-part-type="genus" reg="Lumbricillus">L.</tp:taxon-name-part></tp:taxon-name> Matamoros &amp; C. Erséus</td><td rowspan="1" colspan="1">Seashore, sand, organic material, 0.1 m deep in sand</td><td rowspan="1" colspan="1">
                  <ext-link xmlns:xlink="http://www.w3.org/1999/xlink" ext-link-type="gen" xlink:href="KU894011" xlink:type="simple">KU894011</ext-link>
                </td><td rowspan="1" colspan="1">
                  <named-content xmlns:xlink="http://www.w3.org/1999/xlink" content-type="dwc:institutional_code" xlink:type="simple">SMNH</named-content> 152811</td></tr><tr><td rowspan="1" colspan="1">
                  <italic><tp:taxon-name><tp:taxon-name-part taxon-name-part-type="genus" reg="Lumbricillus">L.</tp:taxon-name-part> <tp:taxon-name-part taxon-name-part-type="species" reg="rutilus">rutilus</tp:taxon-name-part></tp:taxon-name></italic>
                </td><td rowspan="1" colspan="1">CE3060</td><td rowspan="1" colspan="1">SE, Västergötland, Göteborg, Ryaverket</td><td rowspan="1" colspan="1">
                  <named-content xmlns:xlink="http://www.w3.org/1999/xlink" content-type="dwc:verbatimCoordinates" xlink:type="simple"><named-content content-type="geo-json" specific-use="{&#34;type&#34;:&#34;Point&#34;,&#34;coordinates&#34;:[11.892800,57.697400]}" id="NCID0EZPHM" xlink:type="simple">57.6974, 11.8928</named-content></named-content>
                </td><td rowspan="1" colspan="1">15-Aug-2007</td><td rowspan="1" colspan="1">R. Almstrand</td><td rowspan="1" colspan="1">Sewage treatment plant</td><td rowspan="1" colspan="1">
                  <ext-link xmlns:xlink="http://www.w3.org/1999/xlink" ext-link-type="gen" xlink:href="KU894006" xlink:type="simple">KU894006</ext-link>
                </td><td rowspan="1" colspan="1">
                  <named-content xmlns:xlink="http://www.w3.org/1999/xlink" content-type="dwc:institutional_code" xlink:type="simple">SMNH</named-content> 152813</td></tr><tr><td rowspan="1" colspan="1">
                  <italic><tp:taxon-name><tp:taxon-name-part taxon-name-part-type="genus" reg="Lumbricillus">L.</tp:taxon-name-part> <tp:taxon-name-part taxon-name-part-type="species" reg="rutilus">rutilus</tp:taxon-name-part></tp:taxon-name></italic>
                </td><td rowspan="1" colspan="1">CE3061</td><td rowspan="1" colspan="1">SE, Västergötland, Göteborg, Ryaverket</td><td rowspan="1" colspan="1">
                  <named-content xmlns:xlink="http://www.w3.org/1999/xlink" content-type="dwc:verbatimCoordinates" xlink:type="simple"><named-content content-type="geo-json" specific-use="{&#34;type&#34;:&#34;Point&#34;,&#34;coordinates&#34;:[11.892800,57.697400]}" id="NCID0EWRHM" xlink:type="simple">57.6974, 11.8928</named-content></named-content>
                </td><td rowspan="1" colspan="1">15-Aug-2007</td><td rowspan="1" colspan="1">R. Almstrand</td><td rowspan="1" colspan="1">Sewage treatment plant</td><td rowspan="1" colspan="1">
                  <ext-link xmlns:xlink="http://www.w3.org/1999/xlink" ext-link-type="gen" xlink:href="KU894007" xlink:type="simple">KU894007</ext-link>
                </td><td rowspan="1" colspan="1">
                  <named-content xmlns:xlink="http://www.w3.org/1999/xlink" content-type="dwc:institutional_code" xlink:type="simple">SMNH</named-content> 152814</td></tr><tr><td rowspan="1" colspan="1">
                  <italic><tp:taxon-name><tp:taxon-name-part taxon-name-part-type="genus" reg="Lumbricillus">L.</tp:taxon-name-part> <tp:taxon-name-part taxon-name-part-type="species" reg="rutilus">rutilus</tp:taxon-name-part></tp:taxon-name></italic>
                </td><td rowspan="1" colspan="1">CE3502</td><td rowspan="1" colspan="1">UK, Manchester, Urmston, United Utilities, Davyhulme Wastewater Treatment Works</td><td rowspan="1" colspan="1">
                  <named-content xmlns:xlink="http://www.w3.org/1999/xlink" content-type="dwc:verbatimCoordinates" xlink:type="simple"><named-content content-type="geo-json" specific-use="{&#34;type&#34;:&#34;Point&#34;,&#34;coordinates&#34;:[-2.374100,53.463900]}" id="NCID0ETTHM" xlink:type="simple">53.4639, -2.3741</named-content></named-content>
                </td><td rowspan="1" colspan="1">10-Feb-2008</td><td rowspan="1" colspan="1">M. Dempsey</td><td rowspan="1" colspan="1">Biofilter (indoors)</td><td rowspan="1" colspan="1">
                  <ext-link xmlns:xlink="http://www.w3.org/1999/xlink" ext-link-type="gen" xlink:href="KU894008" xlink:type="simple">KU894008</ext-link>
                </td><td rowspan="1" colspan="1">
                  <named-content xmlns:xlink="http://www.w3.org/1999/xlink" content-type="dwc:institutional_code" xlink:type="simple">SMNH</named-content> 152815</td></tr><tr><td rowspan="1" colspan="1">
                  <italic><tp:taxon-name><tp:taxon-name-part taxon-name-part-type="genus" reg="Lumbricillus">L.</tp:taxon-name-part> <tp:taxon-name-part taxon-name-part-type="species" reg="rutilus">rutilus</tp:taxon-name-part></tp:taxon-name></italic>
                </td><td rowspan="1" colspan="1">CE3506</td><td rowspan="1" colspan="1">UK, Manchester, Urmston, United Utilities, Davyhulme Wastewater Treatment Works</td><td rowspan="1" colspan="1">
                  <named-content xmlns:xlink="http://www.w3.org/1999/xlink" content-type="dwc:verbatimCoordinates" xlink:type="simple"><named-content content-type="geo-json" specific-use="{&#34;type&#34;:&#34;Point&#34;,&#34;coordinates&#34;:[-2.374100,53.463900]}" id="NCID0EQVHM" xlink:type="simple">53.4639, -2.3741</named-content></named-content>
                </td><td rowspan="1" colspan="1">10-Feb-2008</td><td rowspan="1" colspan="1">M. Dempsey</td><td rowspan="1" colspan="1">Biofilter (indoors)</td><td rowspan="1" colspan="1">
                  <ext-link xmlns:xlink="http://www.w3.org/1999/xlink" ext-link-type="gen" xlink:href="KU894126" xlink:type="simple">KU894126</ext-link>
                </td><td rowspan="1" colspan="1">
                  <named-content xmlns:xlink="http://www.w3.org/1999/xlink" content-type="dwc:institutional_code" xlink:type="simple">SMNH</named-content> 152816</td></tr><tr><td rowspan="1" colspan="1">
                  <italic><tp:taxon-name><tp:taxon-name-part taxon-name-part-type="genus" reg="Lumbricillus">L.</tp:taxon-name-part> <tp:taxon-name-part taxon-name-part-type="species" reg="rutilus">rutilus</tp:taxon-name-part></tp:taxon-name></italic>
                </td><td rowspan="1" colspan="1">CE9267</td><td rowspan="1" colspan="1">SE, Gotland, Visby, Palissaderna Park</td><td rowspan="1" colspan="1">
                  <named-content xmlns:xlink="http://www.w3.org/1999/xlink" content-type="dwc:verbatimCoordinates" xlink:type="simple"><named-content content-type="geo-json" specific-use="{&#34;type&#34;:&#34;Point&#34;,&#34;coordinates&#34;:[18.284000,57.634600]}" id="NCID0ENXHM" xlink:type="simple">57.6346, 18.284</named-content></named-content>
                </td><td rowspan="1" colspan="1">7-Aug-2010</td><td rowspan="1" colspan="1">C. Erséus</td><td rowspan="1" colspan="1">Freshwater</td><td rowspan="1" colspan="1">
                  <ext-link xmlns:xlink="http://www.w3.org/1999/xlink" ext-link-type="gen" xlink:href="KU894142" xlink:type="simple">KU894142</ext-link>
                </td><td rowspan="1" colspan="1">
                  <named-content xmlns:xlink="http://www.w3.org/1999/xlink" content-type="dwc:institutional_code" xlink:type="simple">SMNH</named-content> 152819</td></tr><tr><td rowspan="1" colspan="1">
                  <italic><tp:taxon-name><tp:taxon-name-part taxon-name-part-type="genus" reg="Lumbricillus">L.</tp:taxon-name-part> <tp:taxon-name-part taxon-name-part-type="species" reg="scandicus">scandicus</tp:taxon-name-part></tp:taxon-name></italic> sp. n.</td><td rowspan="1" colspan="1">CE975</td><td rowspan="1" colspan="1">SE, Torslanda, Lilleby, Sillvik</td><td rowspan="1" colspan="1">
                  <named-content xmlns:xlink="http://www.w3.org/1999/xlink" content-type="dwc:verbatimCoordinates" xlink:type="simple"><named-content content-type="geo-json" specific-use="{&#34;type&#34;:&#34;Point&#34;,&#34;coordinates&#34;:[11.755000,57.746700]}" id="NCID0EKZHM" xlink:type="simple">57.7467, 11.755</named-content></named-content>
                </td><td rowspan="1" colspan="1">10-Apr-2005</td><td rowspan="1" colspan="1">A. Ansebo</td><td rowspan="1" colspan="1">Intertidal sand</td><td rowspan="1" colspan="1">
                  <ext-link xmlns:xlink="http://www.w3.org/1999/xlink" ext-link-type="gen" xlink:href="KU893954" xlink:type="simple">KU893954</ext-link>
                </td><td rowspan="1" colspan="1">
                  <named-content xmlns:xlink="http://www.w3.org/1999/xlink" content-type="dwc:institutional_code" xlink:type="simple">SMNH</named-content> 152720</td></tr><tr><td rowspan="1" colspan="1">
                  <italic><tp:taxon-name><tp:taxon-name-part taxon-name-part-type="genus" reg="Lumbricillus">L.</tp:taxon-name-part> <tp:taxon-name-part taxon-name-part-type="species" reg="scandicus">scandicus</tp:taxon-name-part></tp:taxon-name></italic> sp. n.</td><td rowspan="1" colspan="1">CE1905</td><td rowspan="1" colspan="1">SE, Öland, Borgholm, Neptuni Åkrar</td><td rowspan="1" colspan="1">
                  <named-content xmlns:xlink="http://www.w3.org/1999/xlink" content-type="dwc:verbatimCoordinates" xlink:type="simple"><named-content content-type="geo-json" specific-use="{&#34;type&#34;:&#34;Point&#34;,&#34;coordinates&#34;:[17.010200,57.334600]}" id="NCID0EH2HM" xlink:type="simple">57.3346, 17.0102</named-content></named-content>
                </td><td rowspan="1" colspan="1">11-Jun-2006</td><td rowspan="1" colspan="1">
                  <tp:taxon-name><tp:taxon-name-part taxon-name-part-type="genus" reg="Lumbricillus">L.</tp:taxon-name-part></tp:taxon-name> Matamoros</td><td rowspan="1" colspan="1">Sand, shells, org. material</td><td rowspan="1" colspan="1">
                  <ext-link xmlns:xlink="http://www.w3.org/1999/xlink" ext-link-type="gen" xlink:href="KU893950" xlink:type="simple">KU893950</ext-link>
                </td><td rowspan="1" colspan="1">
                  <named-content xmlns:xlink="http://www.w3.org/1999/xlink" content-type="dwc:institutional_code" xlink:type="simple">SMNH</named-content> Type-8923</td></tr><tr><td rowspan="1" colspan="1">
                  <italic><tp:taxon-name><tp:taxon-name-part taxon-name-part-type="genus" reg="Lumbricillus">L.</tp:taxon-name-part> <tp:taxon-name-part taxon-name-part-type="species" reg="scandicus">scandicus</tp:taxon-name-part></tp:taxon-name></italic> sp. n.</td><td rowspan="1" colspan="1">CE1907</td><td rowspan="1" colspan="1">SE, Öland, Borgholm, Neptuni Åkrar</td><td rowspan="1" colspan="1">
                  <named-content xmlns:xlink="http://www.w3.org/1999/xlink" content-type="dwc:verbatimCoordinates" xlink:type="simple"><named-content content-type="geo-json" specific-use="{&#34;type&#34;:&#34;Point&#34;,&#34;coordinates&#34;:[17.010200,57.334600]}" id="NCID0EL4HM" xlink:type="simple">57.3346, 17.0102</named-content></named-content>
                </td><td rowspan="1" colspan="1">11-Jun-2006</td><td rowspan="1" colspan="1">
                  <tp:taxon-name><tp:taxon-name-part taxon-name-part-type="genus" reg="Lumbricillus">L.</tp:taxon-name-part></tp:taxon-name> Matamoros</td><td rowspan="1" colspan="1">Sand, shells, org. material</td><td rowspan="1" colspan="1">
                  <ext-link xmlns:xlink="http://www.w3.org/1999/xlink" ext-link-type="gen" xlink:href="KU893951" xlink:type="simple">KU893951</ext-link>
                </td><td rowspan="1" colspan="1">
                  <named-content xmlns:xlink="http://www.w3.org/1999/xlink" content-type="dwc:institutional_code" xlink:type="simple">SMNH</named-content> Type-8925</td></tr><tr><td rowspan="1" colspan="1">
                  <italic><tp:taxon-name><tp:taxon-name-part taxon-name-part-type="genus" reg="Lumbricillus">L.</tp:taxon-name-part> <tp:taxon-name-part taxon-name-part-type="species" reg="scandicus">scandicus</tp:taxon-name-part></tp:taxon-name></italic> sp. n.</td><td rowspan="1" colspan="1">CE1915</td><td rowspan="1" colspan="1">SE, Öland, Borgholm, Ölands Norra Udde</td><td rowspan="1" colspan="1">
                  <named-content xmlns:xlink="http://www.w3.org/1999/xlink" content-type="dwc:verbatimCoordinates" xlink:type="simple"><named-content content-type="geo-json" specific-use="{&#34;type&#34;:&#34;Point&#34;,&#34;coordinates&#34;:[17.091800,57.368100]}" id="NCID0EP6HM" xlink:type="simple">57.3681, 17.0918</named-content></named-content>
                </td><td rowspan="1" colspan="1">11-Jun-2006</td><td rowspan="1" colspan="1">
                  <tp:taxon-name><tp:taxon-name-part taxon-name-part-type="genus" reg="Lumbricillus">L.</tp:taxon-name-part></tp:taxon-name> Matamoros</td><td rowspan="1" colspan="1">Beach, sand, stones</td><td rowspan="1" colspan="1">
                  <ext-link xmlns:xlink="http://www.w3.org/1999/xlink" ext-link-type="gen" xlink:href="KU893952" xlink:type="simple">KU893952</ext-link>
                </td><td rowspan="1" colspan="1">
                  <named-content xmlns:xlink="http://www.w3.org/1999/xlink" content-type="dwc:institutional_code" xlink:type="simple">SMNH</named-content> 152723</td></tr><tr><td rowspan="1" colspan="1">
                  <italic><tp:taxon-name><tp:taxon-name-part taxon-name-part-type="genus" reg="Lumbricillus">L.</tp:taxon-name-part> <tp:taxon-name-part taxon-name-part-type="species" reg="scandicus">scandicus</tp:taxon-name-part></tp:taxon-name></italic> sp. n.</td><td rowspan="1" colspan="1">CE2548</td><td rowspan="1" colspan="1">SE, Saltholmen, Västergötland, Göteborg, Saltholmen</td><td rowspan="1" colspan="1">
                  <named-content xmlns:xlink="http://www.w3.org/1999/xlink" content-type="dwc:verbatimCoordinates" xlink:type="simple"><named-content content-type="geo-json" specific-use="{&#34;type&#34;:&#34;Point&#34;,&#34;coordinates&#34;:[11.851600,57.663100]}" id="NCID0ETBIM" xlink:type="simple">57.6631, 11.8516</named-content></named-content>
                </td><td rowspan="1" colspan="1">7-Jun-2007</td><td rowspan="1" colspan="1">C. Erséus</td><td rowspan="1" colspan="1">Supralittoral, roots and brown soil</td><td rowspan="1" colspan="1">
                  <ext-link xmlns:xlink="http://www.w3.org/1999/xlink" ext-link-type="gen" xlink:href="KU893953" xlink:type="simple">KU893953</ext-link>
                </td><td rowspan="1" colspan="1">
                  <named-content xmlns:xlink="http://www.w3.org/1999/xlink" content-type="dwc:institutional_code" xlink:type="simple">SMNH</named-content> 152724</td></tr><tr><td rowspan="1" colspan="1">
                  <italic><tp:taxon-name><tp:taxon-name-part taxon-name-part-type="genus" reg="Lumbricillus">L.</tp:taxon-name-part> <tp:taxon-name-part taxon-name-part-type="species" reg="scandicus">scandicus</tp:taxon-name-part></tp:taxon-name></italic> sp. n.</td><td rowspan="1" colspan="1">CE2552</td><td rowspan="1" colspan="1">SE, Saltholmen, Västergötland, Göteborg, Saltholmen</td><td rowspan="1" colspan="1">
                  <named-content xmlns:xlink="http://www.w3.org/1999/xlink" content-type="dwc:verbatimCoordinates" xlink:type="simple"><named-content content-type="geo-json" specific-use="{&#34;type&#34;:&#34;Point&#34;,&#34;coordinates&#34;:[11.851600,57.663100]}" id="NCID0EQDIM" xlink:type="simple">57.6631, 11.8516</named-content></named-content>
                </td><td rowspan="1" colspan="1">7-Jun-2007</td><td rowspan="1" colspan="1">C. Erséus</td><td rowspan="1" colspan="1">Supralittoral, roots and brown soil</td><td rowspan="1" colspan="1">
                  <ext-link xmlns:xlink="http://www.w3.org/1999/xlink" ext-link-type="gen" xlink:href="KU893955" xlink:type="simple">KU893955</ext-link>
                </td><td rowspan="1" colspan="1">
                  <named-content xmlns:xlink="http://www.w3.org/1999/xlink" content-type="dwc:institutional_code" xlink:type="simple">SMNH</named-content> 152725</td></tr><tr><td rowspan="1" colspan="1">
                  <italic><tp:taxon-name><tp:taxon-name-part taxon-name-part-type="genus" reg="Lumbricillus">L.</tp:taxon-name-part> <tp:taxon-name-part taxon-name-part-type="species" reg="tuba">tuba</tp:taxon-name-part></tp:taxon-name></italic>
                </td><td rowspan="1" colspan="1">CE22614</td><td rowspan="1" colspan="1">NO, Finnmark, Porsanger, Roddinessjöen</td><td rowspan="1" colspan="1">
                  <named-content xmlns:xlink="http://www.w3.org/1999/xlink" content-type="dwc:verbatimCoordinates" xlink:type="simple"><named-content content-type="geo-json" specific-use="{&#34;type&#34;:&#34;Point&#34;,&#34;coordinates&#34;:[25.073900,70.092700]}" id="NCID0ENFIM" xlink:type="simple">70.0927, 25.0739</named-content></named-content>
                </td><td rowspan="1" colspan="1">11-Aug-2014</td><td rowspan="1" colspan="1">C. Erséus</td><td rowspan="1" colspan="1">Intertidal, algae, rubble</td><td rowspan="1" colspan="1">
                  <ext-link xmlns:xlink="http://www.w3.org/1999/xlink" ext-link-type="gen" xlink:href="KU894207" xlink:type="simple">KU894207</ext-link>
                </td><td rowspan="1" colspan="1">
                  <named-content xmlns:xlink="http://www.w3.org/1999/xlink" content-type="dwc:institutional_code" xlink:type="simple">ZMBN</named-content> 107916</td></tr><tr><td rowspan="1" colspan="1">
                  <italic><tp:taxon-name><tp:taxon-name-part taxon-name-part-type="genus" reg="Lumbricillus">L.</tp:taxon-name-part> <tp:taxon-name-part taxon-name-part-type="species" reg="verrucosus">verrucosus</tp:taxon-name-part></tp:taxon-name></italic>
                </td><td rowspan="1" colspan="1">CE968</td><td rowspan="1" colspan="1">SE, Torslanda, Lilleby, Sillvik</td><td rowspan="1" colspan="1">
                  <named-content xmlns:xlink="http://www.w3.org/1999/xlink" content-type="dwc:verbatimCoordinates" xlink:type="simple"><named-content content-type="geo-json" specific-use="{&#34;type&#34;:&#34;Point&#34;,&#34;coordinates&#34;:[11.755000,57.746700]}" id="NCID0EKHIM" xlink:type="simple">57.7467, 11.755</named-content></named-content>
                </td><td rowspan="1" colspan="1">10-Apr-2005</td><td rowspan="1" colspan="1">A. Ansebo</td><td rowspan="1" colspan="1">Intertidal sand</td><td rowspan="1" colspan="1">
                  <ext-link xmlns:xlink="http://www.w3.org/1999/xlink" ext-link-type="gen" xlink:href="KU894068" xlink:type="simple">KU894068</ext-link>
                </td><td rowspan="1" colspan="1">
                  <named-content xmlns:xlink="http://www.w3.org/1999/xlink" content-type="dwc:institutional_code" xlink:type="simple">SMNH</named-content> 152826</td></tr><tr><td rowspan="1" colspan="1">
                  <italic><tp:taxon-name><tp:taxon-name-part taxon-name-part-type="genus" reg="Lumbricillus">L.</tp:taxon-name-part> <tp:taxon-name-part taxon-name-part-type="species" reg="verrucosus">verrucosus</tp:taxon-name-part></tp:taxon-name></italic>
                </td><td rowspan="1" colspan="1">CE21479</td><td rowspan="1" colspan="1">NO, Vestfold, Larvik, Jordfallen</td><td rowspan="1" colspan="1">
                  <named-content xmlns:xlink="http://www.w3.org/1999/xlink" content-type="dwc:verbatimCoordinates" xlink:type="simple"><named-content content-type="geo-json" specific-use="{&#34;type&#34;:&#34;Point&#34;,&#34;coordinates&#34;:[10.017400,59.042700]}" id="NCID0EHJIM" xlink:type="simple">59.0427, 10.0174</named-content></named-content>
                </td><td rowspan="1" colspan="1">12-May-2014</td><td rowspan="1" colspan="1">C. Erséus &amp; M. Klinth</td><td rowspan="1" colspan="1">Subtidal, sand, gravel</td><td rowspan="1" colspan="1">
                  <ext-link xmlns:xlink="http://www.w3.org/1999/xlink" ext-link-type="gen" xlink:href="KU894193" xlink:type="simple">KU894193</ext-link>
                </td><td rowspan="1" colspan="1">
                  <named-content xmlns:xlink="http://www.w3.org/1999/xlink" content-type="dwc:institutional_code" xlink:type="simple">ZMBN</named-content> 107919</td></tr><tr><td rowspan="1" colspan="1">
                  <italic><tp:taxon-name><tp:taxon-name-part taxon-name-part-type="genus" reg="Lumbricillus">L.</tp:taxon-name-part> <tp:taxon-name-part taxon-name-part-type="species" reg="verrucosus">verrucosus</tp:taxon-name-part></tp:taxon-name></italic>
                </td><td rowspan="1" colspan="1">CE21486</td><td rowspan="1" colspan="1">NO, Vestfold, Larvik, Jordfallen</td><td rowspan="1" colspan="1">
                  <named-content xmlns:xlink="http://www.w3.org/1999/xlink" content-type="dwc:verbatimCoordinates" xlink:type="simple"><named-content content-type="geo-json" specific-use="{&#34;type&#34;:&#34;Point&#34;,&#34;coordinates&#34;:[10.017400,59.042700]}" id="NCID0EELIM" xlink:type="simple">59.0427, 10.0174</named-content></named-content>
                </td><td rowspan="1" colspan="1">12-May-2014</td><td rowspan="1" colspan="1">C. Erséus &amp; M. Klinth</td><td rowspan="1" colspan="1">Subtidal, sand, gravel</td><td rowspan="1" colspan="1">
                  <ext-link xmlns:xlink="http://www.w3.org/1999/xlink" ext-link-type="gen" xlink:href="KU894186" xlink:type="simple">KU894186</ext-link>
                </td><td rowspan="1" colspan="1">
                  <named-content xmlns:xlink="http://www.w3.org/1999/xlink" content-type="dwc:institutional_code" xlink:type="simple">ZMBN</named-content> 107920</td></tr><tr><td rowspan="1" colspan="1">
                  <italic><tp:taxon-name><tp:taxon-name-part taxon-name-part-type="genus" reg="Lumbricillus">L.</tp:taxon-name-part> <tp:taxon-name-part taxon-name-part-type="species" reg="verrucosus">verrucosus</tp:taxon-name-part></tp:taxon-name></italic>
                </td><td rowspan="1" colspan="1">CE21490</td><td rowspan="1" colspan="1">NO, Vestfold, Larvik, Jordfallen</td><td rowspan="1" colspan="1">
                  <named-content xmlns:xlink="http://www.w3.org/1999/xlink" content-type="dwc:verbatimCoordinates" xlink:type="simple"><named-content content-type="geo-json" specific-use="{&#34;type&#34;:&#34;Point&#34;,&#34;coordinates&#34;:[10.017400,59.042700]}" id="NCID0EBNIM" xlink:type="simple">59.0427, 10.0174</named-content></named-content>
                </td><td rowspan="1" colspan="1">12-May-2014</td><td rowspan="1" colspan="1">C. Erséus &amp; M. Klinth</td><td rowspan="1" colspan="1">Subtidal, sand, gravel</td><td rowspan="1" colspan="1">
                  <ext-link xmlns:xlink="http://www.w3.org/1999/xlink" ext-link-type="gen" xlink:href="KU894184" xlink:type="simple">KU894184</ext-link>
                </td><td rowspan="1" colspan="1">
                  <named-content xmlns:xlink="http://www.w3.org/1999/xlink" content-type="dwc:institutional_code" xlink:type="simple">ZMBN</named-content> 107921</td></tr><tr><td rowspan="1" colspan="1">
                  <italic><tp:taxon-name><tp:taxon-name-part taxon-name-part-type="genus" reg="Lumbricillus">L.</tp:taxon-name-part> <tp:taxon-name-part taxon-name-part-type="species" reg="verrucosus">verrucosus</tp:taxon-name-part></tp:taxon-name></italic>
                </td><td rowspan="1" colspan="1">CE21494</td><td rowspan="1" colspan="1">NO, Vestfold, Larvik, Jordfallen</td><td rowspan="1" colspan="1">
                  <named-content xmlns:xlink="http://www.w3.org/1999/xlink" content-type="dwc:verbatimCoordinates" xlink:type="simple"><named-content content-type="geo-json" specific-use="{&#34;type&#34;:&#34;Point&#34;,&#34;coordinates&#34;:[10.017400,59.042700]}" id="NCID0E5OIM" xlink:type="simple">59.0427, 10.0174</named-content></named-content>
                </td><td rowspan="1" colspan="1">12-May-2014</td><td rowspan="1" colspan="1">C. Erséus &amp; M. Klinth</td><td rowspan="1" colspan="1">Subtidal, sand, gravel</td><td rowspan="1" colspan="1">
                  <ext-link xmlns:xlink="http://www.w3.org/1999/xlink" ext-link-type="gen" xlink:href="KU894067" xlink:type="simple">KU894067</ext-link>
                </td><td rowspan="1" colspan="1">
                  <named-content xmlns:xlink="http://www.w3.org/1999/xlink" content-type="dwc:institutional_code" xlink:type="simple">ZMBN</named-content> 107922</td></tr><tr><td rowspan="1" colspan="1">
                  <italic><tp:taxon-name><tp:taxon-name-part taxon-name-part-type="genus" reg="Lumbricillus">L.</tp:taxon-name-part> <tp:taxon-name-part taxon-name-part-type="species" reg="verrucosus">verrucosus</tp:taxon-name-part></tp:taxon-name></italic>
                </td><td rowspan="1" colspan="1">CE21811</td><td rowspan="1" colspan="1">NO, Vest-Agder, Lyngdal, Lene, Lenefjorden</td><td rowspan="1" colspan="1">
                  <named-content xmlns:xlink="http://www.w3.org/1999/xlink" content-type="dwc:verbatimCoordinates" xlink:type="simple"><named-content content-type="geo-json" specific-use="{&#34;type&#34;:&#34;Point&#34;,&#34;coordinates&#34;:[7.181700,58.135300]}" id="NCID0E2QIM" xlink:type="simple">58.1353, 7.1817</named-content></named-content>
                </td><td rowspan="1" colspan="1">13-May-2014</td><td rowspan="1" colspan="1">C. Erséus &amp; M. Klinth</td><td rowspan="1" colspan="1">Subtidal, sulfidic gravel</td><td rowspan="1" colspan="1">
                  <ext-link xmlns:xlink="http://www.w3.org/1999/xlink" ext-link-type="gen" xlink:href="KU894071" xlink:type="simple">KU894071</ext-link>
                </td><td rowspan="1" colspan="1">
                  <named-content xmlns:xlink="http://www.w3.org/1999/xlink" content-type="dwc:institutional_code" xlink:type="simple">ZMBN</named-content> 107924</td></tr><tr><td rowspan="1" colspan="1">
                  <italic><tp:taxon-name><tp:taxon-name-part taxon-name-part-type="genus" reg="Lumbricillus">L.</tp:taxon-name-part> <tp:taxon-name-part taxon-name-part-type="species" reg="verrucosus">verrucosus</tp:taxon-name-part></tp:taxon-name></italic>
                </td><td rowspan="1" colspan="1">CE21816</td><td rowspan="1" colspan="1">NO, Vest-Agder, Lyngdal, Lene, Lenefjorden</td><td rowspan="1" colspan="1">
                  <named-content xmlns:xlink="http://www.w3.org/1999/xlink" content-type="dwc:verbatimCoordinates" xlink:type="simple"><named-content content-type="geo-json" specific-use="{&#34;type&#34;:&#34;Point&#34;,&#34;coordinates&#34;:[7.181700,58.135300]}" id="NCID0EYSIM" xlink:type="simple">58.1353, 7.1817</named-content></named-content>
                </td><td rowspan="1" colspan="1">13-May-2014</td><td rowspan="1" colspan="1">C. Erséus &amp; M. Klinth</td><td rowspan="1" colspan="1">Subtidal, sulfidic gravel</td><td rowspan="1" colspan="1">
                  <ext-link xmlns:xlink="http://www.w3.org/1999/xlink" ext-link-type="gen" xlink:href="KU894114" xlink:type="simple">KU894114</ext-link>
                </td><td rowspan="1" colspan="1">
                  <named-content xmlns:xlink="http://www.w3.org/1999/xlink" content-type="dwc:institutional_code" xlink:type="simple">ZMBN</named-content> 107925</td></tr><tr><td rowspan="1" colspan="1">
                  <italic><tp:taxon-name><tp:taxon-name-part taxon-name-part-type="genus" reg="Lumbricillus">L.</tp:taxon-name-part> <tp:taxon-name-part taxon-name-part-type="species" reg="verrucosus">verrucosus</tp:taxon-name-part></tp:taxon-name></italic>
                </td><td rowspan="1" colspan="1">CE21821</td><td rowspan="1" colspan="1">NO, Vest-Agder, Lyngdal, Lene, Lenefjorden</td><td rowspan="1" colspan="1">
                  <named-content xmlns:xlink="http://www.w3.org/1999/xlink" content-type="dwc:verbatimCoordinates" xlink:type="simple"><named-content content-type="geo-json" specific-use="{&#34;type&#34;:&#34;Point&#34;,&#34;coordinates&#34;:[7.181700,58.135300]}" id="NCID0EVUIM" xlink:type="simple">58.1353, 7.1817</named-content></named-content>
                </td><td rowspan="1" colspan="1">13-May-2014</td><td rowspan="1" colspan="1">C. Erséus &amp; M. Klinth</td><td rowspan="1" colspan="1">Subtidal, sulfidic gravel</td><td rowspan="1" colspan="1">
                  <ext-link xmlns:xlink="http://www.w3.org/1999/xlink" ext-link-type="gen" xlink:href="KU894073" xlink:type="simple">KU894073</ext-link>
                </td><td rowspan="1" colspan="1">
                  <named-content xmlns:xlink="http://www.w3.org/1999/xlink" content-type="dwc:institutional_code" xlink:type="simple">ZMBN</named-content> 107926</td></tr><tr><td rowspan="1" colspan="1">
                  <italic><tp:taxon-name><tp:taxon-name-part taxon-name-part-type="genus" reg="Lumbricillus">L.</tp:taxon-name-part> <tp:taxon-name-part taxon-name-part-type="species" reg="viridis">viridis</tp:taxon-name-part></tp:taxon-name></italic>
                </td><td rowspan="1" colspan="1">CE12037</td><td rowspan="1" colspan="1">NO, Rogaland, Sola, Ölbörhamna</td><td rowspan="1" colspan="1">
                  <named-content xmlns:xlink="http://www.w3.org/1999/xlink" content-type="dwc:verbatimCoordinates" xlink:type="simple"><named-content content-type="geo-json" specific-use="{&#34;type&#34;:&#34;Point&#34;,&#34;coordinates&#34;:[5.565400,58.869700]}" id="NCID0ESWIM" xlink:type="simple">58.8697, 5.5654</named-content></named-content>
                </td><td rowspan="1" colspan="1">15-Jun-2012</td><td rowspan="1" colspan="1">C. Erséus</td><td rowspan="1" colspan="1">Intertidal, decomp. algae</td><td rowspan="1" colspan="1">
                  <ext-link xmlns:xlink="http://www.w3.org/1999/xlink" ext-link-type="gen" xlink:href="KU893969" xlink:type="simple">KU893969</ext-link>
                </td><td rowspan="1" colspan="1">
                  <named-content xmlns:xlink="http://www.w3.org/1999/xlink" content-type="dwc:institutional_code" xlink:type="simple">ZMBN</named-content> 107933</td></tr><tr><td rowspan="1" colspan="1">
                  <italic><tp:taxon-name><tp:taxon-name-part taxon-name-part-type="genus" reg="Lumbricillus">L.</tp:taxon-name-part> <tp:taxon-name-part taxon-name-part-type="species" reg="viridis">viridis</tp:taxon-name-part></tp:taxon-name></italic>
                </td><td rowspan="1" colspan="1">CE12038</td><td rowspan="1" colspan="1">NO, Rogaland, Sola, Ölbörhamna</td><td rowspan="1" colspan="1">
                  <named-content xmlns:xlink="http://www.w3.org/1999/xlink" content-type="dwc:verbatimCoordinates" xlink:type="simple"><named-content content-type="geo-json" specific-use="{&#34;type&#34;:&#34;Point&#34;,&#34;coordinates&#34;:[5.565400,58.869700]}" id="NCID0EPYIM" xlink:type="simple">58.8697, 5.5654</named-content></named-content>
                </td><td rowspan="1" colspan="1">15-Jun-2012</td><td rowspan="1" colspan="1">C. Erséus</td><td rowspan="1" colspan="1">Intertidal, decomp. algae</td><td rowspan="1" colspan="1">
                  <ext-link xmlns:xlink="http://www.w3.org/1999/xlink" ext-link-type="gen" xlink:href="KU893970" xlink:type="simple">KU893970</ext-link>
                </td><td rowspan="1" colspan="1">
                  <named-content xmlns:xlink="http://www.w3.org/1999/xlink" content-type="dwc:institutional_code" xlink:type="simple">ZMBN</named-content> 107934</td></tr><tr><td rowspan="1" colspan="1">
                  <italic><tp:taxon-name><tp:taxon-name-part taxon-name-part-type="genus" reg="Lumbricillus">L.</tp:taxon-name-part> <tp:taxon-name-part taxon-name-part-type="species" reg="viridis">viridis</tp:taxon-name-part></tp:taxon-name></italic>
                </td><td rowspan="1" colspan="1">CE12039</td><td rowspan="1" colspan="1">NO, Rogaland, Sola, Ölbörhamna</td><td rowspan="1" colspan="1">
                  <named-content xmlns:xlink="http://www.w3.org/1999/xlink" content-type="dwc:verbatimCoordinates" xlink:type="simple"><named-content content-type="geo-json" specific-use="{&#34;type&#34;:&#34;Point&#34;,&#34;coordinates&#34;:[5.565400,58.869700]}" id="NCID0EM1IM" xlink:type="simple">58.8697, 5.5654</named-content></named-content>
                </td><td rowspan="1" colspan="1">15-Jun-2012</td><td rowspan="1" colspan="1">C. Erséus</td><td rowspan="1" colspan="1">Intertidal, decomp. algae</td><td rowspan="1" colspan="1">
                  <ext-link xmlns:xlink="http://www.w3.org/1999/xlink" ext-link-type="gen" xlink:href="KU893971" xlink:type="simple">KU893971</ext-link>
                </td><td rowspan="1" colspan="1">
                  <named-content xmlns:xlink="http://www.w3.org/1999/xlink" content-type="dwc:institutional_code" xlink:type="simple">ZMBN</named-content> 107935</td></tr><tr><td rowspan="1" colspan="1">
                  <italic><tp:taxon-name><tp:taxon-name-part taxon-name-part-type="genus" reg="Lumbricillus">L.</tp:taxon-name-part> <tp:taxon-name-part taxon-name-part-type="species" reg="viridis">viridis</tp:taxon-name-part></tp:taxon-name></italic>
                </td><td rowspan="1" colspan="1">CE23255</td><td rowspan="1" colspan="1">NO, Troms, Tromsö, Tromsö, Lanes</td><td rowspan="1" colspan="1">
                  <named-content xmlns:xlink="http://www.w3.org/1999/xlink" content-type="dwc:verbatimCoordinates" xlink:type="simple"><named-content content-type="geo-json" specific-use="{&#34;type&#34;:&#34;Point&#34;,&#34;coordinates&#34;:[18.920700,69.629000]}" id="NCID0EJ3IM" xlink:type="simple">69.629, 18.9207</named-content></named-content>
                </td><td rowspan="1" colspan="1">14-Aug-2014</td><td rowspan="1" colspan="1">C. Erséus</td><td rowspan="1" colspan="1">Intertidal, sand, gravel</td><td rowspan="1" colspan="1">
                  <ext-link xmlns:xlink="http://www.w3.org/1999/xlink" ext-link-type="gen" xlink:href="KU893967" xlink:type="simple">KU893967</ext-link>
                </td><td rowspan="1" colspan="1">
                  <named-content xmlns:xlink="http://www.w3.org/1999/xlink" content-type="dwc:institutional_code" xlink:type="simple">ZMBN</named-content> 107938</td></tr><tr><td rowspan="1" colspan="1">
                  <italic><tp:taxon-name><tp:taxon-name-part taxon-name-part-type="genus" reg="Lumbricillus">L.</tp:taxon-name-part></tp:taxon-name> sp. F</italic>
                </td><td rowspan="1" colspan="1">CE2659</td><td rowspan="1" colspan="1">UK, Devon, Plymouth, River Plym</td><td rowspan="1" colspan="1">
                  <named-content xmlns:xlink="http://www.w3.org/1999/xlink" content-type="dwc:verbatimCoordinates" xlink:type="simple"><named-content content-type="geo-json" specific-use="{&#34;type&#34;:&#34;Point&#34;,&#34;coordinates&#34;:[-4.108200,50.375700]}" id="NCID0ED5IM" xlink:type="simple">50.3757, -4.1082</named-content></named-content>
                </td><td rowspan="1" colspan="1">20-Jul-2007</td><td rowspan="1" colspan="1">
                  <tp:taxon-name><tp:taxon-name-part taxon-name-part-type="genus" reg="Lumbricillus">L.</tp:taxon-name-part></tp:taxon-name> Matamoros</td><td rowspan="1" colspan="1">Iintertidal, stones, clay</td><td rowspan="1" colspan="1">
                  <ext-link xmlns:xlink="http://www.w3.org/1999/xlink" ext-link-type="gen" xlink:href="KU893997" xlink:type="simple">KU893997</ext-link>
                </td><td rowspan="1" colspan="1">
                  <named-content xmlns:xlink="http://www.w3.org/1999/xlink" content-type="dwc:institutional_code" xlink:type="simple">SMNH</named-content> 152832</td></tr><tr><td rowspan="1" colspan="1">
                  <italic><tp:taxon-name><tp:taxon-name-part taxon-name-part-type="genus" reg="Lumbricillus">L.</tp:taxon-name-part></tp:taxon-name> sp. G</italic>
                </td><td rowspan="1" colspan="1">CE2246</td><td rowspan="1" colspan="1">UK, Wales, Anglesey, Beaumaris</td><td rowspan="1" colspan="1">
                  <named-content xmlns:xlink="http://www.w3.org/1999/xlink" content-type="dwc:verbatimCoordinates" xlink:type="simple"><named-content content-type="geo-json" specific-use="{&#34;type&#34;:&#34;Point&#34;,&#34;coordinates&#34;:[-4.091400,53.262300]}" id="NCID0EEAJM" xlink:type="simple">53.2623, -4.0914</named-content></named-content>
                </td><td rowspan="1" colspan="1">15-Feb-2007</td><td rowspan="1" colspan="1">M. Strand &amp; P. Sundberg</td><td rowspan="1" colspan="1">Intertidal, sand, algae</td><td rowspan="1" colspan="1">
                  <ext-link xmlns:xlink="http://www.w3.org/1999/xlink" ext-link-type="gen" xlink:href="KU894001" xlink:type="simple">KU894001</ext-link>
                </td><td rowspan="1" colspan="1">
                  <named-content xmlns:xlink="http://www.w3.org/1999/xlink" content-type="dwc:institutional_code" xlink:type="simple">SMNH</named-content> 152834</td></tr><tr><td rowspan="1" colspan="1">
                  <italic><tp:taxon-name><tp:taxon-name-part taxon-name-part-type="genus" reg="Lumbricillus">L.</tp:taxon-name-part></tp:taxon-name> sp. G</italic>
                </td><td rowspan="1" colspan="1">CE2661</td><td rowspan="1" colspan="1">UK, Devon, Plymouth, River Plym</td><td rowspan="1" colspan="1">
                  <named-content xmlns:xlink="http://www.w3.org/1999/xlink" content-type="dwc:verbatimCoordinates" xlink:type="simple"><named-content content-type="geo-json" specific-use="{&#34;type&#34;:&#34;Point&#34;,&#34;coordinates&#34;:[-4.108200,50.375700]}" id="NCID0E5BJM" xlink:type="simple">50.3757, -4.1082</named-content></named-content>
                </td><td rowspan="1" colspan="1">20-Jul-2007</td><td rowspan="1" colspan="1">
                  <tp:taxon-name><tp:taxon-name-part taxon-name-part-type="genus" reg="Lumbricillus">L.</tp:taxon-name-part></tp:taxon-name> Matamoros</td><td rowspan="1" colspan="1">Iintertidal, stones, clay</td><td rowspan="1" colspan="1">
                  <ext-link xmlns:xlink="http://www.w3.org/1999/xlink" ext-link-type="gen" xlink:href="KU893999" xlink:type="simple">KU893999</ext-link>
                </td><td rowspan="1" colspan="1">
                  <named-content xmlns:xlink="http://www.w3.org/1999/xlink" content-type="dwc:institutional_code" xlink:type="simple">SMNH</named-content> 152835</td></tr><tr><td rowspan="1" colspan="1">
                  <italic><tp:taxon-name><tp:taxon-name-part taxon-name-part-type="genus" reg="Lumbricillus">L.</tp:taxon-name-part></tp:taxon-name> sp. G</italic>
                </td><td rowspan="1" colspan="1">CE23373</td><td rowspan="1" colspan="1">NO, Troms, Tromsö, Sommaröya, Gurahaugen</td><td rowspan="1" colspan="1">
                  <named-content xmlns:xlink="http://www.w3.org/1999/xlink" content-type="dwc:verbatimCoordinates" xlink:type="simple"><named-content content-type="geo-json" specific-use="{&#34;type&#34;:&#34;Point&#34;,&#34;coordinates&#34;:[18.027800,69.632100]}" id="NCID0E6DJM" xlink:type="simple">69.6321, 18.0278</named-content></named-content>
                </td><td rowspan="1" colspan="1">15-Aug-2014</td><td rowspan="1" colspan="1">C. Erséus</td><td rowspan="1" colspan="1">Lower intertidal, mixed mineral and shell sand</td><td rowspan="1" colspan="1">
                  <ext-link xmlns:xlink="http://www.w3.org/1999/xlink" ext-link-type="gen" xlink:href="KU894000" xlink:type="simple">KU894000</ext-link>
                </td><td rowspan="1" colspan="1">
                  <named-content xmlns:xlink="http://www.w3.org/1999/xlink" content-type="dwc:institutional_code" xlink:type="simple">ZMBN</named-content> 107942</td></tr><tr><td rowspan="1" colspan="1">
                  <italic><tp:taxon-name><tp:taxon-name-part taxon-name-part-type="genus" reg="Lumbricillus">L.</tp:taxon-name-part></tp:taxon-name> sp. H</italic>
                </td><td rowspan="1" colspan="1">CE23136</td><td rowspan="1" colspan="1">NO, Troms, Rotsundselv</td><td rowspan="1" colspan="1">
                  <named-content xmlns:xlink="http://www.w3.org/1999/xlink" content-type="dwc:verbatimCoordinates" xlink:type="simple"><named-content content-type="geo-json" specific-use="{&#34;type&#34;:&#34;Point&#34;,&#34;coordinates&#34;:[20.715800,69.800100]}" id="NCID0EZFJM" xlink:type="simple">69.8001, 20.7158</named-content></named-content>
                </td><td rowspan="1" colspan="1">14-Aug-2014</td><td rowspan="1" colspan="1">C. Erséus</td><td rowspan="1" colspan="1">Upper intertidal, sand</td><td rowspan="1" colspan="1">
                  <ext-link xmlns:xlink="http://www.w3.org/1999/xlink" ext-link-type="gen" xlink:href="KU893920" xlink:type="simple">KU893920</ext-link>
                </td><td rowspan="1" colspan="1">
                  <named-content xmlns:xlink="http://www.w3.org/1999/xlink" content-type="dwc:institutional_code" xlink:type="simple">ZMBN</named-content> 107945</td></tr><tr><td rowspan="1" colspan="1">
                  <italic><tp:taxon-name><tp:taxon-name-part taxon-name-part-type="genus" reg="Lumbricillus">L.</tp:taxon-name-part></tp:taxon-name> sp. H</italic>
                </td><td rowspan="1" colspan="1">CE24967</td><td rowspan="1" colspan="1">NO, Nordland, Gildeskål, Kjöpstad, Holmsundsfjorden Bay</td><td rowspan="1" colspan="1">
                  <named-content xmlns:xlink="http://www.w3.org/1999/xlink" content-type="dwc:verbatimCoordinates" xlink:type="simple"><named-content content-type="geo-json" specific-use="{&#34;type&#34;:&#34;Point&#34;,&#34;coordinates&#34;:[14.272900,67.053600]}" id="NCID0ETHJM" xlink:type="simple">67.0536, 14.2729</named-content></named-content>
                </td><td rowspan="1" colspan="1">11-Sep-2014</td><td rowspan="1" colspan="1">C. Erséus &amp; E. Willassen</td><td rowspan="1" colspan="1">Upper intertidal, rock pool, gravel, sand</td><td rowspan="1" colspan="1">
                  <ext-link xmlns:xlink="http://www.w3.org/1999/xlink" ext-link-type="gen" xlink:href="KU893921" xlink:type="simple">KU893921</ext-link>
                </td><td rowspan="1" colspan="1">
                  <named-content xmlns:xlink="http://www.w3.org/1999/xlink" content-type="dwc:institutional_code" xlink:type="simple">ZMBN</named-content> 107947</td></tr><tr><td rowspan="1" colspan="1">
                  <italic><tp:taxon-name><tp:taxon-name-part taxon-name-part-type="genus" reg="Lumbricillus">L.</tp:taxon-name-part></tp:taxon-name> sp. H</italic>
                </td><td rowspan="1" colspan="1">CE24968</td><td rowspan="1" colspan="1">NO, Nordland, Gildeskål, Kjöpstad, Holmsundsfjorden Bay</td><td rowspan="1" colspan="1">
                  <named-content xmlns:xlink="http://www.w3.org/1999/xlink" content-type="dwc:verbatimCoordinates" xlink:type="simple"><named-content content-type="geo-json" specific-use="{&#34;type&#34;:&#34;Point&#34;,&#34;coordinates&#34;:[14.272900,67.053600]}" id="NCID0ENJJM" xlink:type="simple">67.0536, 14.2729</named-content></named-content>
                </td><td rowspan="1" colspan="1">11-Sep-2014</td><td rowspan="1" colspan="1">C. Erséus &amp; E. Willassen</td><td rowspan="1" colspan="1">Upper intertidal, rock pool, gravel, sand</td><td rowspan="1" colspan="1">
                  <ext-link xmlns:xlink="http://www.w3.org/1999/xlink" ext-link-type="gen" xlink:href="KU893919" xlink:type="simple">KU893919</ext-link>
                </td><td rowspan="1" colspan="1">
                  <named-content xmlns:xlink="http://www.w3.org/1999/xlink" content-type="dwc:institutional_code" xlink:type="simple">ZMBN</named-content> 107948</td></tr></tbody></table></table-wrap></app><fig id="F1" position="float" orientation="portrait"><label>Figure 1.</label><caption><p>Phylogeny of North European <italic><tp:taxon-name><tp:taxon-name-part taxon-name-part-type="genus" reg="Lumbricillus">Lumbricillus</tp:taxon-name-part></tp:taxon-name></italic>, modified from <xref ref-type="bibr" rid="B38">Klinth et al. (2017)</xref>. Species tree based on 12S, 16S, COI, 18S, 28S, ITS and H3 genes, estimated using Bayesian inference under the multispecies coalescent model in *BEAST. Posterior probabilities higher than 0.9 shown as support values. Scale shows expected number of changes per site in COI with all other genes relative to it. <italic><tp:taxon-name><tp:taxon-name-part taxon-name-part-type="genus" reg="Lumbricillus">Lumbricillus</tp:taxon-name-part> <tp:taxon-name-part taxon-name-part-type="species" reg="tuba">tuba</tp:taxon-name-part></tp:taxon-name></italic> has been added to the tree at the most probable position given the other gene and species trees from <xref ref-type="bibr" rid="B38">Klinth et al. (2017)</xref>. The tree depicts the five morpho-groups that are used in the present study to discuss the relationships within <italic><tp:taxon-name><tp:taxon-name-part taxon-name-part-type="genus" reg="Lumbricillus">Lumbricillus</tp:taxon-name-part></tp:taxon-name></italic>. The general morphology of the spermathecae and testes/testis sacs of these groups are also shown.</p></caption><graphic xmlns:xlink="http://www.w3.org/1999/xlink" xlink:href="zookeys-703-015-g001.jpg" position="float" orientation="portrait" xlink:type="simple" id="oo_158180.jpg"/></fig></tp:treatment-sec><ref-list><ref id="B21"><mixed-citation xmlns:xlink="http://www.w3.org/1999/xlink" xlink:type="simple">
          <person-group><name name-style="western"><surname>Ditlevsen</surname><given-names>A</given-names></name></person-group> (<year>1904</year>) <article-title>Studien an Oligochäten.</article-title> <source>Zeitschrift für wissenschaftliche Zoologie</source> <volume>77</volume>: <fpage>398</fpage>–<lpage>480</lpage>.</mixed-citation></ref><ref id="B64"><mixed-citation xmlns:xlink="http://www.w3.org/1999/xlink" xlink:type="simple">
          <person-group><name name-style="western"><surname>Nielsen</surname><given-names>CO</given-names></name><name name-style="western"><surname>Christensen</surname><given-names>B</given-names></name></person-group> (<year>1959</year>) The <tp:taxon-name><tp:taxon-name-part taxon-name-part-type="family">Enchytraeidae</tp:taxon-name-part></tp:taxon-name>: Critical revision and taxonomy of European species. Natura Jutlandica 8–9: 1–160.</mixed-citation></ref><ref id="B28"><mixed-citation xmlns:xlink="http://www.w3.org/1999/xlink" xlink:type="simple">
          <person-group><name name-style="western"><surname>Erséus</surname><given-names>C</given-names></name><name name-style="western"><surname>Grimm</surname><given-names>R</given-names></name><name name-style="western"><surname>Healy</surname><given-names>B</given-names></name><name name-style="western"><surname>Lundberg</surname><given-names>S</given-names></name><name name-style="western"><surname>Rota</surname><given-names>E</given-names></name><name name-style="western"><surname>Timm</surname><given-names>T</given-names></name></person-group> (<year>1999</year>) <article-title>Clitellate diversity in Nationalstadsparken, an urban national park in Stockholm, Sweden.</article-title> <source>Hydrobiologia</source> <volume>406</volume>: <fpage>101</fpage>–<lpage>110</lpage>. <ext-link xlink:type="simple" ext-link-type="doi" xlink:href="10.1007/978-94-011-4207-6_10">https://doi.org/10.1007/978-94-011-4207-6_10</ext-link></mixed-citation></ref><ref id="B29"><mixed-citation xmlns:xlink="http://www.w3.org/1999/xlink" xlink:type="simple">
          <person-group><name name-style="western"><surname>Erséus</surname><given-names>C</given-names></name><name name-style="western"><surname>Rota</surname><given-names>E</given-names></name><name name-style="western"><surname>Matamoros</surname><given-names>L</given-names></name><name name-style="western"><surname>De Wit</surname><given-names>P</given-names></name></person-group> (<year>2010</year>) <article-title>Molecular phylogeny of <tp:taxon-name><tp:taxon-name-part taxon-name-part-type="family">Enchytraeidae</tp:taxon-name-part></tp:taxon-name> (<tp:taxon-name><tp:taxon-name-part taxon-name-part-type="phylum">Annelida</tp:taxon-name-part></tp:taxon-name>, <tp:taxon-name><tp:taxon-name-part taxon-name-part-type="class">Clitellata</tp:taxon-name-part></tp:taxon-name>).</article-title> <source>Molecular Phylogenetics and Evolution</source> <volume>57</volume>(<issue>2</issue>): <fpage>849</fpage>–<lpage>858</lpage>. <ext-link xlink:type="simple" ext-link-type="doi" xlink:href="10.1016/j.ympev.2010.07.005">https://doi.org/10.1016/j.ympev.2010.07.005</ext-link></mixed-citation></ref><ref id="B38"><mixed-citation xmlns:xlink="http://www.w3.org/1999/xlink" xlink:type="simple">
          <person-group><name name-style="western"><surname>Klinth</surname><given-names>MJ</given-names></name><name name-style="western"><surname>Martinsson</surname><given-names>S</given-names></name><name name-style="western"><surname>Erséus</surname><given-names>C</given-names></name></person-group> (<year>2017</year>) <article-title>Phylogeny and species delimitation of North European <italic><tp:taxon-name><tp:taxon-name-part taxon-name-part-type="genus">Lumbricillus</tp:taxon-name-part></tp:taxon-name></italic> (<tp:taxon-name><tp:taxon-name-part taxon-name-part-type="class">Clitellata</tp:taxon-name-part></tp:taxon-name>, <tp:taxon-name><tp:taxon-name-part taxon-name-part-type="family">Enchytraeidae</tp:taxon-name-part></tp:taxon-name>).</article-title> <source>Zoologica Scripta</source> <volume>46</volume>: <fpage>96</fpage>–<lpage>110</lpage>. <ext-link xlink:type="simple" ext-link-type="doi" xlink:href="10.1111/zsc.12187">https://doi.org/10.1111/zsc.12187</ext-link></mixed-citation></ref><ref id="B51"><mixed-citation xmlns:xlink="http://www.w3.org/1999/xlink" xlink:type="simple">
          <person-group><name name-style="western"><surname>Michaelsen</surname><given-names>W</given-names></name></person-group> (<year>1889</year>) <article-title>Oligochaeten des Naturhistorischen Museums in Hamburg.</article-title> <source>Jahrbuch der Hamburgischen Wissenschaftlichen Anstalten</source> <volume>6</volume>: <fpage>1</fpage>–<lpage>17</lpage>.</mixed-citation></ref><ref id="B52"><mixed-citation xmlns:xlink="http://www.w3.org/1999/xlink" xlink:type="simple">
          <person-group><name name-style="western"><surname>Michaelsen</surname><given-names>W</given-names></name></person-group> (<year>1900</year>) Das Tierreich Vol, 10, <tp:taxon-name><tp:taxon-name-part taxon-name-part-type="subclass">Oligochaeta</tp:taxon-name-part></tp:taxon-name>. Friedländer &amp; Sohn, Berlin, pp. XXIX: 1–575. <ext-link xlink:type="simple" ext-link-type="doi" xlink:href="10.5962/bhl">https://doi.org/10.5962/bhl</ext-link>. title.1108</mixed-citation></ref><ref id="B111"><mixed-citation xmlns:xlink="http://www.w3.org/1999/xlink" xlink:type="simple">
          <person-group><name name-style="western"><surname>Welch</surname><given-names>PS</given-names></name></person-group> (<year>1917</year>) <article-title>The <tp:taxon-name><tp:taxon-name-part taxon-name-part-type="family">Enchytraeidae</tp:taxon-name-part></tp:taxon-name> (<tp:taxon-name><tp:taxon-name-part taxon-name-part-type="subclass">Oligochaeta</tp:taxon-name-part></tp:taxon-name>) of the Woods Hole Region, Mass.</article-title> <source>Transactions of the American Microscopical Society</source> <volume>36</volume>(<issue>3</issue>): <fpage>119</fpage>–<lpage>138</lpage>. <ext-link xlink:type="simple" ext-link-type="doi" xlink:href="10.2307/3221697">https://doi.org/10.2307/3221697</ext-link></mixed-citation></ref><ref id="B9"><mixed-citation xmlns:xlink="http://www.w3.org/1999/xlink" xlink:type="simple">
          <person-group><name name-style="western"><surname>Černosvitov</surname><given-names>L</given-names></name></person-group> (<year>1937</year>) <article-title>System der Enchytraeiden.</article-title> <source>Bulletin de l’Association Russe pour les Recherches Scientifiques à Prague</source> <volume>5</volume>: <fpage>263</fpage>–<lpage>295</lpage>.</mixed-citation></ref></ref-list></tp:taxon-treatment>
