# Supplementary material for: Taxonomy of North European Lumbricillus (Clitellata, Enchytraeidae)
Source: Zookeys. 2017 Sep 27;(703):15–96. doi: 10.3897/zookeys.703.13385 (PMC5673978; doi:10.3897/zookeys.703.13385)
Supplement: XML Treatment for Lumbricillus helgolandicus [file zookeys.703.13385-treatment18.xml]

<!DOCTYPE tp:taxon-treatment
  PUBLIC "-//TaxonX//DTD Taxonomic Treatment Publishing DTD v0 20100105//EN" "tax-treatment-NSO.dtd">
<tp:taxon-treatment xmlns:tp="http://www.plazi.org/taxpub"><tp:treatment-meta><kwd-group><label>Taxon classification</label><kwd><named-content xmlns:xlink="http://www.w3.org/1999/xlink" content-type="kingdom">Animalia</named-content></kwd><kwd><named-content xmlns:xlink="http://www.w3.org/1999/xlink" content-type="order">Enchytraeida</named-content></kwd><kwd><named-content xmlns:xlink="http://www.w3.org/1999/xlink" content-type="family">Enchytraeidae</named-content></kwd></kwd-group><mixed-citation publication-type="journal"><person-group><name><surname>Klinth</surname><given-names>Mårten J.</given-names></name><name><surname>Rota</surname><given-names>Emilia</given-names></name><name><surname>Erséus</surname><given-names>Christer</given-names></name></person-group><article-title>Taxonomy of North European <italic><tp:taxon-name><tp:taxon-name-part taxon-name-part-type="genus" reg="Lumbricillus">Lumbricillus</tp:taxon-name-part></tp:taxon-name></italic> (<tp:taxon-name><tp:taxon-name-part taxon-name-part-type="class">Clitellata</tp:taxon-name-part></tp:taxon-name>, <tp:taxon-name><tp:taxon-name-part taxon-name-part-type="family">Enchytraeidae</tp:taxon-name-part></tp:taxon-name>)</article-title><source>Zookeys</source><day>27</day><month>9</month><year>2017</year><volume>2017</volume><issue>703</issue><fpage>15</fpage><lpage>96</lpage><pub-id pub-id-type="doi">10.3897/zookeys.703.13385</pub-id></mixed-citation></tp:treatment-meta><tp:nomenclature><tp:taxon-name>
            <tp:taxon-name-part taxon-name-part-type="genus" reg="Lumbricillus">Lumbricillus</tp:taxon-name-part>
            <tp:taxon-name-part taxon-name-part-type="species" reg="helgolandicus">helgolandicus</tp:taxon-name-part>
          </tp:taxon-name><tp:taxon-authority>(Michaelsen, 1927)</tp:taxon-authority><xref ref-type="fig" rid="F18">Fig. 18</xref><!--PageBreak--><!--PageBreak--><tp:nomenclature-citation-list><tp:nomenclature-citation><tp:taxon-name>
                <tp:taxon-name-part taxon-name-part-type="genus" reg="Pachydrilus">Pachydrilus</tp:taxon-name-part> <tp:taxon-name-part taxon-name-part-type="species" reg="helgolandicus">helgolandicus</tp:taxon-name-part></tp:taxon-name><comment>Michaelsen, 1927: p. 12, fig. 11; <xref ref-type="bibr" rid="B59">Michaelsen 1934</xref>: pp. 135–141, fig. 1.</comment></tp:nomenclature-citation></tp:nomenclature-citation-list></tp:nomenclature><tp:treatment-sec sec-type="type material" id="SECID0ERRBK"><title>Type material.</title><p>
            <named-content xmlns:xlink="http://www.w3.org/1999/xlink" content-type="dwc:institutional_code" xlink:type="simple">ZMH</named-content> V5786 Zoologisches Museum Hamburg (<xref ref-type="bibr" rid="B57">Michaelsen 1927</xref>), syntype, now designated as lectotype. Type locality: Helgoland beach.</p></tp:treatment-sec><tp:treatment-sec sec-type="description" id="SECID0EASBK"><title>Description of lectotype.</title><p>White worm. Length (fixed) 13 mm, 41 segments; first 15 segments 4.9 mm long, width at clitellum 1.1 mm. Prostomium hemispherical. Chaetae straight to slightly sigmoid (Fig. <xref ref-type="fig" rid="F18">18A</xref>). Dorsal bundles with 3–5, chaetae anterior to clitellum, 2–3 chaetae in postclitellar segments. Ventral bundles with 3–5 chaetae anterior to clitellum, 2–3 chaetae posteriorly. The worm’s longest measured chaetae 70 µm long and about 7.5 µm wide. Clitellum extending over XII.</p><p>Coelomocytes numerous, about 25 µm long, round or oval. Paired pharyngeal glands present in IV, V and VI; each pair converging dorsally, with large ventral lobes. Nephridia observed in XX, XXVI–XXVII, and possibly VIII–X, about 120–130 µm long, anteseptale consisting of funnel only, duct originating posteroventrally.</p><p>Male genitalia paired (Fig. <xref ref-type="fig" rid="F18">18C</xref>). Testes originating in XI, extending forwards into X, and possibly IX, with testis sacs forming regular club-shaped lobes. Sperm funnels in XI, about 685 µm long, 205 µm wide making them about 3.5 times longer than wide. Funnels cylindrical, gradually tapering towards vasa deferentia. Vasa with irregular coils around ovaries in XII, about 17 µm wide. Penial bulbs round 230 µm in diameter. Several large oocytes but no mature eggs present.</p><p>Spermathecae (Fig. <xref ref-type="fig" rid="F18">18B</xref>) in V, club-shaped, with ampulla distinctly set apart from ectal duct. Ampulla sub-spherical, thin-walled, entally possibly communicating with oesophagus. Sperm in ampulla, aggregated into irregular mass or in circle embedded in wall of ampulla. Spermathecae 290–350 µm long, 180–190 µm wide at widest part of ampulla. Gland cells surrounding ectal pore, forming large compact mass, 235–285 µm in diameter at its widest part. Four midventral subneural glands in XIV–XVII, 225 µm, 205 µm, 145 µm and 115 µm long, respectively.</p><fig id="F18" position="float" orientation="portrait"><label>Figure 18.</label><caption><p>
                <italic><tp:taxon-name><tp:taxon-name-part taxon-name-part-type="genus" reg="Lumbricillus">Lumbricillus</tp:taxon-name-part> <tp:taxon-name-part taxon-name-part-type="species" reg="helgolandicus">helgolandicus</tp:taxon-name-part></tp:taxon-name></italic>. <bold>A</bold> Chaetal bundle <bold>B</bold> Spermathecae <bold>C</bold> Other genitalia. Abbreviations under general notes. Scale bars: 100 µm.</p></caption><graphic xmlns:xlink="http://www.w3.org/1999/xlink" xlink:href="zookeys-703-015-g018.jpg" position="float" orientation="portrait" xlink:type="simple" id="oo_158197.jpg"/></fig></tp:treatment-sec><tp:treatment-sec sec-type="distribution" id="SECID0EVTBK"><title>Geographical distribution.</title><p>Originally described from Germany.</p></tp:treatment-sec><tp:treatment-sec sec-type="remarks" id="SECID0E1TBK"><title>Remarks.</title><p>We have mounted and re-examined the only remaining syntype of <italic><tp:taxon-name><tp:taxon-name-part taxon-name-part-type="genus" reg="Lumbricillus">L.</tp:taxon-name-part> <tp:taxon-name-part taxon-name-part-type="species" reg="helgolandicus">helgolandicus</tp:taxon-name-part></tp:taxon-name></italic> from the Zoological Museum in Hamburg and found the worm to correspond well to the descriptions of <italic><tp:taxon-name><tp:taxon-name-part taxon-name-part-type="genus" reg="Lumbricillus">L.</tp:taxon-name-part> <tp:taxon-name-part taxon-name-part-type="species" reg="helgolandicus">helgolandicus</tp:taxon-name-part></tp:taxon-name></italic> by <xref ref-type="bibr" rid="B57">Michaelsen (1927</xref>, <xref ref-type="bibr" rid="B59">1934</xref>) and no doubt to represent the attached species name. However, we found some discrepancies <!--PageBreak-->with the published measurements of the sperm funnels (also discussed above). As the slide of the mounted specimen is of good quality and since this is the only remaining syntype of the species we designate <named-content xmlns:xlink="http://www.w3.org/1999/xlink" content-type="dwc:institutional_code" xlink:type="simple">ZMH</named-content> V5786 as the lectotype of <italic><tp:taxon-name><tp:taxon-name-part taxon-name-part-type="genus" reg="Lumbricillus">L.</tp:taxon-name-part> <tp:taxon-name-part taxon-name-part-type="species" reg="helgolandicus">helgolandicus</tp:taxon-name-part></tp:taxon-name></italic>.</p><p>Based on morphology, <italic><tp:taxon-name><tp:taxon-name-part taxon-name-part-type="genus" reg="Lumbricillus">L.</tp:taxon-name-part> <tp:taxon-name-part taxon-name-part-type="species" reg="helgolandicus">helgolandicus</tp:taxon-name-part></tp:taxon-name></italic> is similar to <italic><tp:taxon-name><tp:taxon-name-part taxon-name-part-type="genus" reg="Lumbricillus">L.</tp:taxon-name-part> <tp:taxon-name-part taxon-name-part-type="species" reg="scandicus">scandicus</tp:taxon-name-part></tp:taxon-name></italic> and is probably closely related to this species. In the DNA-based phylogeny, <italic><tp:taxon-name><tp:taxon-name-part taxon-name-part-type="genus" reg="Lumbricillus">L.</tp:taxon-name-part> <tp:taxon-name-part taxon-name-part-type="species" reg="scandicus">scandicus</tp:taxon-name-part></tp:taxon-name></italic> is placed close to the <italic><tp:taxon-name><tp:taxon-name-part taxon-name-part-type="species" reg="lineatus">lineatus</tp:taxon-name-part></tp:taxon-name></italic> group (Fig. <xref ref-type="fig" rid="F1">1</xref>), and it is likely that <italic><tp:taxon-name><tp:taxon-name-part taxon-name-part-type="genus" reg="Lumbricillus">L.</tp:taxon-name-part> <tp:taxon-name-part taxon-name-part-type="species" reg="helgolandicus">helgolandicus</tp:taxon-name-part></tp:taxon-name></italic> phylogenetically belongs there too. However, for convenience of morphological identification, both taxa are referred to the paraphyletic “<italic><tp:taxon-name><tp:taxon-name-part taxon-name-part-type="species" reg="tuba">tuba</tp:taxon-name-part></tp:taxon-name></italic>” group.</p></tp:treatment-sec><tp:treatment-sec><!--Section generated to contain objects referenced in tp:taxon-treatment.--><fig id="F1" position="float" orientation="portrait"><label>Figure 1.</label><caption><p>Phylogeny of North European <italic><tp:taxon-name><tp:taxon-name-part taxon-name-part-type="genus" reg="Lumbricillus">Lumbricillus</tp:taxon-name-part></tp:taxon-name></italic>, modified from <xref ref-type="bibr" rid="B38">Klinth et al. (2017)</xref>. Species tree based on 12S, 16S, COI, 18S, 28S, ITS and H3 genes, estimated using Bayesian inference under the multispecies coalescent model in *BEAST. Posterior probabilities higher than 0.9 shown as support values. Scale shows expected number of changes per site in COI with all other genes relative to it. <italic><tp:taxon-name><tp:taxon-name-part taxon-name-part-type="genus" reg="Lumbricillus">Lumbricillus</tp:taxon-name-part> <tp:taxon-name-part taxon-name-part-type="species" reg="tuba">tuba</tp:taxon-name-part></tp:taxon-name></italic> has been added to the tree at the most probable position given the other gene and species trees from <xref ref-type="bibr" rid="B38">Klinth et al. (2017)</xref>. The tree depicts the five morpho-groups that are used in the present study to discuss the relationships within <italic><tp:taxon-name><tp:taxon-name-part taxon-name-part-type="genus" reg="Lumbricillus">Lumbricillus</tp:taxon-name-part></tp:taxon-name></italic>. The general morphology of the spermathecae and testes/testis sacs of these groups are also shown.</p></caption><graphic xmlns:xlink="http://www.w3.org/1999/xlink" xlink:href="zookeys-703-015-g001.jpg" position="float" orientation="portrait" xlink:type="simple" id="oo_158180.jpg"/></fig></tp:treatment-sec><ref-list><ref id="B59"><mixed-citation xmlns:xlink="http://www.w3.org/1999/xlink" xlink:type="simple">
          <person-group><name name-style="western"><surname>Michaelsen</surname><given-names>W</given-names></name></person-group> (<year>1934</year>) <article-title>Ein neuer Strand-Enchyträide von Helgoland.</article-title> <source>Zoologischer Anzeiger</source> <volume>108</volume>: <fpage>135</fpage>–<lpage>141</lpage>.</mixed-citation></ref><ref id="B57"><mixed-citation xmlns:xlink="http://www.w3.org/1999/xlink" xlink:type="simple">
          <person-group><name name-style="western"><surname>Michaelsen</surname><given-names>W</given-names></name></person-group> (<year>1927</year>) <article-title><tp:taxon-name><tp:taxon-name-part taxon-name-part-type="subclass">Oligochaeta</tp:taxon-name-part></tp:taxon-name>.</article-title> In: <person-group><name name-style="western"><surname>Grimpe</surname><given-names>G</given-names></name><name name-style="western"><surname>Wagler</surname><given-names>E</given-names></name></person-group> (<role>Eds.</role>) <issue-title>, Die Tierwelt der Nord- und Ostsee VIc.</issue-title> <source>Leipzig</source>, <fpage>1</fpage>–<lpage>44</lpage>.</mixed-citation></ref><ref id="B38"><mixed-citation xmlns:xlink="http://www.w3.org/1999/xlink" xlink:type="simple">
          <person-group><name name-style="western"><surname>Klinth</surname><given-names>MJ</given-names></name><name name-style="western"><surname>Martinsson</surname><given-names>S</given-names></name><name name-style="western"><surname>Erséus</surname><given-names>C</given-names></name></person-group> (<year>2017</year>) <article-title>Phylogeny and species delimitation of North European <italic><tp:taxon-name><tp:taxon-name-part taxon-name-part-type="genus">Lumbricillus</tp:taxon-name-part></tp:taxon-name></italic> (<tp:taxon-name><tp:taxon-name-part taxon-name-part-type="class">Clitellata</tp:taxon-name-part></tp:taxon-name>, <tp:taxon-name><tp:taxon-name-part taxon-name-part-type="family">Enchytraeidae</tp:taxon-name-part></tp:taxon-name>).</article-title> <source>Zoologica Scripta</source> <volume>46</volume>: <fpage>96</fpage>–<lpage>110</lpage>. <ext-link xlink:type="simple" ext-link-type="doi" xlink:href="10.1111/zsc.12187">https://doi.org/10.1111/zsc.12187</ext-link></mixed-citation></ref></ref-list></tp:taxon-treatment>
