# Supplementary material for: Taxonomy of North European Lumbricillus (Clitellata, Enchytraeidae)
Source: Zookeys. 2017 Sep 27;(703):15–96. doi: 10.3897/zookeys.703.13385 (PMC5673978; doi:10.3897/zookeys.703.13385)
Supplement: XML Treatment for Lumbricillus buelowi [file zookeys.703.13385-treatment19.xml]

<!DOCTYPE tp:taxon-treatment
  PUBLIC "-//TaxonX//DTD Taxonomic Treatment Publishing DTD v0 20100105//EN" "tax-treatment-NSO.dtd">
<tp:taxon-treatment xmlns:tp="http://www.plazi.org/taxpub"><tp:treatment-meta><kwd-group><label>Taxon classification</label><kwd><named-content xmlns:xlink="http://www.w3.org/1999/xlink" content-type="kingdom">Animalia</named-content></kwd><kwd><named-content xmlns:xlink="http://www.w3.org/1999/xlink" content-type="order">Enchytraeida</named-content></kwd><kwd><named-content xmlns:xlink="http://www.w3.org/1999/xlink" content-type="family">Enchytraeidae</named-content></kwd></kwd-group><mixed-citation publication-type="journal"><person-group><name><surname>Klinth</surname><given-names>Mårten J.</given-names></name><name><surname>Rota</surname><given-names>Emilia</given-names></name><name><surname>Erséus</surname><given-names>Christer</given-names></name></person-group><article-title>Taxonomy of North European <italic><tp:taxon-name><tp:taxon-name-part taxon-name-part-type="genus" reg="Lumbricillus">Lumbricillus</tp:taxon-name-part></tp:taxon-name></italic> (<tp:taxon-name><tp:taxon-name-part taxon-name-part-type="class">Clitellata</tp:taxon-name-part></tp:taxon-name>, <tp:taxon-name><tp:taxon-name-part taxon-name-part-type="family">Enchytraeidae</tp:taxon-name-part></tp:taxon-name>)</article-title><source>Zookeys</source><day>27</day><month>9</month><year>2017</year><volume>2017</volume><issue>703</issue><fpage>15</fpage><lpage>96</lpage><pub-id pub-id-type="doi">10.3897/zookeys.703.13385</pub-id></mixed-citation></tp:treatment-meta><tp:nomenclature><tp:taxon-name>
            <tp:taxon-name-part taxon-name-part-type="genus" reg="Lumbricillus">Lumbricillus</tp:taxon-name-part>
            <tp:taxon-name-part taxon-name-part-type="species" reg="buelowi">buelowi</tp:taxon-name-part>
          </tp:taxon-name><tp:taxon-authority>Nielsen &amp; Christensen, 1959</tp:taxon-authority><xref ref-type="fig" rid="F19">Fig. 19</xref><tp:nomenclature-citation-list><tp:nomenclature-citation><tp:taxon-name>
                <tp:taxon-name-part taxon-name-part-type="genus" reg="Lumbricillus">Lumbricillus</tp:taxon-name-part> <tp:taxon-name-part taxon-name-part-type="species" reg="buelowi">buelowi</tp:taxon-name-part></tp:taxon-name><comment>Nielsen &amp; Christensen, 1959: pp. 106, figs 121–124 &amp; 129; <xref ref-type="bibr" rid="B29">Erséus et al. 2010</xref>; <xref ref-type="bibr" rid="B38">Klinth et al. 2017</xref>.</comment></tp:nomenclature-citation><tp:nomenclature-citation><tp:taxon-name>
                <tp:taxon-name-part taxon-name-part-type="genus" reg="Fridericia">Fridericia</tp:taxon-name-part> <tp:taxon-name-part taxon-name-part-type="species" reg="bulbosa">bulbosa</tp:taxon-name-part></tp:taxon-name><comment>; sensu <xref ref-type="bibr" rid="B6">von Bülow 1957</xref>: pp. 87–88, pl. XXVII, figs 5–11; nec Rosa, 1887.</comment></tp:nomenclature-citation></tp:nomenclature-citation-list></tp:nomenclature><tp:treatment-sec sec-type="type material" id="SECID0E51BK"><title>Type material.</title><p>Typus amissus (Nomenclatura Oligochaetologica). Type locality not precisely defined; the species was originally described from four different sites (Kalø, Femmøller, Ebeltoft and Avedøre) in Denmark (<xref ref-type="bibr" rid="B64">Nielsen and Christensen 1959</xref>). We did not designate a neotype as we do not have material from any of the type localities.</p></tp:treatment-sec><tp:treatment-sec sec-type="material" id="SECID0EI2BK"><title>Material examined.</title><p>
            <named-content xmlns:xlink="http://www.w3.org/1999/xlink" content-type="dwc:institutional_code" xlink:type="simple">SMNH</named-content> 152719 (CE5224), one mature specimen from Sweden, and <named-content xmlns:xlink="http://www.w3.org/1999/xlink" content-type="dwc:institutional_code" xlink:type="simple">ZMBN</named-content> 107802 (CE22293), <named-content xmlns:xlink="http://www.w3.org/1999/xlink" content-type="dwc:institutional_code" xlink:type="simple">ZMBN</named-content> 107804 (CE23273), <named-content xmlns:xlink="http://www.w3.org/1999/xlink" content-type="dwc:institutional_code" xlink:type="simple">ZMBN</named-content> 107805 (CE23375), <named-content xmlns:xlink="http://www.w3.org/1999/xlink" content-type="dwc:institutional_code" xlink:type="simple">ZMBN</named-content> 107806 (CE23376), <named-content xmlns:xlink="http://www.w3.org/1999/xlink" content-type="dwc:institutional_code" xlink:type="simple">ZMBN</named-content> 107811 (CE24678), <named-content xmlns:xlink="http://www.w3.org/1999/xlink" content-type="dwc:institutional_code" xlink:type="simple">ZMBN</named-content> 107814 (CE24688) &amp; <named-content xmlns:xlink="http://www.w3.org/1999/xlink" content-type="dwc:institutional_code" xlink:type="simple">ZMBN</named-content> 107816 (CE24690), seven mature specimens from Norway. For information on specimen collection localities and GenBank accession numbers see Appendix <xref ref-type="app" rid="App1">1</xref>.</p></tp:treatment-sec><tp:treatment-sec sec-type="distribution" id="SECID0E13BK"><title>Geographical distribution including <abbrev xmlns:xlink="http://www.w3.org/1999/xlink" xlink:title="Barcoding of Life Database" id="ABBRID0E63BK" xlink:type="simple">BOLD</abbrev> data.</title><p>Genetically identified from Norway and Sweden. Also known from Denmark and Germany. BIN-number: <abbrev xmlns:xlink="http://www.w3.org/1999/xlink" xlink:title="Barcoding of Life Database" id="ABBRID0EF4BK" xlink:type="simple">BOLD</abbrev>:<ext-link xmlns:xlink="http://www.w3.org/1999/xlink" xlink:type="simple" ext-link-type="uri" xlink:href="http://boldsystems.org/index.php/Public_BarcodeCluster?clusteruri=BOLD:ACQ3084">ACQ3084</ext-link>.</p></tp:treatment-sec><tp:treatment-sec sec-type="description" id="SECID0EO4BK"><title>Description.</title><p>White to slightly pink or yellow worms. Length (fixed worms) more than 2.4–5.2 mm (amputated specimens), first 15 segments 1.7–2.4 mm long, width at clitellum 0.28–0.49 mm. More than 21–32 segments. Chaetae straight or slightly sigmoid (Fig. <xref ref-type="fig" rid="F19">19A</xref>). Lateral bundles with 2–3 chaetae anterior to clitellum, 2(3) chaetae in postclitellar segments. Ventral bundles with 2–3(4) chaetae anterior to clitellum, 2(3–4) chaetae posteriorly. Each worm’s longest measured chaetae 30–55 µm long, about 5 µm wide. Clitellum extending over XII–1/2XIII. Head pore at 0/1. Epidermis with transverse rows of gland cells.</p><p>Coelomocytes numerous, 10–25 µm long, spindle-shaped, oval, round, granulated with distinct nucleus. Paired pharyngeal glands present in IV, V and VI; each pair converging dorsally (Fig. <xref ref-type="fig" rid="F19">19B</xref>). Dorsal vessel originating in XIV. Nephridia observed in VIII–X and XV–XXVIII, about 95 µm long, anteseptale funnel only, postseptale oval, tapering into posterior efferent duct. Brain slightly longer than wide, with posterior incision.</p><p>Male genitalia paired (Fig. <xref ref-type="fig" rid="F19">19D</xref>). Testes originating in XI, extending forwards into X, with testis sacs covering compact mass, slightly but not regularly lobed. Sperm funnels in XI, 85–140 µm long, 100–145 µm wide, making them about as long as wide, funnels tapering towards vasa deferentia. Most of vasa irregularly coiled in XII, 5–10 µm wide. Penial bulbs round, 75–110 µm in diameter, everted in one specimen. Ovaries in XII. One to three mature eggs present at a time.</p><p>Spermathecae (Fig. <xref ref-type="fig" rid="F19">19C</xref>) in V, club-shaped, with distinct ampulla. Ectal duct narrow, more than twice the length of the ampulla, abruptly widening into ampulla. Ampulla round, entally connecting with oesophagus. Sperm in ampulla aggregated into central mass haloed by circle of spermatozoa. Spermathecae 130–160 µm long, 45–65 µm wide at widest part of ampulla. Gland cells surrounding ectal pore, folded, glandular body 40–90 µm in diameter at its widest part. Up to five midventral subneural glands in XIII– XVII, 50–95 µm, 60–120 µm, 60–95 µm, 50–65 µm and 45 µm long, respectively; glands in XVI–XVII not observed in all specimens.</p><fig id="F19" position="float" orientation="portrait"><label>Figure 19.</label><caption><p>
                <italic><tp:taxon-name><tp:taxon-name-part taxon-name-part-type="genus" reg="Lumbricillus">Lumbricillus</tp:taxon-name-part> <tp:taxon-name-part taxon-name-part-type="species" reg="buelowi">buelowi</tp:taxon-name-part></tp:taxon-name></italic>. <bold>A</bold> Chaetal bundle <bold>B</bold> Anterior body <bold>C</bold> Spermatheca <bold>D</bold> Other genitalia. Abbreviations under general notes. Scale bars: 100 µm.</p></caption><graphic xmlns:xlink="http://www.w3.org/1999/xlink" xlink:href="zookeys-703-015-g019.jpg" position="float" orientation="portrait" xlink:type="simple" id="oo_158198.jpg"/></fig></tp:treatment-sec><tp:treatment-sec sec-type="distribution" id="SECID0EK6BK"><title>Geographical distribution including <abbrev xmlns:xlink="http://www.w3.org/1999/xlink" xlink:title="Barcoding of Life Database" id="ABBRID0EP6BK" xlink:type="simple">BOLD</abbrev> data.</title><p>Genetically identified from Norway and Sweden. Also known from Denmark and Germany. BIN-number: <abbrev xmlns:xlink="http://www.w3.org/1999/xlink" xlink:title="Barcoding of Life Database" id="ABBRID0EV6BK" xlink:type="simple">BOLD</abbrev>:<ext-link xmlns:xlink="http://www.w3.org/1999/xlink" xlink:type="simple" ext-link-type="uri" xlink:href="http://boldsystems.org/index.php/Public_BarcodeCluster?clusteruri=BOLD:ACQ3084">ACQ3084</ext-link>.</p></tp:treatment-sec><tp:treatment-sec sec-type="remarks" id="SECID0E56BK"><title>Remarks.</title><p>It is clear that the two species here identified as <italic><tp:taxon-name><tp:taxon-name-part taxon-name-part-type="genus" reg="Lumbricillus">L.</tp:taxon-name-part> <tp:taxon-name-part taxon-name-part-type="species" reg="buelowi">buelowi</tp:taxon-name-part></tp:taxon-name></italic> and <italic><tp:taxon-name><tp:taxon-name-part taxon-name-part-type="genus" reg="Lumbricillus">L.</tp:taxon-name-part> <tp:taxon-name-part taxon-name-part-type="species" reg="knoellneri">knoellneri</tp:taxon-name-part></tp:taxon-name></italic> Nielsen &amp; Christensen, 1959 are closely related (<xref ref-type="bibr" rid="B38">Klinth et al. 2017</xref>) (see also Fig. <xref ref-type="fig" rid="F1">1</xref>), and most morphological characters such as the spermathecae, sperm funnels and penial bulbs are virtually identical between them. However, there are some general differences in our studied material: <italic><tp:taxon-name><tp:taxon-name-part taxon-name-part-type="genus" reg="Lumbricillus">L.</tp:taxon-name-part> <tp:taxon-name-part taxon-name-part-type="species" reg="buelowi">buelowi</tp:taxon-name-part></tp:taxon-name></italic> is on average larger than <italic><tp:taxon-name><tp:taxon-name-part taxon-name-part-type="genus" reg="Lumbricillus">L.</tp:taxon-name-part> <tp:taxon-name-part taxon-name-part-type="species" reg="knoellneri">knoellneri</tp:taxon-name-part></tp:taxon-name></italic>, as originally noted by Nielsen and Christensen, although there is overlap between the two. <italic><tp:taxon-name><tp:taxon-name-part taxon-name-part-type="genus" reg="Lumbricillus">Lumbricillus</tp:taxon-name-part> <tp:taxon-name-part taxon-name-part-type="species" reg="buelowi">buelowi</tp:taxon-name-part></tp:taxon-name></italic> possesses 2–3 chaetae in the lateral bundles anterior of the clitellum while <italic><tp:taxon-name><tp:taxon-name-part taxon-name-part-type="genus" reg="Lumbricillus">L.</tp:taxon-name-part> <tp:taxon-name-part taxon-name-part-type="species" reg="knoellneri">knoellneri</tp:taxon-name-part></tp:taxon-name></italic> possesses only 2. In their original description, Nielsen and Christensen also differentiate the two species by colour and size of coelomocytes where <italic><tp:taxon-name><tp:taxon-name-part taxon-name-part-type="genus" reg="Lumbricillus">L.</tp:taxon-name-part> <tp:taxon-name-part taxon-name-part-type="species" reg="buelowi">buelowi</tp:taxon-name-part></tp:taxon-name></italic> is red with two types of coelomocytes, one being larger than the chaetae, compared with <italic><tp:taxon-name><tp:taxon-name-part taxon-name-part-type="genus" reg="Lumbricillus">L.</tp:taxon-name-part> <tp:taxon-name-part taxon-name-part-type="species" reg="knoellneri">knoellneri</tp:taxon-name-part></tp:taxon-name></italic> which is white and have only one type of coelomocytes, shorter than the chaetae. We observed only the smaller coelomocytes in both species, and as we stained the material we only have observations of the live animals; some specimens of <italic><tp:taxon-name><tp:taxon-name-part taxon-name-part-type="genus" reg="Lumbricillus">L.</tp:taxon-name-part> <tp:taxon-name-part taxon-name-part-type="species" reg="buelowi">buelowi</tp:taxon-name-part></tp:taxon-name></italic> were noted as being pinkish.</p><p>There are a number of species with descriptions similar to the ones of <italic><tp:taxon-name><tp:taxon-name-part taxon-name-part-type="genus" reg="Lumbricillus">L.</tp:taxon-name-part> <tp:taxon-name-part taxon-name-part-type="species" reg="buelowi">buelowi</tp:taxon-name-part></tp:taxon-name></italic>, and therefore also of <italic><tp:taxon-name><tp:taxon-name-part taxon-name-part-type="genus" reg="Lumbricillus">L.</tp:taxon-name-part> <tp:taxon-name-part taxon-name-part-type="species" reg="knoellneri">knoellneri</tp:taxon-name-part></tp:taxon-name></italic>, such as <italic><tp:taxon-name><tp:taxon-name-part taxon-name-part-type="genus" reg="Lumbricillus">L.</tp:taxon-name-part> <tp:taxon-name-part taxon-name-part-type="species" reg="eltoni">eltoni</tp:taxon-name-part></tp:taxon-name></italic> (Stephenson, 1924), <italic><tp:taxon-name><tp:taxon-name-part taxon-name-part-type="genus" reg="Lumbricillus">L.</tp:taxon-name-part> <tp:taxon-name-part taxon-name-part-type="species" reg="muscicolus">muscicolus</tp:taxon-name-part></tp:taxon-name></italic> (Stephenson, 1924) and <italic><tp:taxon-name><tp:taxon-name-part taxon-name-part-type="genus" reg="Lumbricillus">L.</tp:taxon-name-part> <tp:taxon-name-part taxon-name-part-type="species" reg="nielseni">nielseni</tp:taxon-name-part></tp:taxon-name></italic> Nurminen, 1965. All these latter three were described from Svalbard where we found specimens of <italic><tp:taxon-name><tp:taxon-name-part taxon-name-part-type="genus" reg="Lumbricillus">L.</tp:taxon-name-part> <tp:taxon-name-part taxon-name-part-type="species" reg="knoellneri">knoellneri</tp:taxon-name-part></tp:taxon-name></italic> but not <italic><tp:taxon-name><tp:taxon-name-part taxon-name-part-type="genus" reg="Lumbricillus">L.</tp:taxon-name-part> <tp:taxon-name-part taxon-name-part-type="species" reg="buelowi">buelowi</tp:taxon-name-part></tp:taxon-name></italic>. Unfortunately, the two species described by <xref ref-type="bibr" rid="B89">Stephenson (1924)</xref> were not illustrated and the descriptions are not extensive enough for us to synonymize either of them with <italic><tp:taxon-name><tp:taxon-name-part taxon-name-part-type="genus" reg="Lumbricillus">L.</tp:taxon-name-part> <tp:taxon-name-part taxon-name-part-type="species" reg="knoellneri">knoellneri</tp:taxon-name-part></tp:taxon-name></italic> (Stephenson’s species would in that case hold seniority in name). Also <italic><tp:taxon-name><tp:taxon-name-part taxon-name-part-type="genus" reg="Lumbricillus">L.</tp:taxon-name-part> <tp:taxon-name-part taxon-name-part-type="species" reg="nielseni">nielseni</tp:taxon-name-part></tp:taxon-name></italic> was described too briefly (<xref ref-type="bibr" rid="B67">Nurminen 1965a</xref>) and the illustrated spermathecae seems slightly different from those of <italic><tp:taxon-name><tp:taxon-name-part taxon-name-part-type="genus" reg="Lumbricillus">L.</tp:taxon-name-part> <tp:taxon-name-part taxon-name-part-type="species" reg="buelowi">buelowi</tp:taxon-name-part></tp:taxon-name></italic> and <italic><tp:taxon-name><tp:taxon-name-part taxon-name-part-type="genus" reg="Lumbricillus">L.</tp:taxon-name-part> <tp:taxon-name-part taxon-name-part-type="species" reg="knoellneri">knoellneri</tp:taxon-name-part></tp:taxon-name></italic>, causing us once again to avoid synonymization.</p></tp:treatment-sec><tp:treatment-sec><!--Section generated to contain objects referenced in tp:taxon-treatment.--><app id="App1"><title>Appendix 1</title><p>List of specimens used in this study, with specimen identification number, collection data, GPS coordinates (in decimal degrees), GenBank accession numbers for the COI barcode, and voucher numbers. Letters for <italic><tp:taxon-name><tp:taxon-name-part taxon-name-part-type="genus" reg="Lumbricillus">Lumbricillus</tp:taxon-name-part> <tp:taxon-name-part taxon-name-part-type="species" reg="pagenstecheri">pagenstecheri</tp:taxon-name-part></tp:taxon-name></italic> refer to barcoding clusters. Country codes: ES=Spain, GL=Greenland, NO=Norway, SE=Sweden and UK=United Kingdom.</p><table-wrap id="T4" position="float" orientation="portrait"><table id="TID0ETMEK" rules="all"><tbody><tr><th rowspan="2" colspan="1">Species</th><th rowspan="2" colspan="1">ID</th><th rowspan="2" colspan="1">Collection locality</th><th rowspan="1" colspan="1">Coordinates</th><th rowspan="2" colspan="1">Date</th><th rowspan="2" colspan="1">Leg</th><th rowspan="2" colspan="1">Habitat</th><th rowspan="2" colspan="1">Barcode Acc. No.</th><th rowspan="2" colspan="1">Voucher No.</th></tr><tr><th rowspan="1" colspan="1">Lat. / Long.</th></tr><tr><td rowspan="1" colspan="1">
                  <italic><tp:taxon-name><tp:taxon-name-part taxon-name-part-type="genus" reg="Claparedrilus">Claparedrilus</tp:taxon-name-part> <tp:taxon-name-part taxon-name-part-type="species" reg="semifuscoides">semifuscoides</tp:taxon-name-part></tp:taxon-name></italic> sp n.</td><td rowspan="1" colspan="1">CE2247</td><td rowspan="1" colspan="1">UK, Wales, Anglesey, Beaumaris</td><td rowspan="1" colspan="1">
                  <named-content xmlns:xlink="http://www.w3.org/1999/xlink" content-type="dwc:verbatimCoordinates" xlink:type="simple"><named-content content-type="geo-json" specific-use="{&#34;type&#34;:&#34;Point&#34;,&#34;coordinates&#34;:[-4.091400,53.262300]}" id="NCID0EW3BM" xlink:type="simple">53.2623, -4.0914</named-content></named-content>
                </td><td rowspan="1" colspan="1">15-Feb-2007</td><td rowspan="1" colspan="1">M. Strand &amp; P. Sundberg</td><td rowspan="1" colspan="1">Intertidal, sand, algae</td><td rowspan="1" colspan="1">
                  <ext-link xmlns:xlink="http://www.w3.org/1999/xlink" ext-link-type="gen" xlink:href="KU893993" xlink:type="simple">KU893993</ext-link>
                </td><td rowspan="1" colspan="1">
                  <named-content xmlns:xlink="http://www.w3.org/1999/xlink" content-type="dwc:institutional_code" xlink:type="simple">SMNH</named-content> Type-8933</td></tr><tr><td rowspan="1" colspan="1">
                  <italic><tp:taxon-name><tp:taxon-name-part taxon-name-part-type="genus" reg="Claparedrilus">Claparedrilus</tp:taxon-name-part> <tp:taxon-name-part taxon-name-part-type="species" reg="semifuscoides">semifuscoides</tp:taxon-name-part></tp:taxon-name></italic> sp n.</td><td rowspan="1" colspan="1">CE2248</td><td rowspan="1" colspan="1">UK, Wales, Anglesey, Beaumaris</td><td rowspan="1" colspan="1">
                  <named-content xmlns:xlink="http://www.w3.org/1999/xlink" content-type="dwc:verbatimCoordinates" xlink:type="simple"><named-content content-type="geo-json" specific-use="{&#34;type&#34;:&#34;Point&#34;,&#34;coordinates&#34;:[-4.091400,53.262300]}" id="NCID0ET5BM" xlink:type="simple">53.2623, -4.0914</named-content></named-content>
                </td><td rowspan="1" colspan="1">15-Feb-2007</td><td rowspan="1" colspan="1">M. Strand &amp; P. Sundberg</td><td rowspan="1" colspan="1">Intertidal, sand, algae</td><td rowspan="1" colspan="1">
                  <ext-link xmlns:xlink="http://www.w3.org/1999/xlink" ext-link-type="gen" xlink:href="KU893994" xlink:type="simple">KU893994</ext-link>
                </td><td rowspan="1" colspan="1">
                  <named-content xmlns:xlink="http://www.w3.org/1999/xlink" content-type="dwc:institutional_code" xlink:type="simple">SMNH</named-content> Type-8934</td></tr><tr><td rowspan="1" colspan="1">
                  <italic><tp:taxon-name><tp:taxon-name-part taxon-name-part-type="genus" reg="Claparedrilus">Claparedrilus</tp:taxon-name-part> <tp:taxon-name-part taxon-name-part-type="species" reg="semifuscoides">semifuscoides</tp:taxon-name-part></tp:taxon-name></italic> sp n.</td><td rowspan="1" colspan="1">CE2249</td><td rowspan="1" colspan="1">UK, Wales, Anglesey, Beaumaris</td><td rowspan="1" colspan="1">
                  <named-content xmlns:xlink="http://www.w3.org/1999/xlink" content-type="dwc:verbatimCoordinates" xlink:type="simple"><named-content content-type="geo-json" specific-use="{&#34;type&#34;:&#34;Point&#34;,&#34;coordinates&#34;:[-4.091400,53.262300]}" id="NCID0EQACM" xlink:type="simple">53.2623, -4.0914</named-content></named-content>
                </td><td rowspan="1" colspan="1">15-Feb-2007</td><td rowspan="1" colspan="1">M. Strand &amp; P. Sundberg</td><td rowspan="1" colspan="1">Intertidal, sand, algae</td><td rowspan="1" colspan="1">
                  <ext-link xmlns:xlink="http://www.w3.org/1999/xlink" ext-link-type="gen" xlink:href="KU893995" xlink:type="simple">KU893995</ext-link>
                </td><td rowspan="1" colspan="1">
                  <named-content xmlns:xlink="http://www.w3.org/1999/xlink" content-type="dwc:institutional_code" xlink:type="simple">SMNH</named-content> Type-8932</td></tr><tr><td rowspan="1" colspan="1">
                  <italic><tp:taxon-name><tp:taxon-name-part taxon-name-part-type="genus" reg="Claparedrilus">Claparedrilus</tp:taxon-name-part> <tp:taxon-name-part taxon-name-part-type="species" reg="semifuscoides">semifuscoides</tp:taxon-name-part></tp:taxon-name></italic> sp n.</td><td rowspan="1" colspan="1">CE2252</td><td rowspan="1" colspan="1">UK, Wales, Anglesey, Beaumaris</td><td rowspan="1" colspan="1">
                  <named-content xmlns:xlink="http://www.w3.org/1999/xlink" content-type="dwc:verbatimCoordinates" xlink:type="simple"><named-content content-type="geo-json" specific-use="{&#34;type&#34;:&#34;Point&#34;,&#34;coordinates&#34;:[-4.091400,53.262300]}" id="NCID0ENCCM" xlink:type="simple">53.2623, -4.0914</named-content></named-content>
                </td><td rowspan="1" colspan="1">15-Feb-2007</td><td rowspan="1" colspan="1">M. Strand &amp; P. Sundberg</td><td rowspan="1" colspan="1">Intertidal, sand, algae</td><td rowspan="1" colspan="1">
                  <ext-link xmlns:xlink="http://www.w3.org/1999/xlink" ext-link-type="gen" xlink:href="KU893996" xlink:type="simple">KU893996</ext-link>
                </td><td rowspan="1" colspan="1">
                  <named-content xmlns:xlink="http://www.w3.org/1999/xlink" content-type="dwc:institutional_code" xlink:type="simple">SMNH</named-content> Type-8935</td></tr><tr><td rowspan="1" colspan="1">
                  <italic><tp:taxon-name><tp:taxon-name-part taxon-name-part-type="genus" reg="Claparedrilus">Claparedrilus</tp:taxon-name-part> <tp:taxon-name-part taxon-name-part-type="species" reg="semifuscoides">semifuscoides</tp:taxon-name-part></tp:taxon-name></italic> sp n.</td><td rowspan="1" colspan="1">CE23750</td><td rowspan="1" colspan="1">NO, Nordland, Bognäs, Tysfjorden</td><td rowspan="1" colspan="1">
                  <named-content xmlns:xlink="http://www.w3.org/1999/xlink" content-type="dwc:verbatimCoordinates" xlink:type="simple"><named-content content-type="geo-json" specific-use="{&#34;type&#34;:&#34;Point&#34;,&#34;coordinates&#34;:[16.077100,68.224800]}" id="NCID0EKECM" xlink:type="simple">68.2248, 16.0771</named-content></named-content>
                </td><td rowspan="1" colspan="1">17-Aug-2014</td><td rowspan="1" colspan="1">C. Erséus</td><td rowspan="1" colspan="1">Upper intertidal, seaweeds, stones</td><td rowspan="1" colspan="1">
                  <ext-link xmlns:xlink="http://www.w3.org/1999/xlink" ext-link-type="gen" xlink:href="KU894097" xlink:type="simple">KU894097</ext-link>
                </td><td rowspan="1" colspan="1">
                  <named-content xmlns:xlink="http://www.w3.org/1999/xlink" content-type="dwc:institutional_code" xlink:type="simple">ZMBN</named-content> 107908</td></tr><tr><td rowspan="1" colspan="1">
                  <italic><tp:taxon-name><tp:taxon-name-part taxon-name-part-type="genus" reg="Claparedrilus">Claparedrilus</tp:taxon-name-part> <tp:taxon-name-part taxon-name-part-type="species" reg="semifuscoides">semifuscoides</tp:taxon-name-part></tp:taxon-name></italic> sp n.</td><td rowspan="1" colspan="1">CE24657</td><td rowspan="1" colspan="1">NO, Nordland, Lofoten, Grimsöystraumen Strait</td><td rowspan="1" colspan="1">
                  <named-content xmlns:xlink="http://www.w3.org/1999/xlink" content-type="dwc:verbatimCoordinates" xlink:type="simple"><named-content content-type="geo-json" specific-use="{&#34;type&#34;:&#34;Point&#34;,&#34;coordinates&#34;:[14.267900,68.260700]}" id="NCID0EHGCM" xlink:type="simple">68.2607, 14.2679</named-content></named-content>
                </td><td rowspan="1" colspan="1">10-Sep-2014</td><td rowspan="1" colspan="1">C. Erséus &amp; E. Willassen</td><td rowspan="1" colspan="1">Upper intertidal, coarse shelly sand</td><td rowspan="1" colspan="1">
                  <ext-link xmlns:xlink="http://www.w3.org/1999/xlink" ext-link-type="gen" xlink:href="KU893989" xlink:type="simple">KU893989</ext-link>
                </td><td rowspan="1" colspan="1">
                  <named-content xmlns:xlink="http://www.w3.org/1999/xlink" content-type="dwc:institutional_code" xlink:type="simple">ZMBN</named-content> 107912</td></tr><tr><td rowspan="1" colspan="1">
                  <italic><tp:taxon-name><tp:taxon-name-part taxon-name-part-type="genus" reg="Lumbricillus">Lumbricillus</tp:taxon-name-part> <tp:taxon-name-part taxon-name-part-type="species" reg="arenarius">arenarius</tp:taxon-name-part></tp:taxon-name></italic>
                </td><td rowspan="1" colspan="1">CE1001</td><td rowspan="1" colspan="1">SE, Bohuslän, Lysekil, Fiskebäckskil, Kristineberg</td><td rowspan="1" colspan="1">
                  <named-content xmlns:xlink="http://www.w3.org/1999/xlink" content-type="dwc:verbatimCoordinates" xlink:type="simple"><named-content content-type="geo-json" specific-use="{&#34;type&#34;:&#34;Point&#34;,&#34;coordinates&#34;:[11.445800,58.248000]}" id="NCID0EEICM" xlink:type="simple">58.248, 11.4458</named-content></named-content>
                </td><td rowspan="1" colspan="1">16 May 2005</td><td rowspan="1" colspan="1">A. Ansebo</td><td rowspan="1" colspan="1">Intertidal shelly sand and gravel</td><td rowspan="1" colspan="1">
                  <ext-link xmlns:xlink="http://www.w3.org/1999/xlink" ext-link-type="gen" xlink:href="KU893917" xlink:type="simple">KU893917</ext-link>
                </td><td rowspan="1" colspan="1">
                  <named-content xmlns:xlink="http://www.w3.org/1999/xlink" content-type="dwc:institutional_code" xlink:type="simple">SMNH</named-content> 152716</td></tr><tr><td rowspan="1" colspan="1">
                  <italic><tp:taxon-name><tp:taxon-name-part taxon-name-part-type="genus" reg="Lumbricillus">L.</tp:taxon-name-part> <tp:taxon-name-part taxon-name-part-type="species" reg="arenarius">arenarius</tp:taxon-name-part></tp:taxon-name></italic>
                </td><td rowspan="1" colspan="1">CE8474</td><td rowspan="1" colspan="1">NO, Svalbard, Ny-Ålesund, Kongsfjorden</td><td rowspan="1" colspan="1">
                  <named-content xmlns:xlink="http://www.w3.org/1999/xlink" content-type="dwc:verbatimCoordinates" xlink:type="simple"><named-content content-type="geo-json" specific-use="{&#34;type&#34;:&#34;Point&#34;,&#34;coordinates&#34;:[11.444300,78.973000]}" id="NCID0EBKCM" xlink:type="simple">78.973, 11.4443</named-content></named-content>
                </td><td rowspan="1" colspan="1">21-Jul-2010</td><td rowspan="1" colspan="1">D. Fontaneto</td><td rowspan="1" colspan="1">Land-locked lagoon</td><td rowspan="1" colspan="1">
                  <ext-link xmlns:xlink="http://www.w3.org/1999/xlink" ext-link-type="gen" xlink:href="KU894140" xlink:type="simple">KU894140</ext-link>
                </td><td rowspan="1" colspan="1">
                  <named-content xmlns:xlink="http://www.w3.org/1999/xlink" content-type="dwc:institutional_code" xlink:type="simple">ZMBN</named-content> 107784</td></tr><tr><td rowspan="1" colspan="1">
                  <italic><tp:taxon-name><tp:taxon-name-part taxon-name-part-type="genus" reg="Lumbricillus">L.</tp:taxon-name-part> <tp:taxon-name-part taxon-name-part-type="species" reg="arenarius">arenarius</tp:taxon-name-part></tp:taxon-name></italic>
                </td><td rowspan="1" colspan="1">CE20748</td><td rowspan="1" colspan="1">NO, Svalbard, Spitsbergen, Nordfjorden, Tschermak</td><td rowspan="1" colspan="1">
                  <named-content xmlns:xlink="http://www.w3.org/1999/xlink" content-type="dwc:verbatimCoordinates" xlink:type="simple"><named-content content-type="geo-json" specific-use="{&#34;type&#34;:&#34;Point&#34;,&#34;coordinates&#34;:[15.328900,78.490300]}" id="NCID0E5LCM" xlink:type="simple">78.4903, 15.3289</named-content></named-content>
                </td><td rowspan="1" colspan="1">27-Jul-2013</td><td rowspan="1" colspan="1">K. Hårsaker</td><td rowspan="1" colspan="1">Freshwater stream, sand</td><td rowspan="1" colspan="1">
                  <ext-link xmlns:xlink="http://www.w3.org/1999/xlink" ext-link-type="gen" xlink:href="KU893909" xlink:type="simple">KU893909</ext-link>
                </td><td rowspan="1" colspan="1">
                  <named-content xmlns:xlink="http://www.w3.org/1999/xlink" content-type="dwc:institutional_code" xlink:type="simple">ZMBN</named-content> 107787</td></tr><tr><td rowspan="1" colspan="1">
                  <italic><tp:taxon-name><tp:taxon-name-part taxon-name-part-type="genus" reg="Lumbricillus">L.</tp:taxon-name-part> <tp:taxon-name-part taxon-name-part-type="species" reg="arenarius">arenarius</tp:taxon-name-part></tp:taxon-name></italic>
                </td><td rowspan="1" colspan="1">CE20749</td><td rowspan="1" colspan="1">NO, Svalbard, Spitsbergen, Nordfjorden, Tschermak</td><td rowspan="1" colspan="1">
                  <named-content xmlns:xlink="http://www.w3.org/1999/xlink" content-type="dwc:verbatimCoordinates" xlink:type="simple"><named-content content-type="geo-json" specific-use="{&#34;type&#34;:&#34;Point&#34;,&#34;coordinates&#34;:[15.328900,78.490300]}" id="NCID0E2NCM" xlink:type="simple">78.4903, 15.3289</named-content></named-content>
                </td><td rowspan="1" colspan="1">27-Jul-2013</td><td rowspan="1" colspan="1">K. Hårsaker</td><td rowspan="1" colspan="1">Freshwater stream, sand</td><td rowspan="1" colspan="1">
                  <ext-link xmlns:xlink="http://www.w3.org/1999/xlink" ext-link-type="gen" xlink:href="KU893910" xlink:type="simple">KU893910</ext-link>
                </td><td rowspan="1" colspan="1">
                  <named-content xmlns:xlink="http://www.w3.org/1999/xlink" content-type="dwc:institutional_code" xlink:type="simple">ZMBN</named-content> 107788</td></tr><tr><td rowspan="1" colspan="1">
                  <italic><tp:taxon-name><tp:taxon-name-part taxon-name-part-type="genus" reg="Lumbricillus">L.</tp:taxon-name-part> <tp:taxon-name-part taxon-name-part-type="species" reg="arenarius">arenarius</tp:taxon-name-part></tp:taxon-name></italic>
                </td><td rowspan="1" colspan="1">CE20750</td><td rowspan="1" colspan="1">NO, Svalbard, Spitsbergen, Nordfjorden, Tschermak</td><td rowspan="1" colspan="1">
                  <named-content xmlns:xlink="http://www.w3.org/1999/xlink" content-type="dwc:verbatimCoordinates" xlink:type="simple"><named-content content-type="geo-json" specific-use="{&#34;type&#34;:&#34;Point&#34;,&#34;coordinates&#34;:[15.328900,78.490300]}" id="NCID0EYPCM" xlink:type="simple">78.4903, 15.3289</named-content></named-content>
                </td><td rowspan="1" colspan="1">27-Jul-2013</td><td rowspan="1" colspan="1">K. Hårsaker</td><td rowspan="1" colspan="1">Freshwater stream, sand</td><td rowspan="1" colspan="1">
                  <ext-link xmlns:xlink="http://www.w3.org/1999/xlink" ext-link-type="gen" xlink:href="KU893911" xlink:type="simple">KU893911</ext-link>
                </td><td rowspan="1" colspan="1">
                  <named-content xmlns:xlink="http://www.w3.org/1999/xlink" content-type="dwc:institutional_code" xlink:type="simple">ZMBN</named-content> 107789</td></tr><tr><td rowspan="1" colspan="1">
                  <italic><tp:taxon-name><tp:taxon-name-part taxon-name-part-type="genus" reg="Lumbricillus">L.</tp:taxon-name-part> <tp:taxon-name-part taxon-name-part-type="species" reg="buelowi">buelowi</tp:taxon-name-part></tp:taxon-name></italic>
                </td><td rowspan="1" colspan="1">CE5224</td><td rowspan="1" colspan="1">SE, Bohuslän, Strömstad, Tjärnö</td><td rowspan="1" colspan="1">
                  <named-content xmlns:xlink="http://www.w3.org/1999/xlink" content-type="dwc:verbatimCoordinates" xlink:type="simple"><named-content content-type="geo-json" specific-use="{&#34;type&#34;:&#34;Point&#34;,&#34;coordinates&#34;:[11.145800,58.875400]}" id="NCID0EVRCM" xlink:type="simple">58.8754, 11.1458</named-content></named-content>
                </td><td rowspan="1" colspan="1">8-Oct-2008</td><td rowspan="1" colspan="1">C. Erséus</td><td rowspan="1" colspan="1">Upper intertidal, sand</td><td rowspan="1" colspan="1">
                  <ext-link xmlns:xlink="http://www.w3.org/1999/xlink" ext-link-type="gen" xlink:href="KU893945" xlink:type="simple">KU893945</ext-link>
                </td><td rowspan="1" colspan="1">
                  <named-content xmlns:xlink="http://www.w3.org/1999/xlink" content-type="dwc:institutional_code" xlink:type="simple">SMNH</named-content> 152719</td></tr><tr><td rowspan="1" colspan="1">
                  <italic><tp:taxon-name><tp:taxon-name-part taxon-name-part-type="genus" reg="Lumbricillus">L.</tp:taxon-name-part> <tp:taxon-name-part taxon-name-part-type="species" reg="buelowi">buelowi</tp:taxon-name-part></tp:taxon-name></italic>
                </td><td rowspan="1" colspan="1">CE22293</td><td rowspan="1" colspan="1">NO, Sogn og Fjordane, Neröyfjorden, Bakka</td><td rowspan="1" colspan="1">
                  <named-content xmlns:xlink="http://www.w3.org/1999/xlink" content-type="dwc:verbatimCoordinates" xlink:type="simple"><named-content content-type="geo-json" specific-use="{&#34;type&#34;:&#34;Point&#34;,&#34;coordinates&#34;:[6.867400,60.920200]}" id="NCID0ESTCM" xlink:type="simple">60.9202, 6.8674</named-content></named-content>
                </td><td rowspan="1" colspan="1">15-May-2014</td><td rowspan="1" colspan="1">C. Erséus &amp; M. Klinth</td><td rowspan="1" colspan="1">Lower intertidal, gravel, sand, algae</td><td rowspan="1" colspan="1">
                  <ext-link xmlns:xlink="http://www.w3.org/1999/xlink" ext-link-type="gen" xlink:href="KU893941" xlink:type="simple">KU893941</ext-link>
                </td><td rowspan="1" colspan="1">
                  <named-content xmlns:xlink="http://www.w3.org/1999/xlink" content-type="dwc:institutional_code" xlink:type="simple">ZMBN</named-content> 107802</td></tr><tr><td rowspan="1" colspan="1">
                  <italic><tp:taxon-name><tp:taxon-name-part taxon-name-part-type="genus" reg="Lumbricillus">L.</tp:taxon-name-part> <tp:taxon-name-part taxon-name-part-type="species" reg="buelowi">buelowi</tp:taxon-name-part></tp:taxon-name></italic>
                </td><td rowspan="1" colspan="1">CE23273</td><td rowspan="1" colspan="1">NO, Troms, Tromsö, Tromsö, Lanes</td><td rowspan="1" colspan="1">
                  <named-content xmlns:xlink="http://www.w3.org/1999/xlink" content-type="dwc:verbatimCoordinates" xlink:type="simple"><named-content content-type="geo-json" specific-use="{&#34;type&#34;:&#34;Point&#34;,&#34;coordinates&#34;:[18.920700,69.629000]}" id="NCID0EPVCM" xlink:type="simple">69.629, 18.9207</named-content></named-content>
                </td><td rowspan="1" colspan="1">14-Aug-2014</td><td rowspan="1" colspan="1">C. Erséus</td><td rowspan="1" colspan="1">Intertidal, sand, gravel</td><td rowspan="1" colspan="1">
                  <ext-link xmlns:xlink="http://www.w3.org/1999/xlink" ext-link-type="gen" xlink:href="KU894284" xlink:type="simple">KU894284</ext-link>
                </td><td rowspan="1" colspan="1">
                  <named-content xmlns:xlink="http://www.w3.org/1999/xlink" content-type="dwc:institutional_code" xlink:type="simple">ZMBN</named-content> 107804</td></tr><tr><td rowspan="1" colspan="1">
                  <italic><tp:taxon-name><tp:taxon-name-part taxon-name-part-type="genus" reg="Lumbricillus">L.</tp:taxon-name-part> <tp:taxon-name-part taxon-name-part-type="species" reg="buelowi">buelowi</tp:taxon-name-part></tp:taxon-name></italic>
                </td><td rowspan="1" colspan="1">CE23375</td><td rowspan="1" colspan="1">NO, Troms, Tromsö, Sommaröya, Gurahaugen</td><td rowspan="1" colspan="1">
                  <named-content xmlns:xlink="http://www.w3.org/1999/xlink" content-type="dwc:verbatimCoordinates" xlink:type="simple"><named-content content-type="geo-json" specific-use="{&#34;type&#34;:&#34;Point&#34;,&#34;coordinates&#34;:[18.027800,69.632100]}" id="NCID0EMXCM" xlink:type="simple">69.6321, 18.0278</named-content></named-content>
                </td><td rowspan="1" colspan="1">15-Aug-2014</td><td rowspan="1" colspan="1">C. Erséus</td><td rowspan="1" colspan="1">Lower intertidal, mixed mineral and shell sand</td><td rowspan="1" colspan="1">
                  <ext-link xmlns:xlink="http://www.w3.org/1999/xlink" ext-link-type="gen" xlink:href="KU893942" xlink:type="simple">KU893942</ext-link>
                </td><td rowspan="1" colspan="1">
                  <named-content xmlns:xlink="http://www.w3.org/1999/xlink" content-type="dwc:institutional_code" xlink:type="simple">ZMBN</named-content> 107805</td></tr><tr><td rowspan="1" colspan="1">
                  <italic><tp:taxon-name><tp:taxon-name-part taxon-name-part-type="genus" reg="Lumbricillus">L.</tp:taxon-name-part> <tp:taxon-name-part taxon-name-part-type="species" reg="buelowi">buelowi</tp:taxon-name-part></tp:taxon-name></italic>
                </td><td rowspan="1" colspan="1">CE23376</td><td rowspan="1" colspan="1">NO, Troms, Tromsö, Sommaröya, Gurahaugen</td><td rowspan="1" colspan="1">
                  <named-content xmlns:xlink="http://www.w3.org/1999/xlink" content-type="dwc:verbatimCoordinates" xlink:type="simple"><named-content content-type="geo-json" specific-use="{&#34;type&#34;:&#34;Point&#34;,&#34;coordinates&#34;:[18.027800,69.632100]}" id="NCID0EJZCM" xlink:type="simple">69.6321, 18.0278</named-content></named-content>
                </td><td rowspan="1" colspan="1">15-Aug-2014</td><td rowspan="1" colspan="1">C. Erséus</td><td rowspan="1" colspan="1">Lower intertidal, mixed mineral and shell sand</td><td rowspan="1" colspan="1">
                  <ext-link xmlns:xlink="http://www.w3.org/1999/xlink" ext-link-type="gen" xlink:href="KU893943" xlink:type="simple">KU893943</ext-link>
                </td><td rowspan="1" colspan="1">
                  <named-content xmlns:xlink="http://www.w3.org/1999/xlink" content-type="dwc:institutional_code" xlink:type="simple">ZMBN</named-content> 107806</td></tr><tr><td rowspan="1" colspan="1">
                  <italic><tp:taxon-name><tp:taxon-name-part taxon-name-part-type="genus" reg="Lumbricillus">L.</tp:taxon-name-part> <tp:taxon-name-part taxon-name-part-type="species" reg="buelowi">buelowi</tp:taxon-name-part></tp:taxon-name></italic>
                </td><td rowspan="1" colspan="1">CE24678</td><td rowspan="1" colspan="1">NO, Nordland, Lofoten, Grimsöystraumen Strait</td><td rowspan="1" colspan="1">
                  <named-content xmlns:xlink="http://www.w3.org/1999/xlink" content-type="dwc:verbatimCoordinates" xlink:type="simple"><named-content content-type="geo-json" specific-use="{&#34;type&#34;:&#34;Point&#34;,&#34;coordinates&#34;:[14.267900,68.260700]}" id="NCID0EG2CM" xlink:type="simple">68.2607, 14.2679</named-content></named-content>
                </td><td rowspan="1" colspan="1">10-Sep-2014</td><td rowspan="1" colspan="1">C. Erséus &amp; E. Willassen</td><td rowspan="1" colspan="1">Upper intertidal, coarse shelly sand</td><td rowspan="1" colspan="1">
                  <ext-link xmlns:xlink="http://www.w3.org/1999/xlink" ext-link-type="gen" xlink:href="KU893946" xlink:type="simple">KU893946</ext-link>
                </td><td rowspan="1" colspan="1">
                  <named-content xmlns:xlink="http://www.w3.org/1999/xlink" content-type="dwc:institutional_code" xlink:type="simple">ZMBN</named-content> 107811</td></tr><tr><td rowspan="1" colspan="1">
                  <italic><tp:taxon-name><tp:taxon-name-part taxon-name-part-type="genus" reg="Lumbricillus">L.</tp:taxon-name-part> <tp:taxon-name-part taxon-name-part-type="species" reg="buelowi">buelowi</tp:taxon-name-part></tp:taxon-name></italic>
                </td><td rowspan="1" colspan="1">CE24688</td><td rowspan="1" colspan="1">NO, Nordland, Lofoten, Grimsöystraumen Strait</td><td rowspan="1" colspan="1">
                  <named-content xmlns:xlink="http://www.w3.org/1999/xlink" content-type="dwc:verbatimCoordinates" xlink:type="simple"><named-content content-type="geo-json" specific-use="{&#34;type&#34;:&#34;Point&#34;,&#34;coordinates&#34;:[14.267900,68.260700]}" id="NCID0ED4CM" xlink:type="simple">68.2607, 14.2679</named-content></named-content>
                </td><td rowspan="1" colspan="1">10-Sep-2014</td><td rowspan="1" colspan="1">C. Erséus &amp; E. Willassen</td><td rowspan="1" colspan="1">Upper intertidal, coarse shelly sand</td><td rowspan="1" colspan="1">
                  <ext-link xmlns:xlink="http://www.w3.org/1999/xlink" ext-link-type="gen" xlink:href="KU894208" xlink:type="simple">KU894208</ext-link>
                </td><td rowspan="1" colspan="1">
                  <named-content xmlns:xlink="http://www.w3.org/1999/xlink" content-type="dwc:institutional_code" xlink:type="simple">ZMBN</named-content> 107814</td></tr><tr><td rowspan="1" colspan="1">
                  <italic><tp:taxon-name><tp:taxon-name-part taxon-name-part-type="genus" reg="Lumbricillus">L.</tp:taxon-name-part> <tp:taxon-name-part taxon-name-part-type="species" reg="buelowi">buelowi</tp:taxon-name-part></tp:taxon-name></italic>
                </td><td rowspan="1" colspan="1">CE24690</td><td rowspan="1" colspan="1">NO, Nordland, Lofoten, Grimsöystraumen Strait</td><td rowspan="1" colspan="1">
                  <named-content xmlns:xlink="http://www.w3.org/1999/xlink" content-type="dwc:verbatimCoordinates" xlink:type="simple"><named-content content-type="geo-json" specific-use="{&#34;type&#34;:&#34;Point&#34;,&#34;coordinates&#34;:[14.267900,68.260700]}" id="NCID0EA6CM" xlink:type="simple">68.2607, 14.2679</named-content></named-content>
                </td><td rowspan="1" colspan="1">10-Sep-2014</td><td rowspan="1" colspan="1">C. Erséus &amp; E. Willassen</td><td rowspan="1" colspan="1">Upper intertidal, coarse shelly sand</td><td rowspan="1" colspan="1">
                  <ext-link xmlns:xlink="http://www.w3.org/1999/xlink" ext-link-type="gen" xlink:href="KU893947" xlink:type="simple">KU893947</ext-link>
                </td><td rowspan="1" colspan="1">
                  <named-content xmlns:xlink="http://www.w3.org/1999/xlink" content-type="dwc:institutional_code" xlink:type="simple">ZMBN</named-content> 107816</td></tr><tr><td rowspan="1" colspan="1">
                  <italic><tp:taxon-name><tp:taxon-name-part taxon-name-part-type="genus" reg="Lumbricillus">L.</tp:taxon-name-part> <tp:taxon-name-part taxon-name-part-type="species" reg="dubius">dubius</tp:taxon-name-part></tp:taxon-name></italic>
                </td><td rowspan="1" colspan="1">CE5221</td><td rowspan="1" colspan="1">SE, Bohuslän, Strömstad, Tjärnö</td><td rowspan="1" colspan="1">
                  <named-content xmlns:xlink="http://www.w3.org/1999/xlink" content-type="dwc:verbatimCoordinates" xlink:type="simple"><named-content content-type="geo-json" specific-use="{&#34;type&#34;:&#34;Point&#34;,&#34;coordinates&#34;:[11.145800,58.875400]}" id="NCID0E4ADM" xlink:type="simple">58.8754, 11.1458</named-content></named-content>
                </td><td rowspan="1" colspan="1">8-Oct-2008</td><td rowspan="1" colspan="1">C. Erséus</td><td rowspan="1" colspan="1">Upper intertidal, coarse sand</td><td rowspan="1" colspan="1">
                  <ext-link xmlns:xlink="http://www.w3.org/1999/xlink" ext-link-type="gen" xlink:href="KU893930" xlink:type="simple">KU893930</ext-link>
                </td><td rowspan="1" colspan="1">
                  <named-content xmlns:xlink="http://www.w3.org/1999/xlink" content-type="dwc:institutional_code" xlink:type="simple">SMNH</named-content> 152726</td></tr><tr><td rowspan="1" colspan="1">
                  <italic><tp:taxon-name><tp:taxon-name-part taxon-name-part-type="genus" reg="Lumbricillus">L.</tp:taxon-name-part> <tp:taxon-name-part taxon-name-part-type="species" reg="dubius">dubius</tp:taxon-name-part></tp:taxon-name></italic>
                </td><td rowspan="1" colspan="1">CE5223</td><td rowspan="1" colspan="1">SE, Bohuslän, Strömstad, Tjärnö</td><td rowspan="1" colspan="1">
                  <named-content xmlns:xlink="http://www.w3.org/1999/xlink" content-type="dwc:verbatimCoordinates" xlink:type="simple"><named-content content-type="geo-json" specific-use="{&#34;type&#34;:&#34;Point&#34;,&#34;coordinates&#34;:[11.145800,58.875400]}" id="NCID0E1CDM" xlink:type="simple">58.8754, 11.1458</named-content></named-content>
                </td><td rowspan="1" colspan="1">8-Oct-2008</td><td rowspan="1" colspan="1">C. Erséus</td><td rowspan="1" colspan="1">Upper intertidal, coarse sand</td><td rowspan="1" colspan="1">
                  <ext-link xmlns:xlink="http://www.w3.org/1999/xlink" ext-link-type="gen" xlink:href="KU893926" xlink:type="simple">KU893926</ext-link>
                </td><td rowspan="1" colspan="1">
                  <named-content xmlns:xlink="http://www.w3.org/1999/xlink" content-type="dwc:institutional_code" xlink:type="simple">SMNH</named-content> 152727</td></tr><tr><td rowspan="1" colspan="1">
                  <italic><tp:taxon-name><tp:taxon-name-part taxon-name-part-type="genus" reg="Lumbricillus">L.</tp:taxon-name-part> <tp:taxon-name-part taxon-name-part-type="species" reg="dubius">dubius</tp:taxon-name-part></tp:taxon-name></italic>
                </td><td rowspan="1" colspan="1">CE22767</td><td rowspan="1" colspan="1">NO, Finnmark, Mageröya, Skipsfjorden</td><td rowspan="1" colspan="1">
                  <named-content xmlns:xlink="http://www.w3.org/1999/xlink" content-type="dwc:verbatimCoordinates" xlink:type="simple"><named-content content-type="geo-json" specific-use="{&#34;type&#34;:&#34;Point&#34;,&#34;coordinates&#34;:[25.893300,71.009300]}" id="NCID0EXEDM" xlink:type="simple">71.0093, 25.8933</named-content></named-content>
                </td><td rowspan="1" colspan="1">12-Aug-2014</td><td rowspan="1" colspan="1">C. Erséus</td><td rowspan="1" colspan="1">Grass at high water mark, roots and sand</td><td rowspan="1" colspan="1">
                  <ext-link xmlns:xlink="http://www.w3.org/1999/xlink" ext-link-type="gen" xlink:href="KU893931" xlink:type="simple">KU893931</ext-link>
                </td><td rowspan="1" colspan="1">
                  <named-content xmlns:xlink="http://www.w3.org/1999/xlink" content-type="dwc:institutional_code" xlink:type="simple">ZMBN</named-content> 107835</td></tr><tr><td rowspan="1" colspan="1">
                  <italic><tp:taxon-name><tp:taxon-name-part taxon-name-part-type="genus" reg="Lumbricillus">L.</tp:taxon-name-part> <tp:taxon-name-part taxon-name-part-type="species" reg="dubius">dubius</tp:taxon-name-part></tp:taxon-name></italic>
                </td><td rowspan="1" colspan="1">CE23370</td><td rowspan="1" colspan="1">NO, Troms, Tromsö, Sommaröya, Gurahaugen</td><td rowspan="1" colspan="1">
                  <named-content xmlns:xlink="http://www.w3.org/1999/xlink" content-type="dwc:verbatimCoordinates" xlink:type="simple"><named-content content-type="geo-json" specific-use="{&#34;type&#34;:&#34;Point&#34;,&#34;coordinates&#34;:[18.027800,69.632100]}" id="NCID0EUGDM" xlink:type="simple">69.6321, 18.0278</named-content></named-content>
                </td><td rowspan="1" colspan="1">15-Aug-2014</td><td rowspan="1" colspan="1">C. Erséus</td><td rowspan="1" colspan="1">Lower intertidal, mixed mineral and shell sand</td><td rowspan="1" colspan="1">
                  <ext-link xmlns:xlink="http://www.w3.org/1999/xlink" ext-link-type="gen" xlink:href="KU893934" xlink:type="simple">KU893934</ext-link>
                </td><td rowspan="1" colspan="1">
                  <named-content xmlns:xlink="http://www.w3.org/1999/xlink" content-type="dwc:institutional_code" xlink:type="simple">ZMBN</named-content> 107836</td></tr><tr><td rowspan="1" colspan="1">
                  <italic><tp:taxon-name><tp:taxon-name-part taxon-name-part-type="genus" reg="Lumbricillus">L.</tp:taxon-name-part> <tp:taxon-name-part taxon-name-part-type="species" reg="dubius">dubius</tp:taxon-name-part></tp:taxon-name></italic>
                </td><td rowspan="1" colspan="1">CE23371</td><td rowspan="1" colspan="1">NO, Troms, Tromsö, Sommaröya, Gurahaugen</td><td rowspan="1" colspan="1">
                  <named-content xmlns:xlink="http://www.w3.org/1999/xlink" content-type="dwc:verbatimCoordinates" xlink:type="simple"><named-content content-type="geo-json" specific-use="{&#34;type&#34;:&#34;Point&#34;,&#34;coordinates&#34;:[18.027800,69.632100]}" id="NCID0ERIDM" xlink:type="simple">69.6321, 18.0278</named-content></named-content>
                </td><td rowspan="1" colspan="1">15-Aug-2014</td><td rowspan="1" colspan="1">C. Erséus</td><td rowspan="1" colspan="1">Lower intertidal, mixed mineral and shell sand</td><td rowspan="1" colspan="1">
                  <ext-link xmlns:xlink="http://www.w3.org/1999/xlink" ext-link-type="gen" xlink:href="KU893932" xlink:type="simple">KU893932</ext-link>
                </td><td rowspan="1" colspan="1">
                  <named-content xmlns:xlink="http://www.w3.org/1999/xlink" content-type="dwc:institutional_code" xlink:type="simple">ZMBN</named-content> 107837</td></tr><tr><td rowspan="1" colspan="1">
                  <italic><tp:taxon-name><tp:taxon-name-part taxon-name-part-type="genus" reg="Lumbricillus">L.</tp:taxon-name-part> <tp:taxon-name-part taxon-name-part-type="species" reg="dubius">dubius</tp:taxon-name-part></tp:taxon-name></italic>
                </td><td rowspan="1" colspan="1">CE24700</td><td rowspan="1" colspan="1">NO, Nordland, Lofoten, Grimsöystraumen Strait</td><td rowspan="1" colspan="1">
                  <named-content xmlns:xlink="http://www.w3.org/1999/xlink" content-type="dwc:verbatimCoordinates" xlink:type="simple"><named-content content-type="geo-json" specific-use="{&#34;type&#34;:&#34;Point&#34;,&#34;coordinates&#34;:[14.267900,68.260700]}" id="NCID0EOKDM" xlink:type="simple">68.2607, 14.2679</named-content></named-content>
                </td><td rowspan="1" colspan="1">10-Sep-2014</td><td rowspan="1" colspan="1">C. Erséus &amp; E. Willassen</td><td rowspan="1" colspan="1">Upper intertidal, coarse shelly sand</td><td rowspan="1" colspan="1">
                  <ext-link xmlns:xlink="http://www.w3.org/1999/xlink" ext-link-type="gen" xlink:href="KU893928" xlink:type="simple">KU893928</ext-link>
                </td><td rowspan="1" colspan="1">
                  <named-content xmlns:xlink="http://www.w3.org/1999/xlink" content-type="dwc:institutional_code" xlink:type="simple">ZMBN</named-content> 107839</td></tr><tr><td rowspan="1" colspan="1">
                  <italic><tp:taxon-name><tp:taxon-name-part taxon-name-part-type="genus" reg="Lumbricillus">L.</tp:taxon-name-part> <tp:taxon-name-part taxon-name-part-type="species" reg="dubius">dubius</tp:taxon-name-part></tp:taxon-name></italic>
                </td><td rowspan="1" colspan="1">CE24711</td><td rowspan="1" colspan="1">NO, Nordland, Lofoten, Grimsöystraumen Strait</td><td rowspan="1" colspan="1">
                  <named-content xmlns:xlink="http://www.w3.org/1999/xlink" content-type="dwc:verbatimCoordinates" xlink:type="simple"><named-content content-type="geo-json" specific-use="{&#34;type&#34;:&#34;Point&#34;,&#34;coordinates&#34;:[14.267900,68.260700]}" id="NCID0ELMDM" xlink:type="simple">68.2607, 14.2679</named-content></named-content>
                </td><td rowspan="1" colspan="1">10-Sep-2014</td><td rowspan="1" colspan="1">C. Erséus &amp; E. Willassen</td><td rowspan="1" colspan="1">Upper intertidal, coarse shelly sand</td><td rowspan="1" colspan="1">
                  <ext-link xmlns:xlink="http://www.w3.org/1999/xlink" ext-link-type="gen" xlink:href="KU893929" xlink:type="simple">KU893929</ext-link>
                </td><td rowspan="1" colspan="1">
                  <named-content xmlns:xlink="http://www.w3.org/1999/xlink" content-type="dwc:institutional_code" xlink:type="simple">ZMBN</named-content> 107840</td></tr><tr><td rowspan="1" colspan="1">
                  <italic><tp:taxon-name><tp:taxon-name-part taxon-name-part-type="genus" reg="Lumbricillus">L.</tp:taxon-name-part> <tp:taxon-name-part taxon-name-part-type="species" reg="dubius">dubius</tp:taxon-name-part></tp:taxon-name></italic>
                </td><td rowspan="1" colspan="1">CE24726</td><td rowspan="1" colspan="1">NO, Nordland, Lofoten, Grimsöystraumen Strait</td><td rowspan="1" colspan="1">
                  <named-content xmlns:xlink="http://www.w3.org/1999/xlink" content-type="dwc:verbatimCoordinates" xlink:type="simple"><named-content content-type="geo-json" specific-use="{&#34;type&#34;:&#34;Point&#34;,&#34;coordinates&#34;:[14.267800,68.260800]}" id="NCID0EMODM" xlink:type="simple">68.2608, 14.2678</named-content></named-content>
                </td><td rowspan="1" colspan="1">10-Sep-2014</td><td rowspan="1" colspan="1">C. Erséus &amp; E. Willassen</td><td rowspan="1" colspan="1">Mid-intertidal, coarse shelly sand, algae</td><td rowspan="1" colspan="1">
                  <ext-link xmlns:xlink="http://www.w3.org/1999/xlink" ext-link-type="gen" xlink:href="KU893927" xlink:type="simple">KU893927</ext-link>
                </td><td rowspan="1" colspan="1">
                  <named-content xmlns:xlink="http://www.w3.org/1999/xlink" content-type="dwc:institutional_code" xlink:type="simple">ZMBN</named-content> 107841</td></tr><tr><td rowspan="1" colspan="1">
                  <italic><tp:taxon-name><tp:taxon-name-part taxon-name-part-type="genus" reg="Lumbricillus">L.</tp:taxon-name-part> <tp:taxon-name-part taxon-name-part-type="species" reg="fennicus">fennicus</tp:taxon-name-part></tp:taxon-name></italic>
                </td><td rowspan="1" colspan="1">CE2767</td><td rowspan="1" colspan="1">SE, Öland, Borgholm, S of Föra</td><td rowspan="1" colspan="1">
                  <named-content xmlns:xlink="http://www.w3.org/1999/xlink" content-type="dwc:verbatimCoordinates" xlink:type="simple"><named-content content-type="geo-json" specific-use="{&#34;type&#34;:&#34;Point&#34;,&#34;coordinates&#34;:[16.876400,56.985500]}" id="NCID0EJQDM" xlink:type="simple">56.9855, 16.8764</named-content></named-content>
                </td><td rowspan="1" colspan="1">12-Jun-2007</td><td rowspan="1" colspan="1">A. Ansebo, <tp:taxon-name><tp:taxon-name-part taxon-name-part-type="genus" reg="Lumbricillus">L.</tp:taxon-name-part></tp:taxon-name> Matamoros &amp; C. Erséus</td><td rowspan="1" colspan="1">Stream, muddy clay</td><td rowspan="1" colspan="1">
                  <ext-link xmlns:xlink="http://www.w3.org/1999/xlink" ext-link-type="gen" xlink:href="KU894132" xlink:type="simple">KU894132</ext-link>
                </td><td rowspan="1" colspan="1">
                  <named-content xmlns:xlink="http://www.w3.org/1999/xlink" content-type="dwc:institutional_code" xlink:type="simple">SMNH</named-content> 152729</td></tr><tr><td rowspan="1" colspan="1">
                  <italic><tp:taxon-name><tp:taxon-name-part taxon-name-part-type="genus" reg="Lumbricillus">L.</tp:taxon-name-part> <tp:taxon-name-part taxon-name-part-type="species" reg="fennicus">fennicus</tp:taxon-name-part></tp:taxon-name></italic>
                </td><td rowspan="1" colspan="1">CE2768</td><td rowspan="1" colspan="1">SE, Öland, Borgholm, S of Föra</td><td rowspan="1" colspan="1">
                  <named-content xmlns:xlink="http://www.w3.org/1999/xlink" content-type="dwc:verbatimCoordinates" xlink:type="simple"><named-content content-type="geo-json" specific-use="{&#34;type&#34;:&#34;Point&#34;,&#34;coordinates&#34;:[16.876400,56.985500]}" id="NCID0ENSDM" xlink:type="simple">56.9855, 16.8764</named-content></named-content>
                </td><td rowspan="1" colspan="1">12-Jun-2007</td><td rowspan="1" colspan="1">A. Ansebo, <tp:taxon-name><tp:taxon-name-part taxon-name-part-type="genus" reg="Lumbricillus">L.</tp:taxon-name-part></tp:taxon-name> Matamoros &amp; C. Erséus</td><td rowspan="1" colspan="1">Stream, muddy clay</td><td rowspan="1" colspan="1">
                  <ext-link xmlns:xlink="http://www.w3.org/1999/xlink" ext-link-type="gen" xlink:href="KU894003" xlink:type="simple">KU894003</ext-link>
                </td><td rowspan="1" colspan="1">
                  <named-content xmlns:xlink="http://www.w3.org/1999/xlink" content-type="dwc:institutional_code" xlink:type="simple">SMNH</named-content> 152730</td></tr><tr><td rowspan="1" colspan="1">
                  <italic><tp:taxon-name><tp:taxon-name-part taxon-name-part-type="genus" reg="Lumbricillus">L.</tp:taxon-name-part> <tp:taxon-name-part taxon-name-part-type="species" reg="fennicus">fennicus</tp:taxon-name-part></tp:taxon-name></italic>
                </td><td rowspan="1" colspan="1">CE2988</td><td rowspan="1" colspan="1">SE, Öland, Borgholm, S of Föra</td><td rowspan="1" colspan="1">
                  <named-content xmlns:xlink="http://www.w3.org/1999/xlink" content-type="dwc:verbatimCoordinates" xlink:type="simple"><named-content content-type="geo-json" specific-use="{&#34;type&#34;:&#34;Point&#34;,&#34;coordinates&#34;:[16.876400,56.985500]}" id="NCID0ERUDM" xlink:type="simple">56.9855, 16.8764</named-content></named-content>
                </td><td rowspan="1" colspan="1">12-Jun-2007</td><td rowspan="1" colspan="1">A. Ansebo, <tp:taxon-name><tp:taxon-name-part taxon-name-part-type="genus" reg="Lumbricillus">L.</tp:taxon-name-part></tp:taxon-name> Matamoros &amp; C. Erséus</td><td rowspan="1" colspan="1">Stream, muddy clay</td><td rowspan="1" colspan="1">
                  <ext-link xmlns:xlink="http://www.w3.org/1999/xlink" ext-link-type="gen" xlink:href="KU894125" xlink:type="simple">KU894125</ext-link>
                </td><td rowspan="1" colspan="1">
                  <named-content xmlns:xlink="http://www.w3.org/1999/xlink" content-type="dwc:institutional_code" xlink:type="simple">SMNH</named-content> 152731</td></tr><tr><td rowspan="1" colspan="1">
                  <italic><tp:taxon-name><tp:taxon-name-part taxon-name-part-type="genus" reg="Lumbricillus">L.</tp:taxon-name-part> <tp:taxon-name-part taxon-name-part-type="species" reg="fennicus">fennicus</tp:taxon-name-part></tp:taxon-name></italic>
                </td><td rowspan="1" colspan="1">CE6092</td><td rowspan="1" colspan="1">SE, Bohuslän, Lysekil, Färlev, Färlevsfjorden</td><td rowspan="1" colspan="1">
                  <named-content xmlns:xlink="http://www.w3.org/1999/xlink" content-type="dwc:verbatimCoordinates" xlink:type="simple"><named-content content-type="geo-json" specific-use="{&#34;type&#34;:&#34;Point&#34;,&#34;coordinates&#34;:[11.572200,58.478500]}" id="NCID0EVWDM" xlink:type="simple">58.4785, 11.5722</named-content></named-content>
                </td><td rowspan="1" colspan="1">27-May-2009</td><td rowspan="1" colspan="1">C. Erséus, A. Ansebo &amp; M. Johansson</td><td rowspan="1" colspan="1">Sand, fine mud</td><td rowspan="1" colspan="1">
                  <ext-link xmlns:xlink="http://www.w3.org/1999/xlink" ext-link-type="gen" xlink:href="KU894002" xlink:type="simple">KU894002</ext-link>
                </td><td rowspan="1" colspan="1">
                  <named-content xmlns:xlink="http://www.w3.org/1999/xlink" content-type="dwc:institutional_code" xlink:type="simple">SMNH</named-content> 152732</td></tr><tr><td rowspan="1" colspan="1">
                  <italic><tp:taxon-name><tp:taxon-name-part taxon-name-part-type="genus" reg="Lumbricillus">L.</tp:taxon-name-part> <tp:taxon-name-part taxon-name-part-type="species" reg="kaloensis">kaloensis</tp:taxon-name-part></tp:taxon-name></italic>
                </td><td rowspan="1" colspan="1">CE978</td><td rowspan="1" colspan="1">SE, Torslanda, Lilleby, Sillvik</td><td rowspan="1" colspan="1">
                  <named-content xmlns:xlink="http://www.w3.org/1999/xlink" content-type="dwc:verbatimCoordinates" xlink:type="simple"><named-content content-type="geo-json" specific-use="{&#34;type&#34;:&#34;Point&#34;,&#34;coordinates&#34;:[11.755000,57.746700]}" id="NCID0ESYDM" xlink:type="simple">57.7467, 11.755</named-content></named-content>
                </td><td rowspan="1" colspan="1">10-Apr-2005</td><td rowspan="1" colspan="1">A. Ansebo</td><td rowspan="1" colspan="1">Intertidal sand</td><td rowspan="1" colspan="1">
                  <ext-link xmlns:xlink="http://www.w3.org/1999/xlink" ext-link-type="gen" xlink:href="KU894128" xlink:type="simple">KU894128</ext-link>
                </td><td rowspan="1" colspan="1">
                  <named-content xmlns:xlink="http://www.w3.org/1999/xlink" content-type="dwc:institutional_code" xlink:type="simple">SMNH</named-content> 152733</td></tr><tr><td rowspan="1" colspan="1">
                  <italic><tp:taxon-name><tp:taxon-name-part taxon-name-part-type="genus" reg="Lumbricillus">L.</tp:taxon-name-part> <tp:taxon-name-part taxon-name-part-type="species" reg="kaloensis">kaloensis</tp:taxon-name-part></tp:taxon-name></italic>
                </td><td rowspan="1" colspan="1">CE5412</td><td rowspan="1" colspan="1">NO, Hordaland, Bergen, Blomsterdalen</td><td rowspan="1" colspan="1">
                  <named-content xmlns:xlink="http://www.w3.org/1999/xlink" content-type="dwc:verbatimCoordinates" xlink:type="simple"><named-content content-type="geo-json" specific-use="{&#34;type&#34;:&#34;Point&#34;,&#34;coordinates&#34;:[5.221200,60.268900]}" id="NCID0EP1DM" xlink:type="simple">60.2689, 5.2212</named-content></named-content>
                </td><td rowspan="1" colspan="1">4-Nov-2011</td><td rowspan="1" colspan="1">P. De Wit</td><td rowspan="1" colspan="1">Intertidal, sand, rocks</td><td rowspan="1" colspan="1">
                  <ext-link xmlns:xlink="http://www.w3.org/1999/xlink" ext-link-type="gen" xlink:href="KU894149" xlink:type="simple">KU894149</ext-link>
                </td><td rowspan="1" colspan="1">
                  <named-content xmlns:xlink="http://www.w3.org/1999/xlink" content-type="dwc:institutional_code" xlink:type="simple">ZMBN</named-content> 107842</td></tr><tr><td rowspan="1" colspan="1">
                  <italic><tp:taxon-name><tp:taxon-name-part taxon-name-part-type="genus" reg="Lumbricillus">L.</tp:taxon-name-part> <tp:taxon-name-part taxon-name-part-type="species" reg="knoellneri">knoellneri</tp:taxon-name-part></tp:taxon-name></italic>
                </td><td rowspan="1" colspan="1">CE980</td><td rowspan="1" colspan="1">SE, Västergötland, Göteborg, Fiskebäck</td><td rowspan="1" colspan="1">
                  <named-content xmlns:xlink="http://www.w3.org/1999/xlink" content-type="dwc:verbatimCoordinates" xlink:type="simple"><named-content content-type="geo-json" specific-use="{&#34;type&#34;:&#34;Point&#34;,&#34;coordinates&#34;:[11.848300,57.656700]}" id="NCID0EM3DM" xlink:type="simple">57.6567, 11.8483</named-content></named-content>
                </td><td rowspan="1" colspan="1">15-May-2005</td><td rowspan="1" colspan="1">A. Ansebo</td><td rowspan="1" colspan="1">Intertidal sand</td><td rowspan="1" colspan="1">
                  <ext-link xmlns:xlink="http://www.w3.org/1999/xlink" ext-link-type="gen" xlink:href="KU894121" xlink:type="simple">KU894121</ext-link>
                </td><td rowspan="1" colspan="1">
                  <named-content xmlns:xlink="http://www.w3.org/1999/xlink" content-type="dwc:institutional_code" xlink:type="simple">SMNH</named-content> 152734</td></tr><tr><td rowspan="1" colspan="1">
                  <italic><tp:taxon-name><tp:taxon-name-part taxon-name-part-type="genus" reg="Lumbricillus">L.</tp:taxon-name-part> <tp:taxon-name-part taxon-name-part-type="species" reg="knoellneri">knoellneri</tp:taxon-name-part></tp:taxon-name></italic>
                </td><td rowspan="1" colspan="1">CE982</td><td rowspan="1" colspan="1">SE, Västergötland, Göteborg, Fiskebäck</td><td rowspan="1" colspan="1">
                  <named-content xmlns:xlink="http://www.w3.org/1999/xlink" content-type="dwc:verbatimCoordinates" xlink:type="simple"><named-content content-type="geo-json" specific-use="{&#34;type&#34;:&#34;Point&#34;,&#34;coordinates&#34;:[11.848300,57.656700]}" id="NCID0EJ5DM" xlink:type="simple">57.6567, 11.8483</named-content></named-content>
                </td><td rowspan="1" colspan="1">15-May-2005</td><td rowspan="1" colspan="1">A. Ansebo</td><td rowspan="1" colspan="1">Intertidal sand</td><td rowspan="1" colspan="1">
                  <ext-link xmlns:xlink="http://www.w3.org/1999/xlink" ext-link-type="gen" xlink:href="KU894122" xlink:type="simple">KU894122</ext-link>
                </td><td rowspan="1" colspan="1">
                  <named-content xmlns:xlink="http://www.w3.org/1999/xlink" content-type="dwc:institutional_code" xlink:type="simple">SMNH</named-content> 152735</td></tr><tr><td rowspan="1" colspan="1">
                  <italic><tp:taxon-name><tp:taxon-name-part taxon-name-part-type="genus" reg="Lumbricillus">L.</tp:taxon-name-part> <tp:taxon-name-part taxon-name-part-type="species" reg="knoellneri">knoellneri</tp:taxon-name-part></tp:taxon-name></italic>
                </td><td rowspan="1" colspan="1">CE19369</td><td rowspan="1" colspan="1">NO, Sogn og Fjordane, Luster Nes, Lustrafjorden</td><td rowspan="1" colspan="1">
                  <named-content xmlns:xlink="http://www.w3.org/1999/xlink" content-type="dwc:verbatimCoordinates" xlink:type="simple"><named-content content-type="geo-json" specific-use="{&#34;type&#34;:&#34;Point&#34;,&#34;coordinates&#34;:[7.369000,61.386400]}" id="NCID0EGAEM" xlink:type="simple">61.3864, 7.369</named-content></named-content>
                </td><td rowspan="1" colspan="1">12-Aug-2013</td><td rowspan="1" colspan="1">C. Erséus</td><td rowspan="1" colspan="1">Upper intertidal, sand</td><td rowspan="1" colspan="1">
                  <ext-link xmlns:xlink="http://www.w3.org/1999/xlink" ext-link-type="gen" xlink:href="KU893940" xlink:type="simple">KU893940</ext-link>
                </td><td rowspan="1" colspan="1">
                  <named-content xmlns:xlink="http://www.w3.org/1999/xlink" content-type="dwc:institutional_code" xlink:type="simple">ZMBN</named-content> 107859</td></tr><tr><td rowspan="1" colspan="1">
                  <italic><tp:taxon-name><tp:taxon-name-part taxon-name-part-type="genus" reg="Lumbricillus">L.</tp:taxon-name-part> <tp:taxon-name-part taxon-name-part-type="species" reg="knoellneri">knoellneri</tp:taxon-name-part></tp:taxon-name></italic>
                </td><td rowspan="1" colspan="1">CE20761</td><td rowspan="1" colspan="1">NO, Svalbard, Spitsbergen, Nordfjorden, Tschermak</td><td rowspan="1" colspan="1">
                  <named-content xmlns:xlink="http://www.w3.org/1999/xlink" content-type="dwc:verbatimCoordinates" xlink:type="simple"><named-content content-type="geo-json" specific-use="{&#34;type&#34;:&#34;Point&#34;,&#34;coordinates&#34;:[15.328900,78.490300]}" id="NCID0EDCEM" xlink:type="simple">78.4903, 15.3289</named-content></named-content>
                </td><td rowspan="1" colspan="1">27-Jul-2013</td><td rowspan="1" colspan="1">K. Hårsaker</td><td rowspan="1" colspan="1">Freshwater stream, sand</td><td rowspan="1" colspan="1">
                  <ext-link xmlns:xlink="http://www.w3.org/1999/xlink" ext-link-type="gen" xlink:href="KU893938" xlink:type="simple">KU893938</ext-link>
                </td><td rowspan="1" colspan="1">
                  <named-content xmlns:xlink="http://www.w3.org/1999/xlink" content-type="dwc:institutional_code" xlink:type="simple">ZMBN</named-content> 107860</td></tr><tr><td rowspan="1" colspan="1">
                  <italic><tp:taxon-name><tp:taxon-name-part taxon-name-part-type="genus" reg="Lumbricillus">L.</tp:taxon-name-part> <tp:taxon-name-part taxon-name-part-type="species" reg="knoellneri">knoellneri</tp:taxon-name-part></tp:taxon-name></italic>
                </td><td rowspan="1" colspan="1">CE20762</td><td rowspan="1" colspan="1">NO, Svalbard, Spitsbergen, Nordfjorden, Tschermak</td><td rowspan="1" colspan="1">
                  <named-content xmlns:xlink="http://www.w3.org/1999/xlink" content-type="dwc:verbatimCoordinates" xlink:type="simple"><named-content content-type="geo-json" specific-use="{&#34;type&#34;:&#34;Point&#34;,&#34;coordinates&#34;:[15.328900,78.490300]}" id="NCID0EAEEM" xlink:type="simple">78.4903, 15.3289</named-content></named-content>
                </td><td rowspan="1" colspan="1">27-Jul-2013</td><td rowspan="1" colspan="1">K. Hårsaker</td><td rowspan="1" colspan="1">Freshwater stream, sand</td><td rowspan="1" colspan="1">
                  <ext-link xmlns:xlink="http://www.w3.org/1999/xlink" ext-link-type="gen" xlink:href="KU893939" xlink:type="simple">KU893939</ext-link>
                </td><td rowspan="1" colspan="1">
                  <named-content xmlns:xlink="http://www.w3.org/1999/xlink" content-type="dwc:institutional_code" xlink:type="simple">ZMBN</named-content> 107861</td></tr><tr><td rowspan="1" colspan="1">
                  <italic><tp:taxon-name><tp:taxon-name-part taxon-name-part-type="genus" reg="Lumbricillus">L.</tp:taxon-name-part> <tp:taxon-name-part taxon-name-part-type="species" reg="knoellneri">knoellneri</tp:taxon-name-part></tp:taxon-name></italic>
                </td><td rowspan="1" colspan="1">CE22615</td><td rowspan="1" colspan="1">NO, Finnmark, Porsanger, Roddinessjöen</td><td rowspan="1" colspan="1">
                  <named-content xmlns:xlink="http://www.w3.org/1999/xlink" content-type="dwc:verbatimCoordinates" xlink:type="simple"><named-content content-type="geo-json" specific-use="{&#34;type&#34;:&#34;Point&#34;,&#34;coordinates&#34;:[25.073900,70.092700]}" id="NCID0E4FEM" xlink:type="simple">70.0927, 25.0739</named-content></named-content>
                </td><td rowspan="1" colspan="1">11-Aug-2014</td><td rowspan="1" colspan="1">C. Erséus</td><td rowspan="1" colspan="1">Intertidal, algae, rubble</td><td rowspan="1" colspan="1">
                  <ext-link xmlns:xlink="http://www.w3.org/1999/xlink" ext-link-type="gen" xlink:href="KU893937" xlink:type="simple">KU893937</ext-link>
                </td><td rowspan="1" colspan="1">
                  <named-content xmlns:xlink="http://www.w3.org/1999/xlink" content-type="dwc:institutional_code" xlink:type="simple">ZMBN</named-content> 107863</td></tr><tr><td rowspan="1" colspan="1">
                  <italic><tp:taxon-name><tp:taxon-name-part taxon-name-part-type="genus" reg="Lumbricillus">L.</tp:taxon-name-part> <tp:taxon-name-part taxon-name-part-type="species" reg="knoellneri">knoellneri</tp:taxon-name-part></tp:taxon-name></italic>
                </td><td rowspan="1" colspan="1">CE23252</td><td rowspan="1" colspan="1">NO, Troms, Tromsö, Tromsö, Lanes</td><td rowspan="1" colspan="1">
                  <named-content xmlns:xlink="http://www.w3.org/1999/xlink" content-type="dwc:verbatimCoordinates" xlink:type="simple"><named-content content-type="geo-json" specific-use="{&#34;type&#34;:&#34;Point&#34;,&#34;coordinates&#34;:[18.920500,69.629100]}" id="NCID0E1HEM" xlink:type="simple">69.6291, 18.9205</named-content></named-content>
                </td><td rowspan="1" colspan="1">14-Aug-2014</td><td rowspan="1" colspan="1">C. Erséus</td><td rowspan="1" colspan="1">Supralittoral, seaweed, herbs growing on top</td><td rowspan="1" colspan="1">
                  <ext-link xmlns:xlink="http://www.w3.org/1999/xlink" ext-link-type="gen" xlink:href="KU894131" xlink:type="simple">KU894131</ext-link>
                </td><td rowspan="1" colspan="1">
                  <named-content xmlns:xlink="http://www.w3.org/1999/xlink" content-type="dwc:institutional_code" xlink:type="simple">ZMBN</named-content> 107865</td></tr><tr><td rowspan="1" colspan="1">
                  <italic><tp:taxon-name><tp:taxon-name-part taxon-name-part-type="genus" reg="Lumbricillus">L.</tp:taxon-name-part> <tp:taxon-name-part taxon-name-part-type="species" reg="knoellneri">knoellneri</tp:taxon-name-part></tp:taxon-name></italic>
                </td><td rowspan="1" colspan="1">CE23253</td><td rowspan="1" colspan="1">NO, Troms, Tromsö, Tromsö, Lanes</td><td rowspan="1" colspan="1">
                  <named-content xmlns:xlink="http://www.w3.org/1999/xlink" content-type="dwc:verbatimCoordinates" xlink:type="simple"><named-content content-type="geo-json" specific-use="{&#34;type&#34;:&#34;Point&#34;,&#34;coordinates&#34;:[18.920500,69.629100]}" id="NCID0EXJEM" xlink:type="simple">69.6291, 18.9205</named-content></named-content>
                </td><td rowspan="1" colspan="1">14-Aug-2014</td><td rowspan="1" colspan="1">C. Erséus</td><td rowspan="1" colspan="1">Supralittoral, seaweed, herbs growing on top</td><td rowspan="1" colspan="1">
                  <ext-link xmlns:xlink="http://www.w3.org/1999/xlink" ext-link-type="gen" xlink:href="KU894106" xlink:type="simple">KU894106</ext-link>
                </td><td rowspan="1" colspan="1">
                  <named-content xmlns:xlink="http://www.w3.org/1999/xlink" content-type="dwc:institutional_code" xlink:type="simple">ZMBN</named-content> 107866</td></tr><tr><td rowspan="1" colspan="1">
                  <italic><tp:taxon-name><tp:taxon-name-part taxon-name-part-type="genus" reg="Lumbricillus">L.</tp:taxon-name-part> <tp:taxon-name-part taxon-name-part-type="species" reg="latithecatus">latithecatus</tp:taxon-name-part></tp:taxon-name></italic> sp. n.</td><td rowspan="1" colspan="1">CE1976</td><td rowspan="1" colspan="1">SE, Skåne, Höganäs, Mölle</td><td rowspan="1" colspan="1">
                  <named-content xmlns:xlink="http://www.w3.org/1999/xlink" content-type="dwc:verbatimCoordinates" xlink:type="simple"><named-content content-type="geo-json" specific-use="{&#34;type&#34;:&#34;Point&#34;,&#34;coordinates&#34;:[12.519200,56.257600]}" id="NCID0EULEM" xlink:type="simple">56.2576, 12.5192</named-content></named-content>
                </td><td rowspan="1" colspan="1">29-Jul-2006</td><td rowspan="1" colspan="1">C. Erséus</td><td rowspan="1" colspan="1">Decaying algae, sand</td><td rowspan="1" colspan="1">
                  <ext-link xmlns:xlink="http://www.w3.org/1999/xlink" ext-link-type="gen" xlink:href="KU894053" xlink:type="simple">KU894053</ext-link>
                </td><td rowspan="1" colspan="1">
                  <named-content xmlns:xlink="http://www.w3.org/1999/xlink" content-type="dwc:institutional_code" xlink:type="simple">SMNH</named-content> 152830</td></tr><tr><td rowspan="1" colspan="1">
                  <italic><tp:taxon-name><tp:taxon-name-part taxon-name-part-type="genus" reg="Lumbricillus">L.</tp:taxon-name-part> <tp:taxon-name-part taxon-name-part-type="species" reg="latithecatus">latithecatus</tp:taxon-name-part></tp:taxon-name></italic> sp. n.</td><td rowspan="1" colspan="1">CE1979</td><td rowspan="1" colspan="1">SE, Skåne, Höganäs, Mölle</td><td rowspan="1" colspan="1">
                  <named-content xmlns:xlink="http://www.w3.org/1999/xlink" content-type="dwc:verbatimCoordinates" xlink:type="simple"><named-content content-type="geo-json" specific-use="{&#34;type&#34;:&#34;Point&#34;,&#34;coordinates&#34;:[12.519200,56.257600]}" id="NCID0ERNEM" xlink:type="simple">56.2576, 12.5192</named-content></named-content>
                </td><td rowspan="1" colspan="1">29-Jul-2006</td><td rowspan="1" colspan="1">C. Erséus</td><td rowspan="1" colspan="1">Decaying algae, sand</td><td rowspan="1" colspan="1">
                  <ext-link xmlns:xlink="http://www.w3.org/1999/xlink" ext-link-type="gen" xlink:href="KU894055" xlink:type="simple">KU894055</ext-link>
                </td><td rowspan="1" colspan="1">
                  <named-content xmlns:xlink="http://www.w3.org/1999/xlink" content-type="dwc:institutional_code" xlink:type="simple">SMNH</named-content> 152831</td></tr><tr><td rowspan="1" colspan="1">
                  <italic><tp:taxon-name><tp:taxon-name-part taxon-name-part-type="genus" reg="Lumbricillus">L.</tp:taxon-name-part> <tp:taxon-name-part taxon-name-part-type="species" reg="latithecatus">latithecatus</tp:taxon-name-part></tp:taxon-name></italic> sp. n.</td><td rowspan="1" colspan="1">CE12041</td><td rowspan="1" colspan="1">NO, Rogaland, Sola, Ölbörhamna</td><td rowspan="1" colspan="1">
                  <named-content xmlns:xlink="http://www.w3.org/1999/xlink" content-type="dwc:verbatimCoordinates" xlink:type="simple"><named-content content-type="geo-json" specific-use="{&#34;type&#34;:&#34;Point&#34;,&#34;coordinates&#34;:[5.565400,58.869700]}" id="NCID0EOPEM" xlink:type="simple">58.8697, 5.5654</named-content></named-content>
                </td><td rowspan="1" colspan="1">15-Jun-2012</td><td rowspan="1" colspan="1">C. Erséus</td><td rowspan="1" colspan="1">Intertidal, algae</td><td rowspan="1" colspan="1">
                  <ext-link xmlns:xlink="http://www.w3.org/1999/xlink" ext-link-type="gen" xlink:href="KU894054" xlink:type="simple">KU894054</ext-link>
                </td><td rowspan="1" colspan="1">
                  <named-content xmlns:xlink="http://www.w3.org/1999/xlink" content-type="dwc:institutional_code" xlink:type="simple">ZMBN</named-content> 107940</td></tr><tr><td rowspan="1" colspan="1">
                  <italic><tp:taxon-name><tp:taxon-name-part taxon-name-part-type="genus" reg="Lumbricillus">L.</tp:taxon-name-part> <tp:taxon-name-part taxon-name-part-type="species" reg="latithecatus">latithecatus</tp:taxon-name-part></tp:taxon-name></italic> sp. n.</td><td rowspan="1" colspan="1">CE12042</td><td rowspan="1" colspan="1">NO, Rogaland, Sola, Ölbörhamna</td><td rowspan="1" colspan="1">
                  <named-content xmlns:xlink="http://www.w3.org/1999/xlink" content-type="dwc:verbatimCoordinates" xlink:type="simple"><named-content content-type="geo-json" specific-use="{&#34;type&#34;:&#34;Point&#34;,&#34;coordinates&#34;:[5.565400,58.869700]}" id="NCID0ELREM" xlink:type="simple">58.8697, 5.5654</named-content></named-content>
                </td><td rowspan="1" colspan="1">15-Jun-2012</td><td rowspan="1" colspan="1">C. Erséus</td><td rowspan="1" colspan="1">Intertidal, algae</td><td rowspan="1" colspan="1">
                  <ext-link xmlns:xlink="http://www.w3.org/1999/xlink" ext-link-type="gen" xlink:href="KU894127" xlink:type="simple">KU894127</ext-link>
                </td><td rowspan="1" colspan="1">
                  <named-content xmlns:xlink="http://www.w3.org/1999/xlink" content-type="dwc:institutional_code" xlink:type="simple">ZMBN</named-content> 107941</td></tr><tr><td rowspan="1" colspan="1">
                  <italic><tp:taxon-name><tp:taxon-name-part taxon-name-part-type="genus" reg="Lumbricillus">L.</tp:taxon-name-part> <tp:taxon-name-part taxon-name-part-type="species" reg="lineatus">lineatus</tp:taxon-name-part></tp:taxon-name></italic>
                </td><td rowspan="1" colspan="1">CE1640</td><td rowspan="1" colspan="1">SE, Bohuslän, Strömstad, Tjärnö</td><td rowspan="1" colspan="1">
                  <named-content xmlns:xlink="http://www.w3.org/1999/xlink" content-type="dwc:verbatimCoordinates" xlink:type="simple"><named-content content-type="geo-json" specific-use="{&#34;type&#34;:&#34;Point&#34;,&#34;coordinates&#34;:[11.145600,58.876600]}" id="NCID0EITEM" xlink:type="simple">58.8766, 11.1456</named-content></named-content>
                </td><td rowspan="1" colspan="1">1-Sep-2004</td><td rowspan="1" colspan="1">C. Erséus</td><td rowspan="1" colspan="1">Intertidal, sand, gravel</td><td rowspan="1" colspan="1">
                  <ext-link xmlns:xlink="http://www.w3.org/1999/xlink" ext-link-type="gen" xlink:href="KU894030" xlink:type="simple">KU894030</ext-link>
                </td><td rowspan="1" colspan="1">
                  <named-content xmlns:xlink="http://www.w3.org/1999/xlink" content-type="dwc:institutional_code" xlink:type="simple">SMNH</named-content> 152742</td></tr><tr><td rowspan="1" colspan="1">
                  <italic><tp:taxon-name><tp:taxon-name-part taxon-name-part-type="genus" reg="Lumbricillus">L.</tp:taxon-name-part> <tp:taxon-name-part taxon-name-part-type="species" reg="lineatus">lineatus</tp:taxon-name-part></tp:taxon-name></italic>
                </td><td rowspan="1" colspan="1">CE1694</td><td rowspan="1" colspan="1">ES, Galicia, Ponevedra, Illa de Arousa</td><td rowspan="1" colspan="1">
                  <named-content xmlns:xlink="http://www.w3.org/1999/xlink" content-type="dwc:verbatimCoordinates" xlink:type="simple"><named-content content-type="geo-json" specific-use="{&#34;type&#34;:&#34;Point&#34;,&#34;coordinates&#34;:[-8.870000,42.560000]}" id="NCID0EFVEM" xlink:type="simple">42.56, -8.87</named-content></named-content>
                </td><td rowspan="1" colspan="1">1-Apr-2006</td><td rowspan="1" colspan="1">B. Reboreda Rivera</td><td rowspan="1" colspan="1">
                  <italic><tp:taxon-name><tp:taxon-name-part taxon-name-part-type="genus" reg="Ulva">Ulva</tp:taxon-name-part></tp:taxon-name></italic> compost culture</td><td rowspan="1" colspan="1">
                  <ext-link xmlns:xlink="http://www.w3.org/1999/xlink" ext-link-type="gen" xlink:href="KU894118" xlink:type="simple">KU894118</ext-link>
                </td><td rowspan="1" colspan="1">
                  <named-content xmlns:xlink="http://www.w3.org/1999/xlink" content-type="dwc:institutional_code" xlink:type="simple">SMNH</named-content> 152744</td></tr><tr><td rowspan="1" colspan="1">
                  <italic><tp:taxon-name><tp:taxon-name-part taxon-name-part-type="genus" reg="Lumbricillus">L.</tp:taxon-name-part> <tp:taxon-name-part taxon-name-part-type="species" reg="lineatus">lineatus</tp:taxon-name-part></tp:taxon-name></italic>
                </td><td rowspan="1" colspan="1">CE1894</td><td rowspan="1" colspan="1">SE, Öland, Mörbylånga, Skärlöv</td><td rowspan="1" colspan="1">
                  <named-content xmlns:xlink="http://www.w3.org/1999/xlink" content-type="dwc:verbatimCoordinates" xlink:type="simple"><named-content content-type="geo-json" specific-use="{&#34;type&#34;:&#34;Point&#34;,&#34;coordinates&#34;:[16.581500,56.424100]}" id="NCID0EKXEM" xlink:type="simple">56.4241, 16.5815</named-content></named-content>
                </td><td rowspan="1" colspan="1">10-Jun-2006</td><td rowspan="1" colspan="1">
                  <tp:taxon-name><tp:taxon-name-part taxon-name-part-type="genus" reg="Lumbricillus">L.</tp:taxon-name-part></tp:taxon-name> Matamoros</td><td rowspan="1" colspan="1">Beach, shelley sand, organic material</td><td rowspan="1" colspan="1">
                  <ext-link xmlns:xlink="http://www.w3.org/1999/xlink" ext-link-type="gen" xlink:href="KU894040" xlink:type="simple">KU894040</ext-link>
                </td><td rowspan="1" colspan="1">
                  <named-content xmlns:xlink="http://www.w3.org/1999/xlink" content-type="dwc:institutional_code" xlink:type="simple">SMNH</named-content> Type-8931</td></tr><tr><td rowspan="1" colspan="1">
                  <italic><tp:taxon-name><tp:taxon-name-part taxon-name-part-type="genus" reg="Lumbricillus">L.</tp:taxon-name-part> <tp:taxon-name-part taxon-name-part-type="species" reg="lineatus">lineatus</tp:taxon-name-part></tp:taxon-name></italic>
                </td><td rowspan="1" colspan="1">CE12043</td><td rowspan="1" colspan="1">NO, Rogaland, Sola, Ölbörhamna</td><td rowspan="1" colspan="1">
                  <named-content xmlns:xlink="http://www.w3.org/1999/xlink" content-type="dwc:verbatimCoordinates" xlink:type="simple"><named-content content-type="geo-json" specific-use="{&#34;type&#34;:&#34;Point&#34;,&#34;coordinates&#34;:[5.565400,58.869700]}" id="NCID0EOZEM" xlink:type="simple">58.8697, 5.5654</named-content></named-content>
                </td><td rowspan="1" colspan="1">15-Jun-2012</td><td rowspan="1" colspan="1">C. Erséus</td><td rowspan="1" colspan="1">Intertidal, algae</td><td rowspan="1" colspan="1">
                  <ext-link xmlns:xlink="http://www.w3.org/1999/xlink" ext-link-type="gen" xlink:href="KU894033" xlink:type="simple">KU894033</ext-link>
                </td><td rowspan="1" colspan="1">
                  <named-content xmlns:xlink="http://www.w3.org/1999/xlink" content-type="dwc:institutional_code" xlink:type="simple">ZMBN</named-content> 107872</td></tr><tr><td rowspan="1" colspan="1">
                  <italic><tp:taxon-name><tp:taxon-name-part taxon-name-part-type="genus" reg="Lumbricillus">L.</tp:taxon-name-part> <tp:taxon-name-part taxon-name-part-type="species" reg="lineatus">lineatus</tp:taxon-name-part></tp:taxon-name></italic>
                </td><td rowspan="1" colspan="1">CE21688</td><td rowspan="1" colspan="1">NO, Telemark, Kragerö, Gunnarsholmen Island</td><td rowspan="1" colspan="1">
                  <named-content xmlns:xlink="http://www.w3.org/1999/xlink" content-type="dwc:verbatimCoordinates" xlink:type="simple"><named-content content-type="geo-json" specific-use="{&#34;type&#34;:&#34;Point&#34;,&#34;coordinates&#34;:[9.411700,58.864900]}" id="NCID0EL2EM" xlink:type="simple">58.8649, 9.4117</named-content></named-content>
                </td><td rowspan="1" colspan="1">12-May-2014</td><td rowspan="1" colspan="1">C. Erséus &amp; M. Klinth</td><td rowspan="1" colspan="1">Anaerobic, sand, gravel, 0.3-0.5 m depth.</td><td rowspan="1" colspan="1">
                  <ext-link xmlns:xlink="http://www.w3.org/1999/xlink" ext-link-type="gen" xlink:href="KU894181" xlink:type="simple">KU894181</ext-link>
                </td><td rowspan="1" colspan="1">
                  <named-content xmlns:xlink="http://www.w3.org/1999/xlink" content-type="dwc:institutional_code" xlink:type="simple">ZMBN</named-content> 107875</td></tr><tr><td rowspan="1" colspan="1">
                  <italic><tp:taxon-name><tp:taxon-name-part taxon-name-part-type="genus" reg="Lumbricillus">L.</tp:taxon-name-part> <tp:taxon-name-part taxon-name-part-type="species" reg="lineatus">lineatus</tp:taxon-name-part></tp:taxon-name></italic>
                </td><td rowspan="1" colspan="1">CE21986</td><td rowspan="1" colspan="1">NO, Hordaland, Maurangerfjorden, Nedrehus</td><td rowspan="1" colspan="1">
                  <named-content xmlns:xlink="http://www.w3.org/1999/xlink" content-type="dwc:verbatimCoordinates" xlink:type="simple"><named-content content-type="geo-json" specific-use="{&#34;type&#34;:&#34;Point&#34;,&#34;coordinates&#34;:[6.314600,60.129500]}" id="NCID0EI4EM" xlink:type="simple">60.1295, 6.3146</named-content></named-content>
                </td><td rowspan="1" colspan="1">14-May-2014</td><td rowspan="1" colspan="1">C. Erséus &amp; M. Klinth</td><td rowspan="1" colspan="1">High-water mark, grass roots with sand</td><td rowspan="1" colspan="1">
                  <ext-link xmlns:xlink="http://www.w3.org/1999/xlink" ext-link-type="gen" xlink:href="KU894177" xlink:type="simple">KU894177</ext-link>
                </td><td rowspan="1" colspan="1">
                  <named-content xmlns:xlink="http://www.w3.org/1999/xlink" content-type="dwc:institutional_code" xlink:type="simple">ZMBN</named-content> 107878</td></tr><tr><td rowspan="1" colspan="1">
                  <italic><tp:taxon-name><tp:taxon-name-part taxon-name-part-type="genus" reg="Lumbricillus">L.</tp:taxon-name-part> <tp:taxon-name-part taxon-name-part-type="species" reg="lineatus">lineatus</tp:taxon-name-part></tp:taxon-name></italic>
                </td><td rowspan="1" colspan="1">CE22604</td><td rowspan="1" colspan="1">NO, Finnmark, Porsanger, Roddinessjöen</td><td rowspan="1" colspan="1">
                  <named-content xmlns:xlink="http://www.w3.org/1999/xlink" content-type="dwc:verbatimCoordinates" xlink:type="simple"><named-content content-type="geo-json" specific-use="{&#34;type&#34;:&#34;Point&#34;,&#34;coordinates&#34;:[25.073900,70.092700]}" id="NCID0EF6EM" xlink:type="simple">70.0927, 25.0739</named-content></named-content>
                </td><td rowspan="1" colspan="1">11-Aug-2014</td><td rowspan="1" colspan="1">C. Erséus</td><td rowspan="1" colspan="1">Intertidal, algae, rubble</td><td rowspan="1" colspan="1">
                  <ext-link xmlns:xlink="http://www.w3.org/1999/xlink" ext-link-type="gen" xlink:href="KU894196" xlink:type="simple">KU894196</ext-link>
                </td><td rowspan="1" colspan="1">
                  <named-content xmlns:xlink="http://www.w3.org/1999/xlink" content-type="dwc:institutional_code" xlink:type="simple">ZMBN</named-content> 107879</td></tr><tr><td rowspan="1" colspan="1">
                  <italic><tp:taxon-name><tp:taxon-name-part taxon-name-part-type="genus" reg="Lumbricillus">L.</tp:taxon-name-part> <tp:taxon-name-part taxon-name-part-type="species" reg="lineatus">lineatus</tp:taxon-name-part></tp:taxon-name></italic>
                </td><td rowspan="1" colspan="1">CE22605</td><td rowspan="1" colspan="1">NO, Finnmark, Porsanger, Roddinessjöen</td><td rowspan="1" colspan="1">
                  <named-content xmlns:xlink="http://www.w3.org/1999/xlink" content-type="dwc:verbatimCoordinates" xlink:type="simple"><named-content content-type="geo-json" specific-use="{&#34;type&#34;:&#34;Point&#34;,&#34;coordinates&#34;:[25.073900,70.092700]}" id="NCID0ECBFM" xlink:type="simple">70.0927, 25.0739</named-content></named-content>
                </td><td rowspan="1" colspan="1">11-Aug-2014</td><td rowspan="1" colspan="1">C. Erséus</td><td rowspan="1" colspan="1">Intertidal, algae, rubble</td><td rowspan="1" colspan="1">
                  <ext-link xmlns:xlink="http://www.w3.org/1999/xlink" ext-link-type="gen" xlink:href="KU894029" xlink:type="simple">KU894029</ext-link>
                </td><td rowspan="1" colspan="1">
                  <named-content xmlns:xlink="http://www.w3.org/1999/xlink" content-type="dwc:institutional_code" xlink:type="simple">ZMBN</named-content> 107880</td></tr><tr><td rowspan="1" colspan="1">
                  <italic><tp:taxon-name><tp:taxon-name-part taxon-name-part-type="genus" reg="Lumbricillus">L.</tp:taxon-name-part> <tp:taxon-name-part taxon-name-part-type="species" reg="pagenstecheri">pagenstecheri</tp:taxon-name-part></tp:taxon-name> A</italic>
                </td><td rowspan="1" colspan="1">CE1896</td><td rowspan="1" colspan="1">SE, Öland, Mörbylånga, Skärlöv</td><td rowspan="1" colspan="1">
                  <named-content xmlns:xlink="http://www.w3.org/1999/xlink" content-type="dwc:verbatimCoordinates" xlink:type="simple"><named-content content-type="geo-json" specific-use="{&#34;type&#34;:&#34;Point&#34;,&#34;coordinates&#34;:[16.581500,56.424100]}" id="NCID0EADFM" xlink:type="simple">56.4241, 16.5815</named-content></named-content>
                </td><td rowspan="1" colspan="1">10-Jun-2006</td><td rowspan="1" colspan="1">
                  <tp:taxon-name><tp:taxon-name-part taxon-name-part-type="genus" reg="Lumbricillus">L.</tp:taxon-name-part></tp:taxon-name> Matamoros</td><td rowspan="1" colspan="1">Beach, shelley sand, organic material</td><td rowspan="1" colspan="1">
                  <ext-link xmlns:xlink="http://www.w3.org/1999/xlink" ext-link-type="gen" xlink:href="KU893986" xlink:type="simple">KU893986</ext-link>
                </td><td rowspan="1" colspan="1">
                  <named-content xmlns:xlink="http://www.w3.org/1999/xlink" content-type="dwc:institutional_code" xlink:type="simple">SMNH</named-content> 152766</td></tr><tr><td rowspan="1" colspan="1">
                  <italic><tp:taxon-name><tp:taxon-name-part taxon-name-part-type="genus" reg="Lumbricillus">L.</tp:taxon-name-part> <tp:taxon-name-part taxon-name-part-type="species" reg="pagenstecheri">pagenstecheri</tp:taxon-name-part></tp:taxon-name> A</italic>
                </td><td rowspan="1" colspan="1">CE1897</td><td rowspan="1" colspan="1">SE, Öland, Mörbylånga, Skärlöv</td><td rowspan="1" colspan="1">
                  <named-content xmlns:xlink="http://www.w3.org/1999/xlink" content-type="dwc:verbatimCoordinates" xlink:type="simple"><named-content content-type="geo-json" specific-use="{&#34;type&#34;:&#34;Point&#34;,&#34;coordinates&#34;:[16.581500,56.424100]}" id="NCID0EFFFM" xlink:type="simple">56.4241, 16.5815</named-content></named-content>
                </td><td rowspan="1" colspan="1">10-Jun-2006</td><td rowspan="1" colspan="1">
                  <tp:taxon-name><tp:taxon-name-part taxon-name-part-type="genus" reg="Lumbricillus">L.</tp:taxon-name-part></tp:taxon-name> Matamoros</td><td rowspan="1" colspan="1">Beach, shelley sand, organic material</td><td rowspan="1" colspan="1">
                  <ext-link xmlns:xlink="http://www.w3.org/1999/xlink" ext-link-type="gen" xlink:href="KU893987" xlink:type="simple">KU893987</ext-link>
                </td><td rowspan="1" colspan="1">
                  <named-content xmlns:xlink="http://www.w3.org/1999/xlink" content-type="dwc:institutional_code" xlink:type="simple">SMNH</named-content> 152767</td></tr><tr><td rowspan="1" colspan="1">
                  <italic><tp:taxon-name><tp:taxon-name-part taxon-name-part-type="genus" reg="Lumbricillus">L.</tp:taxon-name-part> <tp:taxon-name-part taxon-name-part-type="species" reg="pagenstecheri">pagenstecheri</tp:taxon-name-part></tp:taxon-name> A</italic>
                </td><td rowspan="1" colspan="1">CE1899</td><td rowspan="1" colspan="1">SE, Öland, Mörbylånga, Skärlöv</td><td rowspan="1" colspan="1">
                  <named-content xmlns:xlink="http://www.w3.org/1999/xlink" content-type="dwc:verbatimCoordinates" xlink:type="simple"><named-content content-type="geo-json" specific-use="{&#34;type&#34;:&#34;Point&#34;,&#34;coordinates&#34;:[16.581500,56.424100]}" id="NCID0EKHFM" xlink:type="simple">56.4241, 16.5815</named-content></named-content>
                </td><td rowspan="1" colspan="1">10-Jun-2006</td><td rowspan="1" colspan="1">
                  <tp:taxon-name><tp:taxon-name-part taxon-name-part-type="genus" reg="Lumbricillus">L.</tp:taxon-name-part></tp:taxon-name> Matamoros</td><td rowspan="1" colspan="1">Beach, shelley sand, organic material</td><td rowspan="1" colspan="1">
                  <ext-link xmlns:xlink="http://www.w3.org/1999/xlink" ext-link-type="gen" xlink:href="KU893988" xlink:type="simple">KU893988</ext-link>
                </td><td rowspan="1" colspan="1">
                  <named-content xmlns:xlink="http://www.w3.org/1999/xlink" content-type="dwc:institutional_code" xlink:type="simple">SMNH</named-content> 152768</td></tr><tr><td rowspan="1" colspan="1">
                  <italic><tp:taxon-name><tp:taxon-name-part taxon-name-part-type="genus" reg="Lumbricillus">L.</tp:taxon-name-part> <tp:taxon-name-part taxon-name-part-type="species" reg="pagenstecheri">pagenstecheri</tp:taxon-name-part></tp:taxon-name> A</italic>
                </td><td rowspan="1" colspan="1">CE2497</td><td rowspan="1" colspan="1">SE, St Förö, Västergötland, Göteborg, Stora Förö Island</td><td rowspan="1" colspan="1">
                  <named-content xmlns:xlink="http://www.w3.org/1999/xlink" content-type="dwc:verbatimCoordinates" xlink:type="simple"><named-content content-type="geo-json" specific-use="{&#34;type&#34;:&#34;Point&#34;,&#34;coordinates&#34;:[11.846900,57.625200]}" id="NCID0EPJFM" xlink:type="simple">57.6252, 11.8469</named-content></named-content>
                </td><td rowspan="1" colspan="1">2-Jun-2007</td><td rowspan="1" colspan="1">C. Erséus</td><td rowspan="1" colspan="1">Supralittoral, algae, gravel and pebbles</td><td rowspan="1" colspan="1">-</td><td rowspan="1" colspan="1">
                  <named-content xmlns:xlink="http://www.w3.org/1999/xlink" content-type="dwc:institutional_code" xlink:type="simple">SMNH</named-content> 152769</td></tr><tr><td rowspan="1" colspan="1">
                  <italic><tp:taxon-name><tp:taxon-name-part taxon-name-part-type="genus" reg="Lumbricillus">L.</tp:taxon-name-part> <tp:taxon-name-part taxon-name-part-type="species" reg="pagenstecheri">pagenstecheri</tp:taxon-name-part></tp:taxon-name> A</italic>
                </td><td rowspan="1" colspan="1">CE2498</td><td rowspan="1" colspan="1">SE, St Förö, Västergötland, Göteborg, Stora Förö Island</td><td rowspan="1" colspan="1">
                  <named-content xmlns:xlink="http://www.w3.org/1999/xlink" content-type="dwc:verbatimCoordinates" xlink:type="simple"><named-content content-type="geo-json" specific-use="{&#34;type&#34;:&#34;Point&#34;,&#34;coordinates&#34;:[11.846900,57.625200]}" id="NCID0EHLFM" xlink:type="simple">57.6252, 11.8469</named-content></named-content>
                </td><td rowspan="1" colspan="1">2-Jun-2007</td><td rowspan="1" colspan="1">C. Erséus</td><td rowspan="1" colspan="1">Supralittoral, algae, gravel and pebbles</td><td rowspan="1" colspan="1">
                  <ext-link xmlns:xlink="http://www.w3.org/1999/xlink" ext-link-type="gen" xlink:href="KU894141" xlink:type="simple">KU894141</ext-link>
                </td><td rowspan="1" colspan="1">
                  <named-content xmlns:xlink="http://www.w3.org/1999/xlink" content-type="dwc:institutional_code" xlink:type="simple">SMNH</named-content> 152770</td></tr><tr><td rowspan="1" colspan="1">
                  <italic><tp:taxon-name><tp:taxon-name-part taxon-name-part-type="genus" reg="Lumbricillus">L.</tp:taxon-name-part> <tp:taxon-name-part taxon-name-part-type="species" reg="pagenstecheri">pagenstecheri</tp:taxon-name-part></tp:taxon-name> A</italic>
                </td><td rowspan="1" colspan="1">CE2500</td><td rowspan="1" colspan="1">SE, St Förö, Västergötland, Göteborg, Stora Förö Island</td><td rowspan="1" colspan="1">
                  <named-content xmlns:xlink="http://www.w3.org/1999/xlink" content-type="dwc:verbatimCoordinates" xlink:type="simple"><named-content content-type="geo-json" specific-use="{&#34;type&#34;:&#34;Point&#34;,&#34;coordinates&#34;:[11.846900,57.625120]}" id="NCID0EFNFM" xlink:type="simple">57.62512, 11.8469</named-content></named-content>
                </td><td rowspan="1" colspan="1">2-Jun-2007</td><td rowspan="1" colspan="1">C. Erséus</td><td rowspan="1" colspan="1">Supralittoral, algae, gravel and pebbles</td><td rowspan="1" colspan="1">
                  <ext-link xmlns:xlink="http://www.w3.org/1999/xlink" ext-link-type="gen" xlink:href="KU893985" xlink:type="simple">KU893985</ext-link>
                </td><td rowspan="1" colspan="1">
                  <named-content xmlns:xlink="http://www.w3.org/1999/xlink" content-type="dwc:institutional_code" xlink:type="simple">SMNH</named-content> 152771</td></tr><tr><td rowspan="1" colspan="1">
                  <italic><tp:taxon-name><tp:taxon-name-part taxon-name-part-type="genus" reg="Lumbricillus">L.</tp:taxon-name-part> <tp:taxon-name-part taxon-name-part-type="species" reg="pagenstecheri">pagenstecheri</tp:taxon-name-part></tp:taxon-name> B</italic>
                </td><td rowspan="1" colspan="1">CE22586</td><td rowspan="1" colspan="1">NO, Finnmark, Porsanger, Roddinessjöen</td><td rowspan="1" colspan="1">
                  <named-content xmlns:xlink="http://www.w3.org/1999/xlink" content-type="dwc:verbatimCoordinates" xlink:type="simple"><named-content content-type="geo-json" specific-use="{&#34;type&#34;:&#34;Point&#34;,&#34;coordinates&#34;:[25.073900,70.092700]}" id="NCID0EDPFM" xlink:type="simple">70.0927, 25.0739</named-content></named-content>
                </td><td rowspan="1" colspan="1">11-Aug-2014</td><td rowspan="1" colspan="1">C. Erséus</td><td rowspan="1" colspan="1">Intertidal, algae, rubble</td><td rowspan="1" colspan="1">
                  <ext-link xmlns:xlink="http://www.w3.org/1999/xlink" ext-link-type="gen" xlink:href="KU893983" xlink:type="simple">KU893983</ext-link>
                </td><td rowspan="1" colspan="1">
                  <named-content xmlns:xlink="http://www.w3.org/1999/xlink" content-type="dwc:institutional_code" xlink:type="simple">ZMBN</named-content> 107890</td></tr><tr><td rowspan="1" colspan="1">
                  <italic><tp:taxon-name><tp:taxon-name-part taxon-name-part-type="genus" reg="Lumbricillus">L.</tp:taxon-name-part> <tp:taxon-name-part taxon-name-part-type="species" reg="pagenstecheri">pagenstecheri</tp:taxon-name-part></tp:taxon-name> B</italic>
                </td><td rowspan="1" colspan="1">CE22727</td><td rowspan="1" colspan="1">NO, Finnmark, Porsanger, Olderfjorden</td><td rowspan="1" colspan="1">
                  <named-content xmlns:xlink="http://www.w3.org/1999/xlink" content-type="dwc:verbatimCoordinates" xlink:type="simple"><named-content content-type="geo-json" specific-use="{&#34;type&#34;:&#34;Point&#34;,&#34;coordinates&#34;:[25.209000,70.479900]}" id="NCID0EBRFM" xlink:type="simple">70.4799, 25.209</named-content></named-content>
                </td><td rowspan="1" colspan="1">12-Aug-2014</td><td rowspan="1" colspan="1">C. Erséus</td><td rowspan="1" colspan="1">Driftline of dead algae</td><td rowspan="1" colspan="1">
                  <ext-link xmlns:xlink="http://www.w3.org/1999/xlink" ext-link-type="gen" xlink:href="KU893984" xlink:type="simple">KU893984</ext-link>
                </td><td rowspan="1" colspan="1">
                  <named-content xmlns:xlink="http://www.w3.org/1999/xlink" content-type="dwc:institutional_code" xlink:type="simple">ZMBN</named-content> 107891</td></tr><tr><td rowspan="1" colspan="1">
                  <italic><tp:taxon-name><tp:taxon-name-part taxon-name-part-type="genus" reg="Lumbricillus">L.</tp:taxon-name-part> <tp:taxon-name-part taxon-name-part-type="species" reg="pagenstecheri">pagenstecheri</tp:taxon-name-part></tp:taxon-name> C</italic>
                </td><td rowspan="1" colspan="1">CE1699</td><td rowspan="1" colspan="1">ES, Galicia, Ponevedra, Illa de Arousa</td><td rowspan="1" colspan="1">
                  <named-content xmlns:xlink="http://www.w3.org/1999/xlink" content-type="dwc:verbatimCoordinates" xlink:type="simple"><named-content content-type="geo-json" specific-use="{&#34;type&#34;:&#34;Point&#34;,&#34;coordinates&#34;:[-8.870000,42.560000]}" id="NCID0E6SFM" xlink:type="simple">42.56, -8.87</named-content></named-content>
                </td><td rowspan="1" colspan="1">1-Apr-2006</td><td rowspan="1" colspan="1">B. Reboreda Rivera</td><td rowspan="1" colspan="1">
                  <italic><tp:taxon-name><tp:taxon-name-part taxon-name-part-type="genus" reg="Ulva">Ulva</tp:taxon-name-part></tp:taxon-name></italic> compost culture</td><td rowspan="1" colspan="1">
                  <ext-link xmlns:xlink="http://www.w3.org/1999/xlink" ext-link-type="gen" xlink:href="KU893981" xlink:type="simple">KU893981</ext-link>
                </td><td rowspan="1" colspan="1">
                  <named-content xmlns:xlink="http://www.w3.org/1999/xlink" content-type="dwc:institutional_code" xlink:type="simple">SMNH</named-content> 152772</td></tr><tr><td rowspan="1" colspan="1">
                  <italic><tp:taxon-name><tp:taxon-name-part taxon-name-part-type="genus" reg="Lumbricillus">L.</tp:taxon-name-part> <tp:taxon-name-part taxon-name-part-type="species" reg="pagenstecheri">pagenstecheri</tp:taxon-name-part></tp:taxon-name> C</italic>
                </td><td rowspan="1" colspan="1">CE20718</td><td rowspan="1" colspan="1">NO, Svalbard, Spitsbergen, Wijdefjorden, Gunvorvatn</td><td rowspan="1" colspan="1">
                  <named-content xmlns:xlink="http://www.w3.org/1999/xlink" content-type="dwc:verbatimCoordinates" xlink:type="simple"><named-content content-type="geo-json" specific-use="{&#34;type&#34;:&#34;Point&#34;,&#34;coordinates&#34;:[15.664600,79.818600]}" id="NCID0EFVFM" xlink:type="simple">79.8186, 15.6646</named-content></named-content>
                </td><td rowspan="1" colspan="1">21-Jul-2013</td><td rowspan="1" colspan="1">K. Hårsaker &amp; T. Ekrem</td><td rowspan="1" colspan="1">Decaying seaweed</td><td rowspan="1" colspan="1">
                  <ext-link xmlns:xlink="http://www.w3.org/1999/xlink" ext-link-type="gen" xlink:href="KU893982" xlink:type="simple">KU893982</ext-link>
                </td><td rowspan="1" colspan="1">
                  <named-content xmlns:xlink="http://www.w3.org/1999/xlink" content-type="dwc:institutional_code" xlink:type="simple">ZMBN</named-content> 107892</td></tr><tr><td rowspan="1" colspan="1">
                  <italic><tp:taxon-name><tp:taxon-name-part taxon-name-part-type="genus" reg="Lumbricillus">L.</tp:taxon-name-part> <tp:taxon-name-part taxon-name-part-type="species" reg="pagenstecheri">pagenstecheri</tp:taxon-name-part></tp:taxon-name> D</italic>
                </td><td rowspan="1" colspan="1">CE22728</td><td rowspan="1" colspan="1">NO, Finnmark, Porsanger, Olderfjorden</td><td rowspan="1" colspan="1">
                  <named-content xmlns:xlink="http://www.w3.org/1999/xlink" content-type="dwc:verbatimCoordinates" xlink:type="simple"><named-content content-type="geo-json" specific-use="{&#34;type&#34;:&#34;Point&#34;,&#34;coordinates&#34;:[25.209000,70.479900]}" id="NCID0EDXFM" xlink:type="simple">70.4799, 25.209</named-content></named-content>
                </td><td rowspan="1" colspan="1">12-Aug-2014</td><td rowspan="1" colspan="1">C. Erséus</td><td rowspan="1" colspan="1">Driftline of dead algae</td><td rowspan="1" colspan="1">
                  <ext-link xmlns:xlink="http://www.w3.org/1999/xlink" ext-link-type="gen" xlink:href="KU894110" xlink:type="simple">KU894110</ext-link>
                </td><td rowspan="1" colspan="1">
                  <named-content xmlns:xlink="http://www.w3.org/1999/xlink" content-type="dwc:institutional_code" xlink:type="simple">ZMBN</named-content> 107893</td></tr><tr><td rowspan="1" colspan="1">
                  <italic><tp:taxon-name><tp:taxon-name-part taxon-name-part-type="genus" reg="Lumbricillus">L.</tp:taxon-name-part> <tp:taxon-name-part taxon-name-part-type="species" reg="pagenstecheri">pagenstecheri</tp:taxon-name-part></tp:taxon-name> D</italic>
                </td><td rowspan="1" colspan="1">CE22729</td><td rowspan="1" colspan="1">NO, Finnmark, Porsanger, Olderfjorden</td><td rowspan="1" colspan="1">
                  <named-content xmlns:xlink="http://www.w3.org/1999/xlink" content-type="dwc:verbatimCoordinates" xlink:type="simple"><named-content content-type="geo-json" specific-use="{&#34;type&#34;:&#34;Point&#34;,&#34;coordinates&#34;:[25.209000,70.479900]}" id="NCID0EBZFM" xlink:type="simple">70.4799, 25.209</named-content></named-content>
                </td><td rowspan="1" colspan="1">12-Aug-2014</td><td rowspan="1" colspan="1">C. Erséus</td><td rowspan="1" colspan="1">Driftline of dead algae</td><td rowspan="1" colspan="1">
                  <ext-link xmlns:xlink="http://www.w3.org/1999/xlink" ext-link-type="gen" xlink:href="KU894210" xlink:type="simple">KU894210</ext-link>
                </td><td rowspan="1" colspan="1">
                  <named-content xmlns:xlink="http://www.w3.org/1999/xlink" content-type="dwc:institutional_code" xlink:type="simple">ZMBN</named-content> 107894</td></tr><tr><td rowspan="1" colspan="1">
                  <italic><tp:taxon-name><tp:taxon-name-part taxon-name-part-type="genus" reg="Lumbricillus">L.</tp:taxon-name-part> <tp:taxon-name-part taxon-name-part-type="species" reg="pagenstecheri">pagenstecheri</tp:taxon-name-part></tp:taxon-name> D</italic>
                </td><td rowspan="1" colspan="1">CE23482</td><td rowspan="1" colspan="1">NO, Nordland, Bjerkvik</td><td rowspan="1" colspan="1">
                  <named-content xmlns:xlink="http://www.w3.org/1999/xlink" content-type="dwc:verbatimCoordinates" xlink:type="simple"><named-content content-type="geo-json" specific-use="{&#34;type&#34;:&#34;Point&#34;,&#34;coordinates&#34;:[17.542200,68.548100]}" id="NCID0E61FM" xlink:type="simple">68.5481, 17.5422</named-content></named-content>
                </td><td rowspan="1" colspan="1">15-Aug-2014</td><td rowspan="1" colspan="1">C. Erséus</td><td rowspan="1" colspan="1">Highwater line, sand</td><td rowspan="1" colspan="1">
                  <ext-link xmlns:xlink="http://www.w3.org/1999/xlink" ext-link-type="gen" xlink:href="KU893980" xlink:type="simple">KU893980</ext-link>
                </td><td rowspan="1" colspan="1">
                  <named-content xmlns:xlink="http://www.w3.org/1999/xlink" content-type="dwc:institutional_code" xlink:type="simple">ZMBN</named-content> 107895</td></tr><tr><td rowspan="1" colspan="1">
                  <italic><tp:taxon-name><tp:taxon-name-part taxon-name-part-type="genus" reg="Lumbricillus">L.</tp:taxon-name-part> <tp:taxon-name-part taxon-name-part-type="species" reg="pagenstecheri">pagenstecheri</tp:taxon-name-part></tp:taxon-name> D</italic>
                </td><td rowspan="1" colspan="1">SM191</td><td rowspan="1" colspan="1">GL, Disko Island, Qeqertarsuaq</td><td rowspan="1" colspan="1">
                  <named-content xmlns:xlink="http://www.w3.org/1999/xlink" content-type="dwc:verbatimCoordinates" xlink:type="simple"><named-content content-type="geo-json" specific-use="{&#34;type&#34;:&#34;Point&#34;,&#34;coordinates&#34;:[-53.543700,69.248900]}" id="NCID0E43FM" xlink:type="simple">69.2489, -53.5437</named-content></named-content>
                </td><td rowspan="1" colspan="1">27-Jul-2013</td><td rowspan="1" colspan="1">S. Martinsson</td><td rowspan="1" colspan="1">Beach, sand, algae</td><td rowspan="1" colspan="1">
                  <ext-link xmlns:xlink="http://www.w3.org/1999/xlink" ext-link-type="gen" xlink:href="KU893978" xlink:type="simple">KU893978</ext-link>
                </td><td rowspan="1" colspan="1">
                  <named-content xmlns:xlink="http://www.w3.org/1999/xlink" content-type="dwc:institutional_code" xlink:type="simple">SMNH</named-content> 152774</td></tr><tr><td rowspan="1" colspan="1">
                  <italic><tp:taxon-name><tp:taxon-name-part taxon-name-part-type="genus" reg="Lumbricillus">L.</tp:taxon-name-part> <tp:taxon-name-part taxon-name-part-type="species" reg="pumilio">pumilio</tp:taxon-name-part></tp:taxon-name></italic>
                </td><td rowspan="1" colspan="1">CE3346</td><td rowspan="1" colspan="1">UK, Wales, Cardiff, Newport, St. Brides</td><td rowspan="1" colspan="1">
                  <named-content xmlns:xlink="http://www.w3.org/1999/xlink" content-type="dwc:verbatimCoordinates" xlink:type="simple"><named-content content-type="geo-json" specific-use="{&#34;type&#34;:&#34;Point&#34;,&#34;coordinates&#34;:[-3.000000,51.517000]}" id="NCID0E15FM" xlink:type="simple">51.517, -3.000</named-content></named-content>
                </td><td rowspan="1" colspan="1">13-Nov-2007</td><td rowspan="1" colspan="1">S. Kvist</td><td rowspan="1" colspan="1">Supralittoral peat</td><td rowspan="1" colspan="1">
                  <ext-link xmlns:xlink="http://www.w3.org/1999/xlink" ext-link-type="gen" xlink:href="KU894205" xlink:type="simple">KU894205</ext-link>
                </td><td rowspan="1" colspan="1">
                  <named-content xmlns:xlink="http://www.w3.org/1999/xlink" content-type="dwc:institutional_code" xlink:type="simple">SMNH</named-content> 152775</td></tr><tr><td rowspan="1" colspan="1">
                  <italic><tp:taxon-name><tp:taxon-name-part taxon-name-part-type="genus" reg="Lumbricillus">L.</tp:taxon-name-part> <tp:taxon-name-part taxon-name-part-type="species" reg="pumilio">pumilio</tp:taxon-name-part></tp:taxon-name></italic>
                </td><td rowspan="1" colspan="1">CE3347</td><td rowspan="1" colspan="1">UK, Wales, Cardiff, Newport, St. Brides</td><td rowspan="1" colspan="1">
                  <named-content xmlns:xlink="http://www.w3.org/1999/xlink" content-type="dwc:verbatimCoordinates" xlink:type="simple"><named-content content-type="geo-json" specific-use="{&#34;type&#34;:&#34;Point&#34;,&#34;coordinates&#34;:[-3.000000,51.517000]}" id="NCID0EXAGM" xlink:type="simple">51.517, -3.000</named-content></named-content>
                </td><td rowspan="1" colspan="1">13-Nov-2007</td><td rowspan="1" colspan="1">S. Kvist</td><td rowspan="1" colspan="1">Supralittoral peat</td><td rowspan="1" colspan="1">
                  <ext-link xmlns:xlink="http://www.w3.org/1999/xlink" ext-link-type="gen" xlink:href="KU894195" xlink:type="simple">KU894195</ext-link>
                </td><td rowspan="1" colspan="1">
                  <named-content xmlns:xlink="http://www.w3.org/1999/xlink" content-type="dwc:institutional_code" xlink:type="simple">SMNH</named-content> 152776</td></tr><tr><td rowspan="1" colspan="1">
                  <italic><tp:taxon-name><tp:taxon-name-part taxon-name-part-type="genus" reg="Lumbricillus">L.</tp:taxon-name-part> <tp:taxon-name-part taxon-name-part-type="species" reg="pumilio">pumilio</tp:taxon-name-part></tp:taxon-name></italic>
                </td><td rowspan="1" colspan="1">CE3427</td><td rowspan="1" colspan="1">UK, Wales, Cardiff, Newport, St. Brides</td><td rowspan="1" colspan="1">
                  <named-content xmlns:xlink="http://www.w3.org/1999/xlink" content-type="dwc:verbatimCoordinates" xlink:type="simple"><named-content content-type="geo-json" specific-use="{&#34;type&#34;:&#34;Point&#34;,&#34;coordinates&#34;:[-3.000000,51.517000]}" id="NCID0EUCGM" xlink:type="simple">51.517, -3.000</named-content></named-content>
                </td><td rowspan="1" colspan="1">13-Nov-2007</td><td rowspan="1" colspan="1">S. Kvist</td><td rowspan="1" colspan="1">Supralittoral peat</td><td rowspan="1" colspan="1">
                  <ext-link xmlns:xlink="http://www.w3.org/1999/xlink" ext-link-type="gen" xlink:href="KU894084" xlink:type="simple">KU894084</ext-link>
                </td><td rowspan="1" colspan="1">
                  <named-content xmlns:xlink="http://www.w3.org/1999/xlink" content-type="dwc:institutional_code" xlink:type="simple">SMNH</named-content> 152777</td></tr><tr><td rowspan="1" colspan="1">
                  <italic><tp:taxon-name><tp:taxon-name-part taxon-name-part-type="genus" reg="Lumbricillus">L.</tp:taxon-name-part> <tp:taxon-name-part taxon-name-part-type="species" reg="pumilio">pumilio</tp:taxon-name-part></tp:taxon-name></italic>
                </td><td rowspan="1" colspan="1">CE3428</td><td rowspan="1" colspan="1">UK, Wales, Cardiff, Newport, St. Brides</td><td rowspan="1" colspan="1">
                  <named-content xmlns:xlink="http://www.w3.org/1999/xlink" content-type="dwc:verbatimCoordinates" xlink:type="simple"><named-content content-type="geo-json" specific-use="{&#34;type&#34;:&#34;Point&#34;,&#34;coordinates&#34;:[-3.000000,51.517000]}" id="NCID0EREGM" xlink:type="simple">51.517, -3.000</named-content></named-content>
                </td><td rowspan="1" colspan="1">13-Nov-2007</td><td rowspan="1" colspan="1">S. Kvist</td><td rowspan="1" colspan="1">Supralittoral peat</td><td rowspan="1" colspan="1">
                  <ext-link xmlns:xlink="http://www.w3.org/1999/xlink" ext-link-type="gen" xlink:href="KU894085" xlink:type="simple">KU894085</ext-link>
                </td><td rowspan="1" colspan="1">
                  <named-content xmlns:xlink="http://www.w3.org/1999/xlink" content-type="dwc:institutional_code" xlink:type="simple">SMNH</named-content> 152778</td></tr><tr><td rowspan="1" colspan="1">
                  <italic><tp:taxon-name><tp:taxon-name-part taxon-name-part-type="genus" reg="Lumbricillus">L.</tp:taxon-name-part> <tp:taxon-name-part taxon-name-part-type="species" reg="pumilio">pumilio</tp:taxon-name-part></tp:taxon-name></italic>
                </td><td rowspan="1" colspan="1">CE3430</td><td rowspan="1" colspan="1">UK, Wales, Cardiff, Newport, St. Brides</td><td rowspan="1" colspan="1">
                  <named-content xmlns:xlink="http://www.w3.org/1999/xlink" content-type="dwc:verbatimCoordinates" xlink:type="simple"><named-content content-type="geo-json" specific-use="{&#34;type&#34;:&#34;Point&#34;,&#34;coordinates&#34;:[-3.000000,51.517000]}" id="NCID0EOGGM" xlink:type="simple">51.517, -3.000</named-content></named-content>
                </td><td rowspan="1" colspan="1">13-Nov-2007</td><td rowspan="1" colspan="1">S. Kvist</td><td rowspan="1" colspan="1">Supralittoral peat</td><td rowspan="1" colspan="1">
                  <ext-link xmlns:xlink="http://www.w3.org/1999/xlink" ext-link-type="gen" xlink:href="KU894086" xlink:type="simple">KU894086</ext-link>
                </td><td rowspan="1" colspan="1">
                  <named-content xmlns:xlink="http://www.w3.org/1999/xlink" content-type="dwc:institutional_code" xlink:type="simple">SMNH</named-content> 152779</td></tr><tr><td rowspan="1" colspan="1">
                  <italic><tp:taxon-name><tp:taxon-name-part taxon-name-part-type="genus" reg="Lumbricillus">L.</tp:taxon-name-part> <tp:taxon-name-part taxon-name-part-type="species" reg="pumilio">pumilio</tp:taxon-name-part></tp:taxon-name></italic>
                </td><td rowspan="1" colspan="1">CE3436</td><td rowspan="1" colspan="1">UK, Wales, Cardiff, Newport, St. Brides</td><td rowspan="1" colspan="1">
                  <named-content xmlns:xlink="http://www.w3.org/1999/xlink" content-type="dwc:verbatimCoordinates" xlink:type="simple"><named-content content-type="geo-json" specific-use="{&#34;type&#34;:&#34;Point&#34;,&#34;coordinates&#34;:[-3.000000,51.517000]}" id="NCID0ELIGM" xlink:type="simple">51.517, -3.000</named-content></named-content>
                </td><td rowspan="1" colspan="1">13-Nov-2007</td><td rowspan="1" colspan="1">S. Kvist</td><td rowspan="1" colspan="1">Supralittoral peat</td><td rowspan="1" colspan="1">
                  <ext-link xmlns:xlink="http://www.w3.org/1999/xlink" ext-link-type="gen" xlink:href="KU894087" xlink:type="simple">KU894087</ext-link>
                </td><td rowspan="1" colspan="1">
                  <named-content xmlns:xlink="http://www.w3.org/1999/xlink" content-type="dwc:institutional_code" xlink:type="simple">SMNH</named-content> 152780</td></tr><tr><td rowspan="1" colspan="1">
                  <italic><tp:taxon-name><tp:taxon-name-part taxon-name-part-type="genus" reg="Lumbricillus">L.</tp:taxon-name-part> <tp:taxon-name-part taxon-name-part-type="species" reg="pumilio">pumilio</tp:taxon-name-part></tp:taxon-name></italic>
                </td><td rowspan="1" colspan="1">CE3437</td><td rowspan="1" colspan="1">UK, Wales, Cardiff, Newport, St. Brides</td><td rowspan="1" colspan="1">
                  <named-content xmlns:xlink="http://www.w3.org/1999/xlink" content-type="dwc:verbatimCoordinates" xlink:type="simple"><named-content content-type="geo-json" specific-use="{&#34;type&#34;:&#34;Point&#34;,&#34;coordinates&#34;:[-3.000000,51.517000]}" id="NCID0EIKGM" xlink:type="simple">51.517, -3.000</named-content></named-content>
                </td><td rowspan="1" colspan="1">13-Nov-2007</td><td rowspan="1" colspan="1">S. Kvist</td><td rowspan="1" colspan="1">Supralittoral peat</td><td rowspan="1" colspan="1">
                  <ext-link xmlns:xlink="http://www.w3.org/1999/xlink" ext-link-type="gen" xlink:href="KU894088" xlink:type="simple">KU894088</ext-link>
                </td><td rowspan="1" colspan="1">
                  <named-content xmlns:xlink="http://www.w3.org/1999/xlink" content-type="dwc:institutional_code" xlink:type="simple">SMNH</named-content> 152781</td></tr><tr><td rowspan="1" colspan="1">
                  <italic><tp:taxon-name><tp:taxon-name-part taxon-name-part-type="genus" reg="Lumbricillus">L.</tp:taxon-name-part> <tp:taxon-name-part taxon-name-part-type="species" reg="rivalis">rivalis</tp:taxon-name-part></tp:taxon-name></italic>
                </td><td rowspan="1" colspan="1">CE1873</td><td rowspan="1" colspan="1">SE, Blekinge, Sölvesborg, Norje</td><td rowspan="1" colspan="1">
                  <named-content xmlns:xlink="http://www.w3.org/1999/xlink" content-type="dwc:verbatimCoordinates" xlink:type="simple"><named-content content-type="geo-json" specific-use="{&#34;type&#34;:&#34;Point&#34;,&#34;coordinates&#34;:[14.674200,56.141300]}" id="NCID0EFMGM" xlink:type="simple">56.1413, 14.6742</named-content></named-content>
                </td><td rowspan="1" colspan="1">7-Jun-2006</td><td rowspan="1" colspan="1">
                  <tp:taxon-name><tp:taxon-name-part taxon-name-part-type="genus" reg="Lumbricillus">L.</tp:taxon-name-part></tp:taxon-name> Matamoros</td><td rowspan="1" colspan="1">Beach, sand, clay</td><td rowspan="1" colspan="1">
                  <ext-link xmlns:xlink="http://www.w3.org/1999/xlink" ext-link-type="gen" xlink:href="KU894064" xlink:type="simple">KU894064</ext-link>
                </td><td rowspan="1" colspan="1">
                  <named-content xmlns:xlink="http://www.w3.org/1999/xlink" content-type="dwc:institutional_code" xlink:type="simple">SMNH</named-content> 152782</td></tr><tr><td rowspan="1" colspan="1">
                  <italic><tp:taxon-name><tp:taxon-name-part taxon-name-part-type="genus" reg="Lumbricillus">L.</tp:taxon-name-part> <tp:taxon-name-part taxon-name-part-type="species" reg="rivalis">rivalis</tp:taxon-name-part></tp:taxon-name></italic>
                </td><td rowspan="1" colspan="1">CE1874</td><td rowspan="1" colspan="1">SE, Blekinge, Karlskrona, Torhamn</td><td rowspan="1" colspan="1">
                  <named-content xmlns:xlink="http://www.w3.org/1999/xlink" content-type="dwc:verbatimCoordinates" xlink:type="simple"><named-content content-type="geo-json" specific-use="{&#34;type&#34;:&#34;Point&#34;,&#34;coordinates&#34;:[15.840200,56.072600]}" id="NCID0EJOGM" xlink:type="simple">56.0726, 15.8402</named-content></named-content>
                </td><td rowspan="1" colspan="1">8-Jun-2006</td><td rowspan="1" colspan="1">
                  <tp:taxon-name><tp:taxon-name-part taxon-name-part-type="genus" reg="Lumbricillus">L.</tp:taxon-name-part></tp:taxon-name> Matamoros</td><td rowspan="1" colspan="1">Beach, stones, organic material</td><td rowspan="1" colspan="1">
                  <ext-link xmlns:xlink="http://www.w3.org/1999/xlink" ext-link-type="gen" xlink:href="KU894056" xlink:type="simple">KU894056</ext-link>
                </td><td rowspan="1" colspan="1">
                  <named-content xmlns:xlink="http://www.w3.org/1999/xlink" content-type="dwc:institutional_code" xlink:type="simple">SMNH</named-content> 152783</td></tr><tr><td rowspan="1" colspan="1">
                  <italic><tp:taxon-name><tp:taxon-name-part taxon-name-part-type="genus" reg="Lumbricillus">L.</tp:taxon-name-part> <tp:taxon-name-part taxon-name-part-type="species" reg="rivalis">rivalis</tp:taxon-name-part></tp:taxon-name></italic>
                </td><td rowspan="1" colspan="1">CE2503</td><td rowspan="1" colspan="1">SE, St Förö, Västergötland, Göteborg, Stora Förö Island</td><td rowspan="1" colspan="1">
                  <named-content xmlns:xlink="http://www.w3.org/1999/xlink" content-type="dwc:verbatimCoordinates" xlink:type="simple"><named-content content-type="geo-json" specific-use="{&#34;type&#34;:&#34;Point&#34;,&#34;coordinates&#34;:[11.846900,57.625200]}" id="NCID0ENQGM" xlink:type="simple">57.6252, 11.8469</named-content></named-content>
                </td><td rowspan="1" colspan="1">2-Jun-2007</td><td rowspan="1" colspan="1">C. Erséus</td><td rowspan="1" colspan="1">Supralittoral, algae, gravel and pebbles</td><td rowspan="1" colspan="1">
                  <ext-link xmlns:xlink="http://www.w3.org/1999/xlink" ext-link-type="gen" xlink:href="KU894146" xlink:type="simple">KU894146</ext-link>
                </td><td rowspan="1" colspan="1">
                  <named-content xmlns:xlink="http://www.w3.org/1999/xlink" content-type="dwc:institutional_code" xlink:type="simple">SMNH</named-content> 152785</td></tr><tr><td rowspan="1" colspan="1">
                  <italic><tp:taxon-name><tp:taxon-name-part taxon-name-part-type="genus" reg="Lumbricillus">L.</tp:taxon-name-part> <tp:taxon-name-part taxon-name-part-type="species" reg="rivalis">rivalis</tp:taxon-name-part></tp:taxon-name></italic>
                </td><td rowspan="1" colspan="1">CE22596</td><td rowspan="1" colspan="1">NO, Finnmark, Porsanger, Roddinessjöen</td><td rowspan="1" colspan="1">
                  <named-content xmlns:xlink="http://www.w3.org/1999/xlink" content-type="dwc:verbatimCoordinates" xlink:type="simple"><named-content content-type="geo-json" specific-use="{&#34;type&#34;:&#34;Point&#34;,&#34;coordinates&#34;:[25.073900,70.092700]}" id="NCID0EKSGM" xlink:type="simple">70.0927, 25.0739</named-content></named-content>
                </td><td rowspan="1" colspan="1">11-Aug-2014</td><td rowspan="1" colspan="1">C. Erséus</td><td rowspan="1" colspan="1">Intertidal, algae, rubble</td><td rowspan="1" colspan="1">
                  <ext-link xmlns:xlink="http://www.w3.org/1999/xlink" ext-link-type="gen" xlink:href="KU894103" xlink:type="simple">KU894103</ext-link>
                </td><td rowspan="1" colspan="1">
                  <named-content xmlns:xlink="http://www.w3.org/1999/xlink" content-type="dwc:institutional_code" xlink:type="simple">ZMBN</named-content> 107897</td></tr><tr><td rowspan="1" colspan="1">
                  <italic><tp:taxon-name><tp:taxon-name-part taxon-name-part-type="genus" reg="Lumbricillus">L.</tp:taxon-name-part> <tp:taxon-name-part taxon-name-part-type="species" reg="rivalis">rivalis</tp:taxon-name-part></tp:taxon-name></italic>
                </td><td rowspan="1" colspan="1">CE22600</td><td rowspan="1" colspan="1">NO, Finnmark, Porsanger, Roddinessjöen</td><td rowspan="1" colspan="1">
                  <named-content xmlns:xlink="http://www.w3.org/1999/xlink" content-type="dwc:verbatimCoordinates" xlink:type="simple"><named-content content-type="geo-json" specific-use="{&#34;type&#34;:&#34;Point&#34;,&#34;coordinates&#34;:[25.073900,70.092700]}" id="NCID0EHUGM" xlink:type="simple">70.0927, 25.0739</named-content></named-content>
                </td><td rowspan="1" colspan="1">11-Aug-2014</td><td rowspan="1" colspan="1">C. Erséus</td><td rowspan="1" colspan="1">Intertidal, algae, rubble</td><td rowspan="1" colspan="1">
                  <ext-link xmlns:xlink="http://www.w3.org/1999/xlink" ext-link-type="gen" xlink:href="KU894112" xlink:type="simple">KU894112</ext-link>
                </td><td rowspan="1" colspan="1">
                  <named-content xmlns:xlink="http://www.w3.org/1999/xlink" content-type="dwc:institutional_code" xlink:type="simple">ZMBN</named-content> 107898</td></tr><tr><td rowspan="1" colspan="1">
                  <italic><tp:taxon-name><tp:taxon-name-part taxon-name-part-type="genus" reg="Lumbricillus">L.</tp:taxon-name-part> <tp:taxon-name-part taxon-name-part-type="species" reg="rivalis">rivalis</tp:taxon-name-part></tp:taxon-name></italic>
                </td><td rowspan="1" colspan="1">CE22602</td><td rowspan="1" colspan="1">NO, Finnmark, Porsanger, Roddinessjöen</td><td rowspan="1" colspan="1">
                  <named-content xmlns:xlink="http://www.w3.org/1999/xlink" content-type="dwc:verbatimCoordinates" xlink:type="simple"><named-content content-type="geo-json" specific-use="{&#34;type&#34;:&#34;Point&#34;,&#34;coordinates&#34;:[25.073900,70.092700]}" id="NCID0EEWGM" xlink:type="simple">70.0927, 25.0739</named-content></named-content>
                </td><td rowspan="1" colspan="1">11-Aug-2014</td><td rowspan="1" colspan="1">C. Erséus</td><td rowspan="1" colspan="1">Intertidal, algae, rubble</td><td rowspan="1" colspan="1">
                  <ext-link xmlns:xlink="http://www.w3.org/1999/xlink" ext-link-type="gen" xlink:href="KU894102" xlink:type="simple">KU894102</ext-link>
                </td><td rowspan="1" colspan="1">
                  <named-content xmlns:xlink="http://www.w3.org/1999/xlink" content-type="dwc:institutional_code" xlink:type="simple">ZMBN</named-content> 107899</td></tr><tr><td rowspan="1" colspan="1">
                  <italic><tp:taxon-name><tp:taxon-name-part taxon-name-part-type="genus" reg="Lumbricillus">L.</tp:taxon-name-part> <tp:taxon-name-part taxon-name-part-type="species" reg="rubidus">rubidus</tp:taxon-name-part></tp:taxon-name></italic>
                </td><td rowspan="1" colspan="1">CE2549</td><td rowspan="1" colspan="1">SE, Saltholmen, Västergötland, Göteborg, Saltholmen</td><td rowspan="1" colspan="1">
                  <named-content xmlns:xlink="http://www.w3.org/1999/xlink" content-type="dwc:verbatimCoordinates" xlink:type="simple"><named-content content-type="geo-json" specific-use="{&#34;type&#34;:&#34;Point&#34;,&#34;coordinates&#34;:[11.851600,57.663100]}" id="NCID0EBYGM" xlink:type="simple">57.6631, 11.8516</named-content></named-content>
                </td><td rowspan="1" colspan="1">7-Jun-2007</td><td rowspan="1" colspan="1">C. Erséus</td><td rowspan="1" colspan="1">Supralittoral, roots and brown soil</td><td rowspan="1" colspan="1">
                  <ext-link xmlns:xlink="http://www.w3.org/1999/xlink" ext-link-type="gen" xlink:href="KU894094" xlink:type="simple">KU894094</ext-link>
                </td><td rowspan="1" colspan="1">
                  <named-content xmlns:xlink="http://www.w3.org/1999/xlink" content-type="dwc:institutional_code" xlink:type="simple">SMNH</named-content> 152792</td></tr><tr><td rowspan="1" colspan="1">
                  <italic><tp:taxon-name><tp:taxon-name-part taxon-name-part-type="genus" reg="Lumbricillus">L.</tp:taxon-name-part> <tp:taxon-name-part taxon-name-part-type="species" reg="rubidus">rubidus</tp:taxon-name-part></tp:taxon-name></italic>
                </td><td rowspan="1" colspan="1">CE2551</td><td rowspan="1" colspan="1">SE, Saltholmen, Västergötland, Göteborg, Saltholmen</td><td rowspan="1" colspan="1">
                  <named-content xmlns:xlink="http://www.w3.org/1999/xlink" content-type="dwc:verbatimCoordinates" xlink:type="simple"><named-content content-type="geo-json" specific-use="{&#34;type&#34;:&#34;Point&#34;,&#34;coordinates&#34;:[11.851600,57.663100]}" id="NCID0E5ZGM" xlink:type="simple">57.6631, 11.8516</named-content></named-content>
                </td><td rowspan="1" colspan="1">7-Jun-2007</td><td rowspan="1" colspan="1">C. Erséus</td><td rowspan="1" colspan="1">Supralittoral, roots and brown soil</td><td rowspan="1" colspan="1">
                  <ext-link xmlns:xlink="http://www.w3.org/1999/xlink" ext-link-type="gen" xlink:href="KU894153" xlink:type="simple">KU894153</ext-link>
                </td><td rowspan="1" colspan="1">
                  <named-content xmlns:xlink="http://www.w3.org/1999/xlink" content-type="dwc:institutional_code" xlink:type="simple">SMNH</named-content> 152793</td></tr><tr><td rowspan="1" colspan="1">
                  <italic><tp:taxon-name><tp:taxon-name-part taxon-name-part-type="genus" reg="Lumbricillus">L.</tp:taxon-name-part> <tp:taxon-name-part taxon-name-part-type="species" reg="rubidus">rubidus</tp:taxon-name-part></tp:taxon-name></italic>
                </td><td rowspan="1" colspan="1">CE2553</td><td rowspan="1" colspan="1">SE, Saltholmen, Västergötland, Göteborg, Saltholmen</td><td rowspan="1" colspan="1">
                  <named-content xmlns:xlink="http://www.w3.org/1999/xlink" content-type="dwc:verbatimCoordinates" xlink:type="simple"><named-content content-type="geo-json" specific-use="{&#34;type&#34;:&#34;Point&#34;,&#34;coordinates&#34;:[11.851600,57.663100]}" id="NCID0E22GM" xlink:type="simple">57.6631, 11.8516</named-content></named-content>
                </td><td rowspan="1" colspan="1">7-Jun-2007</td><td rowspan="1" colspan="1">C. Erséus</td><td rowspan="1" colspan="1">Supralittoral, roots and brown soil</td><td rowspan="1" colspan="1">
                  <ext-link xmlns:xlink="http://www.w3.org/1999/xlink" ext-link-type="gen" xlink:href="KU894152" xlink:type="simple">KU894152</ext-link>
                </td><td rowspan="1" colspan="1">
                  <named-content xmlns:xlink="http://www.w3.org/1999/xlink" content-type="dwc:institutional_code" xlink:type="simple">SMNH</named-content> 152794</td></tr><tr><td rowspan="1" colspan="1">
                  <italic><tp:taxon-name><tp:taxon-name-part taxon-name-part-type="genus" reg="Lumbricillus">L.</tp:taxon-name-part> <tp:taxon-name-part taxon-name-part-type="species" reg="rubidus">rubidus</tp:taxon-name-part></tp:taxon-name></italic>
                </td><td rowspan="1" colspan="1">CE6105</td><td rowspan="1" colspan="1">SE, Bohuslän, Lysekil, Färlev, Färlevsfjorden</td><td rowspan="1" colspan="1">
                  <named-content xmlns:xlink="http://www.w3.org/1999/xlink" content-type="dwc:verbatimCoordinates" xlink:type="simple"><named-content content-type="geo-json" specific-use="{&#34;type&#34;:&#34;Point&#34;,&#34;coordinates&#34;:[11.576000,58.476500]}" id="NCID0EY4GM" xlink:type="simple">58.4765, 11.576</named-content></named-content>
                </td><td rowspan="1" colspan="1">27-May-2009</td><td rowspan="1" colspan="1">C. Erséus, A. Ansebo &amp; M. Johansson</td><td rowspan="1" colspan="1">Sand and clay</td><td rowspan="1" colspan="1">
                  <ext-link xmlns:xlink="http://www.w3.org/1999/xlink" ext-link-type="gen" xlink:href="KU894091" xlink:type="simple">KU894091</ext-link>
                </td><td rowspan="1" colspan="1">
                  <named-content xmlns:xlink="http://www.w3.org/1999/xlink" content-type="dwc:institutional_code" xlink:type="simple">SMNH</named-content> 152795</td></tr><tr><td rowspan="1" colspan="1">
                  <italic><tp:taxon-name><tp:taxon-name-part taxon-name-part-type="genus" reg="Lumbricillus">L.</tp:taxon-name-part> <tp:taxon-name-part taxon-name-part-type="species" reg="rubidus">rubidus</tp:taxon-name-part></tp:taxon-name></italic>
                </td><td rowspan="1" colspan="1">CE6106</td><td rowspan="1" colspan="1">SE, Bohuslän, Lysekil, Färlev, Färlevsfjorden</td><td rowspan="1" colspan="1">
                  <named-content xmlns:xlink="http://www.w3.org/1999/xlink" content-type="dwc:verbatimCoordinates" xlink:type="simple"><named-content content-type="geo-json" specific-use="{&#34;type&#34;:&#34;Point&#34;,&#34;coordinates&#34;:[11.576000,58.476500]}" id="NCID0EV6GM" xlink:type="simple">58.4765, 11.576</named-content></named-content>
                </td><td rowspan="1" colspan="1">27-May-2009</td><td rowspan="1" colspan="1">C. Erséus, A. Ansebo &amp; M. Johansson</td><td rowspan="1" colspan="1">Sand and clay</td><td rowspan="1" colspan="1">
                  <ext-link xmlns:xlink="http://www.w3.org/1999/xlink" ext-link-type="gen" xlink:href="KU894092" xlink:type="simple">KU894092</ext-link>
                </td><td rowspan="1" colspan="1">
                  <named-content xmlns:xlink="http://www.w3.org/1999/xlink" content-type="dwc:institutional_code" xlink:type="simple">SMNH</named-content> 152796</td></tr><tr><td rowspan="1" colspan="1">
                  <italic><tp:taxon-name><tp:taxon-name-part taxon-name-part-type="genus" reg="Lumbricillus">L.</tp:taxon-name-part> <tp:taxon-name-part taxon-name-part-type="species" reg="rubidus">rubidus</tp:taxon-name-part></tp:taxon-name></italic>
                </td><td rowspan="1" colspan="1">CE6107</td><td rowspan="1" colspan="1">SE, Bohuslän, Lysekil, Färlev, Färlevsfjorden</td><td rowspan="1" colspan="1">
                  <named-content xmlns:xlink="http://www.w3.org/1999/xlink" content-type="dwc:verbatimCoordinates" xlink:type="simple"><named-content content-type="geo-json" specific-use="{&#34;type&#34;:&#34;Point&#34;,&#34;coordinates&#34;:[11.576000,58.476500]}" id="NCID0ESBHM" xlink:type="simple">58.4765, 11.576</named-content></named-content>
                </td><td rowspan="1" colspan="1">27-May-2009</td><td rowspan="1" colspan="1">C. Erséus, A. Ansebo &amp; M. Johansson</td><td rowspan="1" colspan="1">Sand and clay</td><td rowspan="1" colspan="1">
                  <ext-link xmlns:xlink="http://www.w3.org/1999/xlink" ext-link-type="gen" xlink:href="KU894089" xlink:type="simple">KU894089</ext-link>
                </td><td rowspan="1" colspan="1">
                  <named-content xmlns:xlink="http://www.w3.org/1999/xlink" content-type="dwc:institutional_code" xlink:type="simple">SMNH</named-content> 152797</td></tr><tr><td rowspan="1" colspan="1">
                  <italic><tp:taxon-name><tp:taxon-name-part taxon-name-part-type="genus" reg="Lumbricillus">L.</tp:taxon-name-part> <tp:taxon-name-part taxon-name-part-type="species" reg="rubidus">rubidus</tp:taxon-name-part></tp:taxon-name></italic>
                </td><td rowspan="1" colspan="1">CE6108</td><td rowspan="1" colspan="1">SE, Bohuslän, Lysekil, Färlev, Färlevsfjorden</td><td rowspan="1" colspan="1">
                  <named-content xmlns:xlink="http://www.w3.org/1999/xlink" content-type="dwc:verbatimCoordinates" xlink:type="simple"><named-content content-type="geo-json" specific-use="{&#34;type&#34;:&#34;Point&#34;,&#34;coordinates&#34;:[11.576000,58.476500]}" id="NCID0EPDHM" xlink:type="simple">58.4765, 11.576</named-content></named-content>
                </td><td rowspan="1" colspan="1">27-May-2009</td><td rowspan="1" colspan="1">C. Erséus, A. Ansebo &amp; M. Johansson</td><td rowspan="1" colspan="1">Sand and clay</td><td rowspan="1" colspan="1">
                  <ext-link xmlns:xlink="http://www.w3.org/1999/xlink" ext-link-type="gen" xlink:href="KU894150" xlink:type="simple">KU894150</ext-link>
                </td><td rowspan="1" colspan="1">
                  <named-content xmlns:xlink="http://www.w3.org/1999/xlink" content-type="dwc:institutional_code" xlink:type="simple">SMNH</named-content> 152798</td></tr><tr><td rowspan="1" colspan="1">
                  <italic><tp:taxon-name><tp:taxon-name-part taxon-name-part-type="genus" reg="Lumbricillus">L.</tp:taxon-name-part> <tp:taxon-name-part taxon-name-part-type="species" reg="rutilus">rutilus</tp:taxon-name-part></tp:taxon-name></italic>
                </td><td rowspan="1" colspan="1">CE1887</td><td rowspan="1" colspan="1">SE, Blekinge, Karlskrona, Torhamn</td><td rowspan="1" colspan="1">
                  <named-content xmlns:xlink="http://www.w3.org/1999/xlink" content-type="dwc:verbatimCoordinates" xlink:type="simple"><named-content content-type="geo-json" specific-use="{&#34;type&#34;:&#34;Point&#34;,&#34;coordinates&#34;:[15.840200,56.072300]}" id="NCID0EMFHM" xlink:type="simple">56.0723, 15.8402</named-content></named-content>
                </td><td rowspan="1" colspan="1">8-Jun-2006</td><td rowspan="1" colspan="1">
                  <tp:taxon-name><tp:taxon-name-part taxon-name-part-type="genus" reg="Lumbricillus">L.</tp:taxon-name-part></tp:taxon-name> Matamoros</td><td rowspan="1" colspan="1">Organic sediment</td><td rowspan="1" colspan="1">
                  <ext-link xmlns:xlink="http://www.w3.org/1999/xlink" ext-link-type="gen" xlink:href="KU894115" xlink:type="simple">KU894115</ext-link>
                </td><td rowspan="1" colspan="1">
                  <named-content xmlns:xlink="http://www.w3.org/1999/xlink" content-type="dwc:institutional_code" xlink:type="simple">SMNH</named-content> 152801</td></tr><tr><td rowspan="1" colspan="1">
                  <italic><tp:taxon-name><tp:taxon-name-part taxon-name-part-type="genus" reg="Lumbricillus">L.</tp:taxon-name-part> <tp:taxon-name-part taxon-name-part-type="species" reg="rutilus">rutilus</tp:taxon-name-part></tp:taxon-name></italic>
                </td><td rowspan="1" colspan="1">CE1903</td><td rowspan="1" colspan="1">SE, Öland, Borgholm, Neptuni Åkrar</td><td rowspan="1" colspan="1">
                  <named-content xmlns:xlink="http://www.w3.org/1999/xlink" content-type="dwc:verbatimCoordinates" xlink:type="simple"><named-content content-type="geo-json" specific-use="{&#34;type&#34;:&#34;Point&#34;,&#34;coordinates&#34;:[17.010200,57.334600]}" id="NCID0EQHHM" xlink:type="simple">57.3346, 17.0102</named-content></named-content>
                </td><td rowspan="1" colspan="1">11-Jun-2006</td><td rowspan="1" colspan="1">
                  <tp:taxon-name><tp:taxon-name-part taxon-name-part-type="genus" reg="Lumbricillus">L.</tp:taxon-name-part></tp:taxon-name> Matamoros</td><td rowspan="1" colspan="1">Sand, shells, org. material</td><td rowspan="1" colspan="1">
                  <ext-link xmlns:xlink="http://www.w3.org/1999/xlink" ext-link-type="gen" xlink:href="KU894013" xlink:type="simple">KU894013</ext-link>
                </td><td rowspan="1" colspan="1">
                  <named-content xmlns:xlink="http://www.w3.org/1999/xlink" content-type="dwc:institutional_code" xlink:type="simple">SMNH</named-content> 152802</td></tr><tr><td rowspan="1" colspan="1">
                  <italic><tp:taxon-name><tp:taxon-name-part taxon-name-part-type="genus" reg="Lumbricillus">L.</tp:taxon-name-part> <tp:taxon-name-part taxon-name-part-type="species" reg="rutilus">rutilus</tp:taxon-name-part></tp:taxon-name></italic>
                </td><td rowspan="1" colspan="1">CE2510</td><td rowspan="1" colspan="1">SE, St Förö, Västergötland, Göteborg, Stora Förö Island</td><td rowspan="1" colspan="1">
                  <named-content xmlns:xlink="http://www.w3.org/1999/xlink" content-type="dwc:verbatimCoordinates" xlink:type="simple"><named-content content-type="geo-json" specific-use="{&#34;type&#34;:&#34;Point&#34;,&#34;coordinates&#34;:[11.846900,57.625200]}" id="NCID0EUJHM" xlink:type="simple">57.6252, 11.8469</named-content></named-content>
                </td><td rowspan="1" colspan="1">2-Jun-2007</td><td rowspan="1" colspan="1">C. Erséus</td><td rowspan="1" colspan="1">Supralittoral, algae, gravel and pebbles</td><td rowspan="1" colspan="1">
                  <ext-link xmlns:xlink="http://www.w3.org/1999/xlink" ext-link-type="gen" xlink:href="KU894004" xlink:type="simple">KU894004</ext-link>
                </td><td rowspan="1" colspan="1">
                  <named-content xmlns:xlink="http://www.w3.org/1999/xlink" content-type="dwc:institutional_code" xlink:type="simple">SMNH</named-content> 152804</td></tr><tr><td rowspan="1" colspan="1">
                  <italic><tp:taxon-name><tp:taxon-name-part taxon-name-part-type="genus" reg="Lumbricillus">L.</tp:taxon-name-part> <tp:taxon-name-part taxon-name-part-type="species" reg="rutilus">rutilus</tp:taxon-name-part></tp:taxon-name></italic>
                </td><td rowspan="1" colspan="1">CE2937</td><td rowspan="1" colspan="1">SE, Öland, Mörbylånga, Sandbyborg</td><td rowspan="1" colspan="1">
                  <named-content xmlns:xlink="http://www.w3.org/1999/xlink" content-type="dwc:verbatimCoordinates" xlink:type="simple"><named-content content-type="geo-json" specific-use="{&#34;type&#34;:&#34;Point&#34;,&#34;coordinates&#34;:[16.639400,56.553600]}" id="NCID0ERLHM" xlink:type="simple">56.5536, 16.6394</named-content></named-content>
                </td><td rowspan="1" colspan="1">13-Jun-2007</td><td rowspan="1" colspan="1">A. Ansebo, <tp:taxon-name><tp:taxon-name-part taxon-name-part-type="genus" reg="Lumbricillus">L.</tp:taxon-name-part></tp:taxon-name> Matamoros &amp; C. Erséus</td><td rowspan="1" colspan="1">Seashore, sand, organic material, 0.1 m deep in sand</td><td rowspan="1" colspan="1">
                  <ext-link xmlns:xlink="http://www.w3.org/1999/xlink" ext-link-type="gen" xlink:href="KU894203" xlink:type="simple">KU894203</ext-link>
                </td><td rowspan="1" colspan="1">
                  <named-content xmlns:xlink="http://www.w3.org/1999/xlink" content-type="dwc:institutional_code" xlink:type="simple">SMNH</named-content> 152809</td></tr><tr><td rowspan="1" colspan="1">
                  <italic><tp:taxon-name><tp:taxon-name-part taxon-name-part-type="genus" reg="Lumbricillus">L.</tp:taxon-name-part> <tp:taxon-name-part taxon-name-part-type="species" reg="rutilus">rutilus</tp:taxon-name-part></tp:taxon-name></italic>
                </td><td rowspan="1" colspan="1">CE2939</td><td rowspan="1" colspan="1">SE, Öland, Mörbylånga, Sandbyborg</td><td rowspan="1" colspan="1">
                  <named-content xmlns:xlink="http://www.w3.org/1999/xlink" content-type="dwc:verbatimCoordinates" xlink:type="simple"><named-content content-type="geo-json" specific-use="{&#34;type&#34;:&#34;Point&#34;,&#34;coordinates&#34;:[16.639400,56.553600]}" id="NCID0EVNHM" xlink:type="simple">56.5536, 16.6394</named-content></named-content>
                </td><td rowspan="1" colspan="1">13-Jun-2007</td><td rowspan="1" colspan="1">A. Ansebo, <tp:taxon-name><tp:taxon-name-part taxon-name-part-type="genus" reg="Lumbricillus">L.</tp:taxon-name-part></tp:taxon-name> Matamoros &amp; C. Erséus</td><td rowspan="1" colspan="1">Seashore, sand, organic material, 0.1 m deep in sand</td><td rowspan="1" colspan="1">
                  <ext-link xmlns:xlink="http://www.w3.org/1999/xlink" ext-link-type="gen" xlink:href="KU894011" xlink:type="simple">KU894011</ext-link>
                </td><td rowspan="1" colspan="1">
                  <named-content xmlns:xlink="http://www.w3.org/1999/xlink" content-type="dwc:institutional_code" xlink:type="simple">SMNH</named-content> 152811</td></tr><tr><td rowspan="1" colspan="1">
                  <italic><tp:taxon-name><tp:taxon-name-part taxon-name-part-type="genus" reg="Lumbricillus">L.</tp:taxon-name-part> <tp:taxon-name-part taxon-name-part-type="species" reg="rutilus">rutilus</tp:taxon-name-part></tp:taxon-name></italic>
                </td><td rowspan="1" colspan="1">CE3060</td><td rowspan="1" colspan="1">SE, Västergötland, Göteborg, Ryaverket</td><td rowspan="1" colspan="1">
                  <named-content xmlns:xlink="http://www.w3.org/1999/xlink" content-type="dwc:verbatimCoordinates" xlink:type="simple"><named-content content-type="geo-json" specific-use="{&#34;type&#34;:&#34;Point&#34;,&#34;coordinates&#34;:[11.892800,57.697400]}" id="NCID0EZPHM" xlink:type="simple">57.6974, 11.8928</named-content></named-content>
                </td><td rowspan="1" colspan="1">15-Aug-2007</td><td rowspan="1" colspan="1">R. Almstrand</td><td rowspan="1" colspan="1">Sewage treatment plant</td><td rowspan="1" colspan="1">
                  <ext-link xmlns:xlink="http://www.w3.org/1999/xlink" ext-link-type="gen" xlink:href="KU894006" xlink:type="simple">KU894006</ext-link>
                </td><td rowspan="1" colspan="1">
                  <named-content xmlns:xlink="http://www.w3.org/1999/xlink" content-type="dwc:institutional_code" xlink:type="simple">SMNH</named-content> 152813</td></tr><tr><td rowspan="1" colspan="1">
                  <italic><tp:taxon-name><tp:taxon-name-part taxon-name-part-type="genus" reg="Lumbricillus">L.</tp:taxon-name-part> <tp:taxon-name-part taxon-name-part-type="species" reg="rutilus">rutilus</tp:taxon-name-part></tp:taxon-name></italic>
                </td><td rowspan="1" colspan="1">CE3061</td><td rowspan="1" colspan="1">SE, Västergötland, Göteborg, Ryaverket</td><td rowspan="1" colspan="1">
                  <named-content xmlns:xlink="http://www.w3.org/1999/xlink" content-type="dwc:verbatimCoordinates" xlink:type="simple"><named-content content-type="geo-json" specific-use="{&#34;type&#34;:&#34;Point&#34;,&#34;coordinates&#34;:[11.892800,57.697400]}" id="NCID0EWRHM" xlink:type="simple">57.6974, 11.8928</named-content></named-content>
                </td><td rowspan="1" colspan="1">15-Aug-2007</td><td rowspan="1" colspan="1">R. Almstrand</td><td rowspan="1" colspan="1">Sewage treatment plant</td><td rowspan="1" colspan="1">
                  <ext-link xmlns:xlink="http://www.w3.org/1999/xlink" ext-link-type="gen" xlink:href="KU894007" xlink:type="simple">KU894007</ext-link>
                </td><td rowspan="1" colspan="1">
                  <named-content xmlns:xlink="http://www.w3.org/1999/xlink" content-type="dwc:institutional_code" xlink:type="simple">SMNH</named-content> 152814</td></tr><tr><td rowspan="1" colspan="1">
                  <italic><tp:taxon-name><tp:taxon-name-part taxon-name-part-type="genus" reg="Lumbricillus">L.</tp:taxon-name-part> <tp:taxon-name-part taxon-name-part-type="species" reg="rutilus">rutilus</tp:taxon-name-part></tp:taxon-name></italic>
                </td><td rowspan="1" colspan="1">CE3502</td><td rowspan="1" colspan="1">UK, Manchester, Urmston, United Utilities, Davyhulme Wastewater Treatment Works</td><td rowspan="1" colspan="1">
                  <named-content xmlns:xlink="http://www.w3.org/1999/xlink" content-type="dwc:verbatimCoordinates" xlink:type="simple"><named-content content-type="geo-json" specific-use="{&#34;type&#34;:&#34;Point&#34;,&#34;coordinates&#34;:[-2.374100,53.463900]}" id="NCID0ETTHM" xlink:type="simple">53.4639, -2.3741</named-content></named-content>
                </td><td rowspan="1" colspan="1">10-Feb-2008</td><td rowspan="1" colspan="1">M. Dempsey</td><td rowspan="1" colspan="1">Biofilter (indoors)</td><td rowspan="1" colspan="1">
                  <ext-link xmlns:xlink="http://www.w3.org/1999/xlink" ext-link-type="gen" xlink:href="KU894008" xlink:type="simple">KU894008</ext-link>
                </td><td rowspan="1" colspan="1">
                  <named-content xmlns:xlink="http://www.w3.org/1999/xlink" content-type="dwc:institutional_code" xlink:type="simple">SMNH</named-content> 152815</td></tr><tr><td rowspan="1" colspan="1">
                  <italic><tp:taxon-name><tp:taxon-name-part taxon-name-part-type="genus" reg="Lumbricillus">L.</tp:taxon-name-part> <tp:taxon-name-part taxon-name-part-type="species" reg="rutilus">rutilus</tp:taxon-name-part></tp:taxon-name></italic>
                </td><td rowspan="1" colspan="1">CE3506</td><td rowspan="1" colspan="1">UK, Manchester, Urmston, United Utilities, Davyhulme Wastewater Treatment Works</td><td rowspan="1" colspan="1">
                  <named-content xmlns:xlink="http://www.w3.org/1999/xlink" content-type="dwc:verbatimCoordinates" xlink:type="simple"><named-content content-type="geo-json" specific-use="{&#34;type&#34;:&#34;Point&#34;,&#34;coordinates&#34;:[-2.374100,53.463900]}" id="NCID0EQVHM" xlink:type="simple">53.4639, -2.3741</named-content></named-content>
                </td><td rowspan="1" colspan="1">10-Feb-2008</td><td rowspan="1" colspan="1">M. Dempsey</td><td rowspan="1" colspan="1">Biofilter (indoors)</td><td rowspan="1" colspan="1">
                  <ext-link xmlns:xlink="http://www.w3.org/1999/xlink" ext-link-type="gen" xlink:href="KU894126" xlink:type="simple">KU894126</ext-link>
                </td><td rowspan="1" colspan="1">
                  <named-content xmlns:xlink="http://www.w3.org/1999/xlink" content-type="dwc:institutional_code" xlink:type="simple">SMNH</named-content> 152816</td></tr><tr><td rowspan="1" colspan="1">
                  <italic><tp:taxon-name><tp:taxon-name-part taxon-name-part-type="genus" reg="Lumbricillus">L.</tp:taxon-name-part> <tp:taxon-name-part taxon-name-part-type="species" reg="rutilus">rutilus</tp:taxon-name-part></tp:taxon-name></italic>
                </td><td rowspan="1" colspan="1">CE9267</td><td rowspan="1" colspan="1">SE, Gotland, Visby, Palissaderna Park</td><td rowspan="1" colspan="1">
                  <named-content xmlns:xlink="http://www.w3.org/1999/xlink" content-type="dwc:verbatimCoordinates" xlink:type="simple"><named-content content-type="geo-json" specific-use="{&#34;type&#34;:&#34;Point&#34;,&#34;coordinates&#34;:[18.284000,57.634600]}" id="NCID0ENXHM" xlink:type="simple">57.6346, 18.284</named-content></named-content>
                </td><td rowspan="1" colspan="1">7-Aug-2010</td><td rowspan="1" colspan="1">C. Erséus</td><td rowspan="1" colspan="1">Freshwater</td><td rowspan="1" colspan="1">
                  <ext-link xmlns:xlink="http://www.w3.org/1999/xlink" ext-link-type="gen" xlink:href="KU894142" xlink:type="simple">KU894142</ext-link>
                </td><td rowspan="1" colspan="1">
                  <named-content xmlns:xlink="http://www.w3.org/1999/xlink" content-type="dwc:institutional_code" xlink:type="simple">SMNH</named-content> 152819</td></tr><tr><td rowspan="1" colspan="1">
                  <italic><tp:taxon-name><tp:taxon-name-part taxon-name-part-type="genus" reg="Lumbricillus">L.</tp:taxon-name-part> <tp:taxon-name-part taxon-name-part-type="species" reg="scandicus">scandicus</tp:taxon-name-part></tp:taxon-name></italic> sp. n.</td><td rowspan="1" colspan="1">CE975</td><td rowspan="1" colspan="1">SE, Torslanda, Lilleby, Sillvik</td><td rowspan="1" colspan="1">
                  <named-content xmlns:xlink="http://www.w3.org/1999/xlink" content-type="dwc:verbatimCoordinates" xlink:type="simple"><named-content content-type="geo-json" specific-use="{&#34;type&#34;:&#34;Point&#34;,&#34;coordinates&#34;:[11.755000,57.746700]}" id="NCID0EKZHM" xlink:type="simple">57.7467, 11.755</named-content></named-content>
                </td><td rowspan="1" colspan="1">10-Apr-2005</td><td rowspan="1" colspan="1">A. Ansebo</td><td rowspan="1" colspan="1">Intertidal sand</td><td rowspan="1" colspan="1">
                  <ext-link xmlns:xlink="http://www.w3.org/1999/xlink" ext-link-type="gen" xlink:href="KU893954" xlink:type="simple">KU893954</ext-link>
                </td><td rowspan="1" colspan="1">
                  <named-content xmlns:xlink="http://www.w3.org/1999/xlink" content-type="dwc:institutional_code" xlink:type="simple">SMNH</named-content> 152720</td></tr><tr><td rowspan="1" colspan="1">
                  <italic><tp:taxon-name><tp:taxon-name-part taxon-name-part-type="genus" reg="Lumbricillus">L.</tp:taxon-name-part> <tp:taxon-name-part taxon-name-part-type="species" reg="scandicus">scandicus</tp:taxon-name-part></tp:taxon-name></italic> sp. n.</td><td rowspan="1" colspan="1">CE1905</td><td rowspan="1" colspan="1">SE, Öland, Borgholm, Neptuni Åkrar</td><td rowspan="1" colspan="1">
                  <named-content xmlns:xlink="http://www.w3.org/1999/xlink" content-type="dwc:verbatimCoordinates" xlink:type="simple"><named-content content-type="geo-json" specific-use="{&#34;type&#34;:&#34;Point&#34;,&#34;coordinates&#34;:[17.010200,57.334600]}" id="NCID0EH2HM" xlink:type="simple">57.3346, 17.0102</named-content></named-content>
                </td><td rowspan="1" colspan="1">11-Jun-2006</td><td rowspan="1" colspan="1">
                  <tp:taxon-name><tp:taxon-name-part taxon-name-part-type="genus" reg="Lumbricillus">L.</tp:taxon-name-part></tp:taxon-name> Matamoros</td><td rowspan="1" colspan="1">Sand, shells, org. material</td><td rowspan="1" colspan="1">
                  <ext-link xmlns:xlink="http://www.w3.org/1999/xlink" ext-link-type="gen" xlink:href="KU893950" xlink:type="simple">KU893950</ext-link>
                </td><td rowspan="1" colspan="1">
                  <named-content xmlns:xlink="http://www.w3.org/1999/xlink" content-type="dwc:institutional_code" xlink:type="simple">SMNH</named-content> Type-8923</td></tr><tr><td rowspan="1" colspan="1">
                  <italic><tp:taxon-name><tp:taxon-name-part taxon-name-part-type="genus" reg="Lumbricillus">L.</tp:taxon-name-part> <tp:taxon-name-part taxon-name-part-type="species" reg="scandicus">scandicus</tp:taxon-name-part></tp:taxon-name></italic> sp. n.</td><td rowspan="1" colspan="1">CE1907</td><td rowspan="1" colspan="1">SE, Öland, Borgholm, Neptuni Åkrar</td><td rowspan="1" colspan="1">
                  <named-content xmlns:xlink="http://www.w3.org/1999/xlink" content-type="dwc:verbatimCoordinates" xlink:type="simple"><named-content content-type="geo-json" specific-use="{&#34;type&#34;:&#34;Point&#34;,&#34;coordinates&#34;:[17.010200,57.334600]}" id="NCID0EL4HM" xlink:type="simple">57.3346, 17.0102</named-content></named-content>
                </td><td rowspan="1" colspan="1">11-Jun-2006</td><td rowspan="1" colspan="1">
                  <tp:taxon-name><tp:taxon-name-part taxon-name-part-type="genus" reg="Lumbricillus">L.</tp:taxon-name-part></tp:taxon-name> Matamoros</td><td rowspan="1" colspan="1">Sand, shells, org. material</td><td rowspan="1" colspan="1">
                  <ext-link xmlns:xlink="http://www.w3.org/1999/xlink" ext-link-type="gen" xlink:href="KU893951" xlink:type="simple">KU893951</ext-link>
                </td><td rowspan="1" colspan="1">
                  <named-content xmlns:xlink="http://www.w3.org/1999/xlink" content-type="dwc:institutional_code" xlink:type="simple">SMNH</named-content> Type-8925</td></tr><tr><td rowspan="1" colspan="1">
                  <italic><tp:taxon-name><tp:taxon-name-part taxon-name-part-type="genus" reg="Lumbricillus">L.</tp:taxon-name-part> <tp:taxon-name-part taxon-name-part-type="species" reg="scandicus">scandicus</tp:taxon-name-part></tp:taxon-name></italic> sp. n.</td><td rowspan="1" colspan="1">CE1915</td><td rowspan="1" colspan="1">SE, Öland, Borgholm, Ölands Norra Udde</td><td rowspan="1" colspan="1">
                  <named-content xmlns:xlink="http://www.w3.org/1999/xlink" content-type="dwc:verbatimCoordinates" xlink:type="simple"><named-content content-type="geo-json" specific-use="{&#34;type&#34;:&#34;Point&#34;,&#34;coordinates&#34;:[17.091800,57.368100]}" id="NCID0EP6HM" xlink:type="simple">57.3681, 17.0918</named-content></named-content>
                </td><td rowspan="1" colspan="1">11-Jun-2006</td><td rowspan="1" colspan="1">
                  <tp:taxon-name><tp:taxon-name-part taxon-name-part-type="genus" reg="Lumbricillus">L.</tp:taxon-name-part></tp:taxon-name> Matamoros</td><td rowspan="1" colspan="1">Beach, sand, stones</td><td rowspan="1" colspan="1">
                  <ext-link xmlns:xlink="http://www.w3.org/1999/xlink" ext-link-type="gen" xlink:href="KU893952" xlink:type="simple">KU893952</ext-link>
                </td><td rowspan="1" colspan="1">
                  <named-content xmlns:xlink="http://www.w3.org/1999/xlink" content-type="dwc:institutional_code" xlink:type="simple">SMNH</named-content> 152723</td></tr><tr><td rowspan="1" colspan="1">
                  <italic><tp:taxon-name><tp:taxon-name-part taxon-name-part-type="genus" reg="Lumbricillus">L.</tp:taxon-name-part> <tp:taxon-name-part taxon-name-part-type="species" reg="scandicus">scandicus</tp:taxon-name-part></tp:taxon-name></italic> sp. n.</td><td rowspan="1" colspan="1">CE2548</td><td rowspan="1" colspan="1">SE, Saltholmen, Västergötland, Göteborg, Saltholmen</td><td rowspan="1" colspan="1">
                  <named-content xmlns:xlink="http://www.w3.org/1999/xlink" content-type="dwc:verbatimCoordinates" xlink:type="simple"><named-content content-type="geo-json" specific-use="{&#34;type&#34;:&#34;Point&#34;,&#34;coordinates&#34;:[11.851600,57.663100]}" id="NCID0ETBIM" xlink:type="simple">57.6631, 11.8516</named-content></named-content>
                </td><td rowspan="1" colspan="1">7-Jun-2007</td><td rowspan="1" colspan="1">C. Erséus</td><td rowspan="1" colspan="1">Supralittoral, roots and brown soil</td><td rowspan="1" colspan="1">
                  <ext-link xmlns:xlink="http://www.w3.org/1999/xlink" ext-link-type="gen" xlink:href="KU893953" xlink:type="simple">KU893953</ext-link>
                </td><td rowspan="1" colspan="1">
                  <named-content xmlns:xlink="http://www.w3.org/1999/xlink" content-type="dwc:institutional_code" xlink:type="simple">SMNH</named-content> 152724</td></tr><tr><td rowspan="1" colspan="1">
                  <italic><tp:taxon-name><tp:taxon-name-part taxon-name-part-type="genus" reg="Lumbricillus">L.</tp:taxon-name-part> <tp:taxon-name-part taxon-name-part-type="species" reg="scandicus">scandicus</tp:taxon-name-part></tp:taxon-name></italic> sp. n.</td><td rowspan="1" colspan="1">CE2552</td><td rowspan="1" colspan="1">SE, Saltholmen, Västergötland, Göteborg, Saltholmen</td><td rowspan="1" colspan="1">
                  <named-content xmlns:xlink="http://www.w3.org/1999/xlink" content-type="dwc:verbatimCoordinates" xlink:type="simple"><named-content content-type="geo-json" specific-use="{&#34;type&#34;:&#34;Point&#34;,&#34;coordinates&#34;:[11.851600,57.663100]}" id="NCID0EQDIM" xlink:type="simple">57.6631, 11.8516</named-content></named-content>
                </td><td rowspan="1" colspan="1">7-Jun-2007</td><td rowspan="1" colspan="1">C. Erséus</td><td rowspan="1" colspan="1">Supralittoral, roots and brown soil</td><td rowspan="1" colspan="1">
                  <ext-link xmlns:xlink="http://www.w3.org/1999/xlink" ext-link-type="gen" xlink:href="KU893955" xlink:type="simple">KU893955</ext-link>
                </td><td rowspan="1" colspan="1">
                  <named-content xmlns:xlink="http://www.w3.org/1999/xlink" content-type="dwc:institutional_code" xlink:type="simple">SMNH</named-content> 152725</td></tr><tr><td rowspan="1" colspan="1">
                  <italic><tp:taxon-name><tp:taxon-name-part taxon-name-part-type="genus" reg="Lumbricillus">L.</tp:taxon-name-part> <tp:taxon-name-part taxon-name-part-type="species" reg="tuba">tuba</tp:taxon-name-part></tp:taxon-name></italic>
                </td><td rowspan="1" colspan="1">CE22614</td><td rowspan="1" colspan="1">NO, Finnmark, Porsanger, Roddinessjöen</td><td rowspan="1" colspan="1">
                  <named-content xmlns:xlink="http://www.w3.org/1999/xlink" content-type="dwc:verbatimCoordinates" xlink:type="simple"><named-content content-type="geo-json" specific-use="{&#34;type&#34;:&#34;Point&#34;,&#34;coordinates&#34;:[25.073900,70.092700]}" id="NCID0ENFIM" xlink:type="simple">70.0927, 25.0739</named-content></named-content>
                </td><td rowspan="1" colspan="1">11-Aug-2014</td><td rowspan="1" colspan="1">C. Erséus</td><td rowspan="1" colspan="1">Intertidal, algae, rubble</td><td rowspan="1" colspan="1">
                  <ext-link xmlns:xlink="http://www.w3.org/1999/xlink" ext-link-type="gen" xlink:href="KU894207" xlink:type="simple">KU894207</ext-link>
                </td><td rowspan="1" colspan="1">
                  <named-content xmlns:xlink="http://www.w3.org/1999/xlink" content-type="dwc:institutional_code" xlink:type="simple">ZMBN</named-content> 107916</td></tr><tr><td rowspan="1" colspan="1">
                  <italic><tp:taxon-name><tp:taxon-name-part taxon-name-part-type="genus" reg="Lumbricillus">L.</tp:taxon-name-part> <tp:taxon-name-part taxon-name-part-type="species" reg="verrucosus">verrucosus</tp:taxon-name-part></tp:taxon-name></italic>
                </td><td rowspan="1" colspan="1">CE968</td><td rowspan="1" colspan="1">SE, Torslanda, Lilleby, Sillvik</td><td rowspan="1" colspan="1">
                  <named-content xmlns:xlink="http://www.w3.org/1999/xlink" content-type="dwc:verbatimCoordinates" xlink:type="simple"><named-content content-type="geo-json" specific-use="{&#34;type&#34;:&#34;Point&#34;,&#34;coordinates&#34;:[11.755000,57.746700]}" id="NCID0EKHIM" xlink:type="simple">57.7467, 11.755</named-content></named-content>
                </td><td rowspan="1" colspan="1">10-Apr-2005</td><td rowspan="1" colspan="1">A. Ansebo</td><td rowspan="1" colspan="1">Intertidal sand</td><td rowspan="1" colspan="1">
                  <ext-link xmlns:xlink="http://www.w3.org/1999/xlink" ext-link-type="gen" xlink:href="KU894068" xlink:type="simple">KU894068</ext-link>
                </td><td rowspan="1" colspan="1">
                  <named-content xmlns:xlink="http://www.w3.org/1999/xlink" content-type="dwc:institutional_code" xlink:type="simple">SMNH</named-content> 152826</td></tr><tr><td rowspan="1" colspan="1">
                  <italic><tp:taxon-name><tp:taxon-name-part taxon-name-part-type="genus" reg="Lumbricillus">L.</tp:taxon-name-part> <tp:taxon-name-part taxon-name-part-type="species" reg="verrucosus">verrucosus</tp:taxon-name-part></tp:taxon-name></italic>
                </td><td rowspan="1" colspan="1">CE21479</td><td rowspan="1" colspan="1">NO, Vestfold, Larvik, Jordfallen</td><td rowspan="1" colspan="1">
                  <named-content xmlns:xlink="http://www.w3.org/1999/xlink" content-type="dwc:verbatimCoordinates" xlink:type="simple"><named-content content-type="geo-json" specific-use="{&#34;type&#34;:&#34;Point&#34;,&#34;coordinates&#34;:[10.017400,59.042700]}" id="NCID0EHJIM" xlink:type="simple">59.0427, 10.0174</named-content></named-content>
                </td><td rowspan="1" colspan="1">12-May-2014</td><td rowspan="1" colspan="1">C. Erséus &amp; M. Klinth</td><td rowspan="1" colspan="1">Subtidal, sand, gravel</td><td rowspan="1" colspan="1">
                  <ext-link xmlns:xlink="http://www.w3.org/1999/xlink" ext-link-type="gen" xlink:href="KU894193" xlink:type="simple">KU894193</ext-link>
                </td><td rowspan="1" colspan="1">
                  <named-content xmlns:xlink="http://www.w3.org/1999/xlink" content-type="dwc:institutional_code" xlink:type="simple">ZMBN</named-content> 107919</td></tr><tr><td rowspan="1" colspan="1">
                  <italic><tp:taxon-name><tp:taxon-name-part taxon-name-part-type="genus" reg="Lumbricillus">L.</tp:taxon-name-part> <tp:taxon-name-part taxon-name-part-type="species" reg="verrucosus">verrucosus</tp:taxon-name-part></tp:taxon-name></italic>
                </td><td rowspan="1" colspan="1">CE21486</td><td rowspan="1" colspan="1">NO, Vestfold, Larvik, Jordfallen</td><td rowspan="1" colspan="1">
                  <named-content xmlns:xlink="http://www.w3.org/1999/xlink" content-type="dwc:verbatimCoordinates" xlink:type="simple"><named-content content-type="geo-json" specific-use="{&#34;type&#34;:&#34;Point&#34;,&#34;coordinates&#34;:[10.017400,59.042700]}" id="NCID0EELIM" xlink:type="simple">59.0427, 10.0174</named-content></named-content>
                </td><td rowspan="1" colspan="1">12-May-2014</td><td rowspan="1" colspan="1">C. Erséus &amp; M. Klinth</td><td rowspan="1" colspan="1">Subtidal, sand, gravel</td><td rowspan="1" colspan="1">
                  <ext-link xmlns:xlink="http://www.w3.org/1999/xlink" ext-link-type="gen" xlink:href="KU894186" xlink:type="simple">KU894186</ext-link>
                </td><td rowspan="1" colspan="1">
                  <named-content xmlns:xlink="http://www.w3.org/1999/xlink" content-type="dwc:institutional_code" xlink:type="simple">ZMBN</named-content> 107920</td></tr><tr><td rowspan="1" colspan="1">
                  <italic><tp:taxon-name><tp:taxon-name-part taxon-name-part-type="genus" reg="Lumbricillus">L.</tp:taxon-name-part> <tp:taxon-name-part taxon-name-part-type="species" reg="verrucosus">verrucosus</tp:taxon-name-part></tp:taxon-name></italic>
                </td><td rowspan="1" colspan="1">CE21490</td><td rowspan="1" colspan="1">NO, Vestfold, Larvik, Jordfallen</td><td rowspan="1" colspan="1">
                  <named-content xmlns:xlink="http://www.w3.org/1999/xlink" content-type="dwc:verbatimCoordinates" xlink:type="simple"><named-content content-type="geo-json" specific-use="{&#34;type&#34;:&#34;Point&#34;,&#34;coordinates&#34;:[10.017400,59.042700]}" id="NCID0EBNIM" xlink:type="simple">59.0427, 10.0174</named-content></named-content>
                </td><td rowspan="1" colspan="1">12-May-2014</td><td rowspan="1" colspan="1">C. Erséus &amp; M. Klinth</td><td rowspan="1" colspan="1">Subtidal, sand, gravel</td><td rowspan="1" colspan="1">
                  <ext-link xmlns:xlink="http://www.w3.org/1999/xlink" ext-link-type="gen" xlink:href="KU894184" xlink:type="simple">KU894184</ext-link>
                </td><td rowspan="1" colspan="1">
                  <named-content xmlns:xlink="http://www.w3.org/1999/xlink" content-type="dwc:institutional_code" xlink:type="simple">ZMBN</named-content> 107921</td></tr><tr><td rowspan="1" colspan="1">
                  <italic><tp:taxon-name><tp:taxon-name-part taxon-name-part-type="genus" reg="Lumbricillus">L.</tp:taxon-name-part> <tp:taxon-name-part taxon-name-part-type="species" reg="verrucosus">verrucosus</tp:taxon-name-part></tp:taxon-name></italic>
                </td><td rowspan="1" colspan="1">CE21494</td><td rowspan="1" colspan="1">NO, Vestfold, Larvik, Jordfallen</td><td rowspan="1" colspan="1">
                  <named-content xmlns:xlink="http://www.w3.org/1999/xlink" content-type="dwc:verbatimCoordinates" xlink:type="simple"><named-content content-type="geo-json" specific-use="{&#34;type&#34;:&#34;Point&#34;,&#34;coordinates&#34;:[10.017400,59.042700]}" id="NCID0E5OIM" xlink:type="simple">59.0427, 10.0174</named-content></named-content>
                </td><td rowspan="1" colspan="1">12-May-2014</td><td rowspan="1" colspan="1">C. Erséus &amp; M. Klinth</td><td rowspan="1" colspan="1">Subtidal, sand, gravel</td><td rowspan="1" colspan="1">
                  <ext-link xmlns:xlink="http://www.w3.org/1999/xlink" ext-link-type="gen" xlink:href="KU894067" xlink:type="simple">KU894067</ext-link>
                </td><td rowspan="1" colspan="1">
                  <named-content xmlns:xlink="http://www.w3.org/1999/xlink" content-type="dwc:institutional_code" xlink:type="simple">ZMBN</named-content> 107922</td></tr><tr><td rowspan="1" colspan="1">
                  <italic><tp:taxon-name><tp:taxon-name-part taxon-name-part-type="genus" reg="Lumbricillus">L.</tp:taxon-name-part> <tp:taxon-name-part taxon-name-part-type="species" reg="verrucosus">verrucosus</tp:taxon-name-part></tp:taxon-name></italic>
                </td><td rowspan="1" colspan="1">CE21811</td><td rowspan="1" colspan="1">NO, Vest-Agder, Lyngdal, Lene, Lenefjorden</td><td rowspan="1" colspan="1">
                  <named-content xmlns:xlink="http://www.w3.org/1999/xlink" content-type="dwc:verbatimCoordinates" xlink:type="simple"><named-content content-type="geo-json" specific-use="{&#34;type&#34;:&#34;Point&#34;,&#34;coordinates&#34;:[7.181700,58.135300]}" id="NCID0E2QIM" xlink:type="simple">58.1353, 7.1817</named-content></named-content>
                </td><td rowspan="1" colspan="1">13-May-2014</td><td rowspan="1" colspan="1">C. Erséus &amp; M. Klinth</td><td rowspan="1" colspan="1">Subtidal, sulfidic gravel</td><td rowspan="1" colspan="1">
                  <ext-link xmlns:xlink="http://www.w3.org/1999/xlink" ext-link-type="gen" xlink:href="KU894071" xlink:type="simple">KU894071</ext-link>
                </td><td rowspan="1" colspan="1">
                  <named-content xmlns:xlink="http://www.w3.org/1999/xlink" content-type="dwc:institutional_code" xlink:type="simple">ZMBN</named-content> 107924</td></tr><tr><td rowspan="1" colspan="1">
                  <italic><tp:taxon-name><tp:taxon-name-part taxon-name-part-type="genus" reg="Lumbricillus">L.</tp:taxon-name-part> <tp:taxon-name-part taxon-name-part-type="species" reg="verrucosus">verrucosus</tp:taxon-name-part></tp:taxon-name></italic>
                </td><td rowspan="1" colspan="1">CE21816</td><td rowspan="1" colspan="1">NO, Vest-Agder, Lyngdal, Lene, Lenefjorden</td><td rowspan="1" colspan="1">
                  <named-content xmlns:xlink="http://www.w3.org/1999/xlink" content-type="dwc:verbatimCoordinates" xlink:type="simple"><named-content content-type="geo-json" specific-use="{&#34;type&#34;:&#34;Point&#34;,&#34;coordinates&#34;:[7.181700,58.135300]}" id="NCID0EYSIM" xlink:type="simple">58.1353, 7.1817</named-content></named-content>
                </td><td rowspan="1" colspan="1">13-May-2014</td><td rowspan="1" colspan="1">C. Erséus &amp; M. Klinth</td><td rowspan="1" colspan="1">Subtidal, sulfidic gravel</td><td rowspan="1" colspan="1">
                  <ext-link xmlns:xlink="http://www.w3.org/1999/xlink" ext-link-type="gen" xlink:href="KU894114" xlink:type="simple">KU894114</ext-link>
                </td><td rowspan="1" colspan="1">
                  <named-content xmlns:xlink="http://www.w3.org/1999/xlink" content-type="dwc:institutional_code" xlink:type="simple">ZMBN</named-content> 107925</td></tr><tr><td rowspan="1" colspan="1">
                  <italic><tp:taxon-name><tp:taxon-name-part taxon-name-part-type="genus" reg="Lumbricillus">L.</tp:taxon-name-part> <tp:taxon-name-part taxon-name-part-type="species" reg="verrucosus">verrucosus</tp:taxon-name-part></tp:taxon-name></italic>
                </td><td rowspan="1" colspan="1">CE21821</td><td rowspan="1" colspan="1">NO, Vest-Agder, Lyngdal, Lene, Lenefjorden</td><td rowspan="1" colspan="1">
                  <named-content xmlns:xlink="http://www.w3.org/1999/xlink" content-type="dwc:verbatimCoordinates" xlink:type="simple"><named-content content-type="geo-json" specific-use="{&#34;type&#34;:&#34;Point&#34;,&#34;coordinates&#34;:[7.181700,58.135300]}" id="NCID0EVUIM" xlink:type="simple">58.1353, 7.1817</named-content></named-content>
                </td><td rowspan="1" colspan="1">13-May-2014</td><td rowspan="1" colspan="1">C. Erséus &amp; M. Klinth</td><td rowspan="1" colspan="1">Subtidal, sulfidic gravel</td><td rowspan="1" colspan="1">
                  <ext-link xmlns:xlink="http://www.w3.org/1999/xlink" ext-link-type="gen" xlink:href="KU894073" xlink:type="simple">KU894073</ext-link>
                </td><td rowspan="1" colspan="1">
                  <named-content xmlns:xlink="http://www.w3.org/1999/xlink" content-type="dwc:institutional_code" xlink:type="simple">ZMBN</named-content> 107926</td></tr><tr><td rowspan="1" colspan="1">
                  <italic><tp:taxon-name><tp:taxon-name-part taxon-name-part-type="genus" reg="Lumbricillus">L.</tp:taxon-name-part> <tp:taxon-name-part taxon-name-part-type="species" reg="viridis">viridis</tp:taxon-name-part></tp:taxon-name></italic>
                </td><td rowspan="1" colspan="1">CE12037</td><td rowspan="1" colspan="1">NO, Rogaland, Sola, Ölbörhamna</td><td rowspan="1" colspan="1">
                  <named-content xmlns:xlink="http://www.w3.org/1999/xlink" content-type="dwc:verbatimCoordinates" xlink:type="simple"><named-content content-type="geo-json" specific-use="{&#34;type&#34;:&#34;Point&#34;,&#34;coordinates&#34;:[5.565400,58.869700]}" id="NCID0ESWIM" xlink:type="simple">58.8697, 5.5654</named-content></named-content>
                </td><td rowspan="1" colspan="1">15-Jun-2012</td><td rowspan="1" colspan="1">C. Erséus</td><td rowspan="1" colspan="1">Intertidal, decomp. algae</td><td rowspan="1" colspan="1">
                  <ext-link xmlns:xlink="http://www.w3.org/1999/xlink" ext-link-type="gen" xlink:href="KU893969" xlink:type="simple">KU893969</ext-link>
                </td><td rowspan="1" colspan="1">
                  <named-content xmlns:xlink="http://www.w3.org/1999/xlink" content-type="dwc:institutional_code" xlink:type="simple">ZMBN</named-content> 107933</td></tr><tr><td rowspan="1" colspan="1">
                  <italic><tp:taxon-name><tp:taxon-name-part taxon-name-part-type="genus" reg="Lumbricillus">L.</tp:taxon-name-part> <tp:taxon-name-part taxon-name-part-type="species" reg="viridis">viridis</tp:taxon-name-part></tp:taxon-name></italic>
                </td><td rowspan="1" colspan="1">CE12038</td><td rowspan="1" colspan="1">NO, Rogaland, Sola, Ölbörhamna</td><td rowspan="1" colspan="1">
                  <named-content xmlns:xlink="http://www.w3.org/1999/xlink" content-type="dwc:verbatimCoordinates" xlink:type="simple"><named-content content-type="geo-json" specific-use="{&#34;type&#34;:&#34;Point&#34;,&#34;coordinates&#34;:[5.565400,58.869700]}" id="NCID0EPYIM" xlink:type="simple">58.8697, 5.5654</named-content></named-content>
                </td><td rowspan="1" colspan="1">15-Jun-2012</td><td rowspan="1" colspan="1">C. Erséus</td><td rowspan="1" colspan="1">Intertidal, decomp. algae</td><td rowspan="1" colspan="1">
                  <ext-link xmlns:xlink="http://www.w3.org/1999/xlink" ext-link-type="gen" xlink:href="KU893970" xlink:type="simple">KU893970</ext-link>
                </td><td rowspan="1" colspan="1">
                  <named-content xmlns:xlink="http://www.w3.org/1999/xlink" content-type="dwc:institutional_code" xlink:type="simple">ZMBN</named-content> 107934</td></tr><tr><td rowspan="1" colspan="1">
                  <italic><tp:taxon-name><tp:taxon-name-part taxon-name-part-type="genus" reg="Lumbricillus">L.</tp:taxon-name-part> <tp:taxon-name-part taxon-name-part-type="species" reg="viridis">viridis</tp:taxon-name-part></tp:taxon-name></italic>
                </td><td rowspan="1" colspan="1">CE12039</td><td rowspan="1" colspan="1">NO, Rogaland, Sola, Ölbörhamna</td><td rowspan="1" colspan="1">
                  <named-content xmlns:xlink="http://www.w3.org/1999/xlink" content-type="dwc:verbatimCoordinates" xlink:type="simple"><named-content content-type="geo-json" specific-use="{&#34;type&#34;:&#34;Point&#34;,&#34;coordinates&#34;:[5.565400,58.869700]}" id="NCID0EM1IM" xlink:type="simple">58.8697, 5.5654</named-content></named-content>
                </td><td rowspan="1" colspan="1">15-Jun-2012</td><td rowspan="1" colspan="1">C. Erséus</td><td rowspan="1" colspan="1">Intertidal, decomp. algae</td><td rowspan="1" colspan="1">
                  <ext-link xmlns:xlink="http://www.w3.org/1999/xlink" ext-link-type="gen" xlink:href="KU893971" xlink:type="simple">KU893971</ext-link>
                </td><td rowspan="1" colspan="1">
                  <named-content xmlns:xlink="http://www.w3.org/1999/xlink" content-type="dwc:institutional_code" xlink:type="simple">ZMBN</named-content> 107935</td></tr><tr><td rowspan="1" colspan="1">
                  <italic><tp:taxon-name><tp:taxon-name-part taxon-name-part-type="genus" reg="Lumbricillus">L.</tp:taxon-name-part> <tp:taxon-name-part taxon-name-part-type="species" reg="viridis">viridis</tp:taxon-name-part></tp:taxon-name></italic>
                </td><td rowspan="1" colspan="1">CE23255</td><td rowspan="1" colspan="1">NO, Troms, Tromsö, Tromsö, Lanes</td><td rowspan="1" colspan="1">
                  <named-content xmlns:xlink="http://www.w3.org/1999/xlink" content-type="dwc:verbatimCoordinates" xlink:type="simple"><named-content content-type="geo-json" specific-use="{&#34;type&#34;:&#34;Point&#34;,&#34;coordinates&#34;:[18.920700,69.629000]}" id="NCID0EJ3IM" xlink:type="simple">69.629, 18.9207</named-content></named-content>
                </td><td rowspan="1" colspan="1">14-Aug-2014</td><td rowspan="1" colspan="1">C. Erséus</td><td rowspan="1" colspan="1">Intertidal, sand, gravel</td><td rowspan="1" colspan="1">
                  <ext-link xmlns:xlink="http://www.w3.org/1999/xlink" ext-link-type="gen" xlink:href="KU893967" xlink:type="simple">KU893967</ext-link>
                </td><td rowspan="1" colspan="1">
                  <named-content xmlns:xlink="http://www.w3.org/1999/xlink" content-type="dwc:institutional_code" xlink:type="simple">ZMBN</named-content> 107938</td></tr><tr><td rowspan="1" colspan="1">
                  <italic><tp:taxon-name><tp:taxon-name-part taxon-name-part-type="genus" reg="Lumbricillus">L.</tp:taxon-name-part></tp:taxon-name> sp. F</italic>
                </td><td rowspan="1" colspan="1">CE2659</td><td rowspan="1" colspan="1">UK, Devon, Plymouth, River Plym</td><td rowspan="1" colspan="1">
                  <named-content xmlns:xlink="http://www.w3.org/1999/xlink" content-type="dwc:verbatimCoordinates" xlink:type="simple"><named-content content-type="geo-json" specific-use="{&#34;type&#34;:&#34;Point&#34;,&#34;coordinates&#34;:[-4.108200,50.375700]}" id="NCID0ED5IM" xlink:type="simple">50.3757, -4.1082</named-content></named-content>
                </td><td rowspan="1" colspan="1">20-Jul-2007</td><td rowspan="1" colspan="1">
                  <tp:taxon-name><tp:taxon-name-part taxon-name-part-type="genus" reg="Lumbricillus">L.</tp:taxon-name-part></tp:taxon-name> Matamoros</td><td rowspan="1" colspan="1">Iintertidal, stones, clay</td><td rowspan="1" colspan="1">
                  <ext-link xmlns:xlink="http://www.w3.org/1999/xlink" ext-link-type="gen" xlink:href="KU893997" xlink:type="simple">KU893997</ext-link>
                </td><td rowspan="1" colspan="1">
                  <named-content xmlns:xlink="http://www.w3.org/1999/xlink" content-type="dwc:institutional_code" xlink:type="simple">SMNH</named-content> 152832</td></tr><tr><td rowspan="1" colspan="1">
                  <italic><tp:taxon-name><tp:taxon-name-part taxon-name-part-type="genus" reg="Lumbricillus">L.</tp:taxon-name-part></tp:taxon-name> sp. G</italic>
                </td><td rowspan="1" colspan="1">CE2246</td><td rowspan="1" colspan="1">UK, Wales, Anglesey, Beaumaris</td><td rowspan="1" colspan="1">
                  <named-content xmlns:xlink="http://www.w3.org/1999/xlink" content-type="dwc:verbatimCoordinates" xlink:type="simple"><named-content content-type="geo-json" specific-use="{&#34;type&#34;:&#34;Point&#34;,&#34;coordinates&#34;:[-4.091400,53.262300]}" id="NCID0EEAJM" xlink:type="simple">53.2623, -4.0914</named-content></named-content>
                </td><td rowspan="1" colspan="1">15-Feb-2007</td><td rowspan="1" colspan="1">M. Strand &amp; P. Sundberg</td><td rowspan="1" colspan="1">Intertidal, sand, algae</td><td rowspan="1" colspan="1">
                  <ext-link xmlns:xlink="http://www.w3.org/1999/xlink" ext-link-type="gen" xlink:href="KU894001" xlink:type="simple">KU894001</ext-link>
                </td><td rowspan="1" colspan="1">
                  <named-content xmlns:xlink="http://www.w3.org/1999/xlink" content-type="dwc:institutional_code" xlink:type="simple">SMNH</named-content> 152834</td></tr><tr><td rowspan="1" colspan="1">
                  <italic><tp:taxon-name><tp:taxon-name-part taxon-name-part-type="genus" reg="Lumbricillus">L.</tp:taxon-name-part></tp:taxon-name> sp. G</italic>
                </td><td rowspan="1" colspan="1">CE2661</td><td rowspan="1" colspan="1">UK, Devon, Plymouth, River Plym</td><td rowspan="1" colspan="1">
                  <named-content xmlns:xlink="http://www.w3.org/1999/xlink" content-type="dwc:verbatimCoordinates" xlink:type="simple"><named-content content-type="geo-json" specific-use="{&#34;type&#34;:&#34;Point&#34;,&#34;coordinates&#34;:[-4.108200,50.375700]}" id="NCID0E5BJM" xlink:type="simple">50.3757, -4.1082</named-content></named-content>
                </td><td rowspan="1" colspan="1">20-Jul-2007</td><td rowspan="1" colspan="1">
                  <tp:taxon-name><tp:taxon-name-part taxon-name-part-type="genus" reg="Lumbricillus">L.</tp:taxon-name-part></tp:taxon-name> Matamoros</td><td rowspan="1" colspan="1">Iintertidal, stones, clay</td><td rowspan="1" colspan="1">
                  <ext-link xmlns:xlink="http://www.w3.org/1999/xlink" ext-link-type="gen" xlink:href="KU893999" xlink:type="simple">KU893999</ext-link>
                </td><td rowspan="1" colspan="1">
                  <named-content xmlns:xlink="http://www.w3.org/1999/xlink" content-type="dwc:institutional_code" xlink:type="simple">SMNH</named-content> 152835</td></tr><tr><td rowspan="1" colspan="1">
                  <italic><tp:taxon-name><tp:taxon-name-part taxon-name-part-type="genus" reg="Lumbricillus">L.</tp:taxon-name-part></tp:taxon-name> sp. G</italic>
                </td><td rowspan="1" colspan="1">CE23373</td><td rowspan="1" colspan="1">NO, Troms, Tromsö, Sommaröya, Gurahaugen</td><td rowspan="1" colspan="1">
                  <named-content xmlns:xlink="http://www.w3.org/1999/xlink" content-type="dwc:verbatimCoordinates" xlink:type="simple"><named-content content-type="geo-json" specific-use="{&#34;type&#34;:&#34;Point&#34;,&#34;coordinates&#34;:[18.027800,69.632100]}" id="NCID0E6DJM" xlink:type="simple">69.6321, 18.0278</named-content></named-content>
                </td><td rowspan="1" colspan="1">15-Aug-2014</td><td rowspan="1" colspan="1">C. Erséus</td><td rowspan="1" colspan="1">Lower intertidal, mixed mineral and shell sand</td><td rowspan="1" colspan="1">
                  <ext-link xmlns:xlink="http://www.w3.org/1999/xlink" ext-link-type="gen" xlink:href="KU894000" xlink:type="simple">KU894000</ext-link>
                </td><td rowspan="1" colspan="1">
                  <named-content xmlns:xlink="http://www.w3.org/1999/xlink" content-type="dwc:institutional_code" xlink:type="simple">ZMBN</named-content> 107942</td></tr><tr><td rowspan="1" colspan="1">
                  <italic><tp:taxon-name><tp:taxon-name-part taxon-name-part-type="genus" reg="Lumbricillus">L.</tp:taxon-name-part></tp:taxon-name> sp. H</italic>
                </td><td rowspan="1" colspan="1">CE23136</td><td rowspan="1" colspan="1">NO, Troms, Rotsundselv</td><td rowspan="1" colspan="1">
                  <named-content xmlns:xlink="http://www.w3.org/1999/xlink" content-type="dwc:verbatimCoordinates" xlink:type="simple"><named-content content-type="geo-json" specific-use="{&#34;type&#34;:&#34;Point&#34;,&#34;coordinates&#34;:[20.715800,69.800100]}" id="NCID0EZFJM" xlink:type="simple">69.8001, 20.7158</named-content></named-content>
                </td><td rowspan="1" colspan="1">14-Aug-2014</td><td rowspan="1" colspan="1">C. Erséus</td><td rowspan="1" colspan="1">Upper intertidal, sand</td><td rowspan="1" colspan="1">
                  <ext-link xmlns:xlink="http://www.w3.org/1999/xlink" ext-link-type="gen" xlink:href="KU893920" xlink:type="simple">KU893920</ext-link>
                </td><td rowspan="1" colspan="1">
                  <named-content xmlns:xlink="http://www.w3.org/1999/xlink" content-type="dwc:institutional_code" xlink:type="simple">ZMBN</named-content> 107945</td></tr><tr><td rowspan="1" colspan="1">
                  <italic><tp:taxon-name><tp:taxon-name-part taxon-name-part-type="genus" reg="Lumbricillus">L.</tp:taxon-name-part></tp:taxon-name> sp. H</italic>
                </td><td rowspan="1" colspan="1">CE24967</td><td rowspan="1" colspan="1">NO, Nordland, Gildeskål, Kjöpstad, Holmsundsfjorden Bay</td><td rowspan="1" colspan="1">
                  <named-content xmlns:xlink="http://www.w3.org/1999/xlink" content-type="dwc:verbatimCoordinates" xlink:type="simple"><named-content content-type="geo-json" specific-use="{&#34;type&#34;:&#34;Point&#34;,&#34;coordinates&#34;:[14.272900,67.053600]}" id="NCID0ETHJM" xlink:type="simple">67.0536, 14.2729</named-content></named-content>
                </td><td rowspan="1" colspan="1">11-Sep-2014</td><td rowspan="1" colspan="1">C. Erséus &amp; E. Willassen</td><td rowspan="1" colspan="1">Upper intertidal, rock pool, gravel, sand</td><td rowspan="1" colspan="1">
                  <ext-link xmlns:xlink="http://www.w3.org/1999/xlink" ext-link-type="gen" xlink:href="KU893921" xlink:type="simple">KU893921</ext-link>
                </td><td rowspan="1" colspan="1">
                  <named-content xmlns:xlink="http://www.w3.org/1999/xlink" content-type="dwc:institutional_code" xlink:type="simple">ZMBN</named-content> 107947</td></tr><tr><td rowspan="1" colspan="1">
                  <italic><tp:taxon-name><tp:taxon-name-part taxon-name-part-type="genus" reg="Lumbricillus">L.</tp:taxon-name-part></tp:taxon-name> sp. H</italic>
                </td><td rowspan="1" colspan="1">CE24968</td><td rowspan="1" colspan="1">NO, Nordland, Gildeskål, Kjöpstad, Holmsundsfjorden Bay</td><td rowspan="1" colspan="1">
                  <named-content xmlns:xlink="http://www.w3.org/1999/xlink" content-type="dwc:verbatimCoordinates" xlink:type="simple"><named-content content-type="geo-json" specific-use="{&#34;type&#34;:&#34;Point&#34;,&#34;coordinates&#34;:[14.272900,67.053600]}" id="NCID0ENJJM" xlink:type="simple">67.0536, 14.2729</named-content></named-content>
                </td><td rowspan="1" colspan="1">11-Sep-2014</td><td rowspan="1" colspan="1">C. Erséus &amp; E. Willassen</td><td rowspan="1" colspan="1">Upper intertidal, rock pool, gravel, sand</td><td rowspan="1" colspan="1">
                  <ext-link xmlns:xlink="http://www.w3.org/1999/xlink" ext-link-type="gen" xlink:href="KU893919" xlink:type="simple">KU893919</ext-link>
                </td><td rowspan="1" colspan="1">
                  <named-content xmlns:xlink="http://www.w3.org/1999/xlink" content-type="dwc:institutional_code" xlink:type="simple">ZMBN</named-content> 107948</td></tr></tbody></table></table-wrap></app><fig id="F1" position="float" orientation="portrait"><label>Figure 1.</label><caption><p>Phylogeny of North European <italic><tp:taxon-name><tp:taxon-name-part taxon-name-part-type="genus" reg="Lumbricillus">Lumbricillus</tp:taxon-name-part></tp:taxon-name></italic>, modified from <xref ref-type="bibr" rid="B38">Klinth et al. (2017)</xref>. Species tree based on 12S, 16S, COI, 18S, 28S, ITS and H3 genes, estimated using Bayesian inference under the multispecies coalescent model in *BEAST. Posterior probabilities higher than 0.9 shown as support values. Scale shows expected number of changes per site in COI with all other genes relative to it. <italic><tp:taxon-name><tp:taxon-name-part taxon-name-part-type="genus" reg="Lumbricillus">Lumbricillus</tp:taxon-name-part> <tp:taxon-name-part taxon-name-part-type="species" reg="tuba">tuba</tp:taxon-name-part></tp:taxon-name></italic> has been added to the tree at the most probable position given the other gene and species trees from <xref ref-type="bibr" rid="B38">Klinth et al. (2017)</xref>. The tree depicts the five morpho-groups that are used in the present study to discuss the relationships within <italic><tp:taxon-name><tp:taxon-name-part taxon-name-part-type="genus" reg="Lumbricillus">Lumbricillus</tp:taxon-name-part></tp:taxon-name></italic>. The general morphology of the spermathecae and testes/testis sacs of these groups are also shown.</p></caption><graphic xmlns:xlink="http://www.w3.org/1999/xlink" xlink:href="zookeys-703-015-g001.jpg" position="float" orientation="portrait" xlink:type="simple" id="oo_158180.jpg"/></fig></tp:treatment-sec><ref-list><ref id="B29"><mixed-citation xmlns:xlink="http://www.w3.org/1999/xlink" xlink:type="simple">
          <person-group><name name-style="western"><surname>Erséus</surname><given-names>C</given-names></name><name name-style="western"><surname>Rota</surname><given-names>E</given-names></name><name name-style="western"><surname>Matamoros</surname><given-names>L</given-names></name><name name-style="western"><surname>De Wit</surname><given-names>P</given-names></name></person-group> (<year>2010</year>) <article-title>Molecular phylogeny of <tp:taxon-name><tp:taxon-name-part taxon-name-part-type="family">Enchytraeidae</tp:taxon-name-part></tp:taxon-name> (<tp:taxon-name><tp:taxon-name-part taxon-name-part-type="phylum">Annelida</tp:taxon-name-part></tp:taxon-name>, <tp:taxon-name><tp:taxon-name-part taxon-name-part-type="class">Clitellata</tp:taxon-name-part></tp:taxon-name>).</article-title> <source>Molecular Phylogenetics and Evolution</source> <volume>57</volume>(<issue>2</issue>): <fpage>849</fpage>–<lpage>858</lpage>. <ext-link xlink:type="simple" ext-link-type="doi" xlink:href="10.1016/j.ympev.2010.07.005">https://doi.org/10.1016/j.ympev.2010.07.005</ext-link></mixed-citation></ref><ref id="B38"><mixed-citation xmlns:xlink="http://www.w3.org/1999/xlink" xlink:type="simple">
          <person-group><name name-style="western"><surname>Klinth</surname><given-names>MJ</given-names></name><name name-style="western"><surname>Martinsson</surname><given-names>S</given-names></name><name name-style="western"><surname>Erséus</surname><given-names>C</given-names></name></person-group> (<year>2017</year>) <article-title>Phylogeny and species delimitation of North European <italic><tp:taxon-name><tp:taxon-name-part taxon-name-part-type="genus">Lumbricillus</tp:taxon-name-part></tp:taxon-name></italic> (<tp:taxon-name><tp:taxon-name-part taxon-name-part-type="class">Clitellata</tp:taxon-name-part></tp:taxon-name>, <tp:taxon-name><tp:taxon-name-part taxon-name-part-type="family">Enchytraeidae</tp:taxon-name-part></tp:taxon-name>).</article-title> <source>Zoologica Scripta</source> <volume>46</volume>: <fpage>96</fpage>–<lpage>110</lpage>. <ext-link xlink:type="simple" ext-link-type="doi" xlink:href="10.1111/zsc.12187">https://doi.org/10.1111/zsc.12187</ext-link></mixed-citation></ref><ref id="B6"><mixed-citation xmlns:xlink="http://www.w3.org/1999/xlink" xlink:type="simple">
          <person-group><name name-style="western"><surname>von Bülow</surname><given-names>T</given-names></name></person-group> (<year>1957</year>) <article-title>Systematisch-autökologische Studien an eulitoralen Oligochaeten der Kimbrischen Halbinsel.</article-title> <source>Kieler Meeresforschungen</source> <volume>13</volume>: <fpage>69</fpage>–<lpage>116</lpage>.</mixed-citation></ref><ref id="B64"><mixed-citation xmlns:xlink="http://www.w3.org/1999/xlink" xlink:type="simple">
          <person-group><name name-style="western"><surname>Nielsen</surname><given-names>CO</given-names></name><name name-style="western"><surname>Christensen</surname><given-names>B</given-names></name></person-group> (<year>1959</year>) The <tp:taxon-name><tp:taxon-name-part taxon-name-part-type="family">Enchytraeidae</tp:taxon-name-part></tp:taxon-name>: Critical revision and taxonomy of European species. Natura Jutlandica 8–9: 1–160.</mixed-citation></ref><ref id="B89"><mixed-citation xmlns:xlink="http://www.w3.org/1999/xlink" xlink:type="simple">
          <person-group><name name-style="western"><surname>Stephenson</surname><given-names>J</given-names></name></person-group> (<year>1924</year>) <article-title>On some Oligochaete worms from Spitsbergen. Results of the Merton College expedition to Spitsbergen. Annals and Magazine of Natural History.</article-title> <source>London</source> <volume>13</volume>: <fpage>210</fpage>–<lpage>216</lpage>.</mixed-citation></ref><ref id="B67"><mixed-citation xmlns:xlink="http://www.w3.org/1999/xlink" xlink:type="simple">
          <person-group><name name-style="western"><surname>Nurminen</surname><given-names>M</given-names></name></person-group> (<year>1965a</year>) <article-title>Enchytraeid and lumbricid records (<tp:taxon-name><tp:taxon-name-part taxon-name-part-type="subclass">Oligochaeta</tp:taxon-name-part></tp:taxon-name>) from Spitsbergen.</article-title> <source>Annales Zoologici Fennici</source> <volume>2</volume>(<issue>1</issue>): <fpage>1</fpage>–<lpage>10</lpage>.</mixed-citation></ref></ref-list></tp:taxon-treatment>
