# Supplementary material for: Taxonomy of North European Lumbricillus (Clitellata, Enchytraeidae)
Source: Zookeys. 2017 Sep 27;(703):15–96. doi: 10.3897/zookeys.703.13385 (PMC5673978; doi:10.3897/zookeys.703.13385)
Supplement: XML Treatment for Claparedrilus [file zookeys.703.13385-treatment24.xml]

<!DOCTYPE tp:taxon-treatment
  PUBLIC "-//TaxonX//DTD Taxonomic Treatment Publishing DTD v0 20100105//EN" "tax-treatment-NSO.dtd">
<tp:taxon-treatment xmlns:tp="http://www.plazi.org/taxpub"><tp:treatment-meta><kwd-group><label>Taxon classification</label><kwd><named-content xmlns:xlink="http://www.w3.org/1999/xlink" content-type="kingdom">Animalia</named-content></kwd><kwd><named-content xmlns:xlink="http://www.w3.org/1999/xlink" content-type="order">Enchytraeida</named-content></kwd><kwd><named-content xmlns:xlink="http://www.w3.org/1999/xlink" content-type="family">Enchytraeidae</named-content></kwd></kwd-group><mixed-citation publication-type="journal"><person-group><name><surname>Klinth</surname><given-names>Mårten J.</given-names></name><name><surname>Rota</surname><given-names>Emilia</given-names></name><name><surname>Erséus</surname><given-names>Christer</given-names></name></person-group><article-title>Taxonomy of North European <italic><tp:taxon-name><tp:taxon-name-part taxon-name-part-type="genus" reg="Lumbricillus">Lumbricillus</tp:taxon-name-part></tp:taxon-name></italic> (<tp:taxon-name><tp:taxon-name-part taxon-name-part-type="class">Clitellata</tp:taxon-name-part></tp:taxon-name>, <tp:taxon-name><tp:taxon-name-part taxon-name-part-type="family">Enchytraeidae</tp:taxon-name-part></tp:taxon-name>)</article-title><source>Zookeys</source><day>27</day><month>9</month><year>2017</year><volume>2017</volume><issue>703</issue><fpage>15</fpage><lpage>96</lpage><pub-id pub-id-type="doi">10.3897/zookeys.703.13385</pub-id></mixed-citation></tp:treatment-meta><tp:nomenclature><tp:taxon-name>
            <tp:taxon-name-part taxon-name-part-type="genus" reg="Claparedrilus">Claparedrilus</tp:taxon-name-part>
            <object-id xmlns:xlink="http://www.w3.org/1999/xlink" content-type="zoobank" xlink:type="simple">http://zoobank.org/E7A1215B-D41F-4721-89E9-226176994F0C</object-id>
          </tp:taxon-name><tp:taxon-status xmlns:xlink="http://www.w3.org/1999/xlink" xlink:type="simple">gen. n.</tp:taxon-status></tp:nomenclature><tp:treatment-sec sec-type="description" id="SECID0ET3DK"><title>Genus description/diagnosis.</title><p>Prostomium hemispherical. Head pore at 0/1. Epidermis with transverse rows of gland cells. Chaetae straight to sigmoid, without nodulus, grouped into two dorsolateral and two ventrolateral bundles per segment. Oesophageal appendages absent. Pharyngeal glands in four pairs, in IV–VII, converging but not connected dorsally, some with ventral lobes, but without secondary glands. Only nucleated coelomocytes present. Dorsal vessel originating intra or in segments posterior to clitellum. Nephridia with anteseptale made up of funnel on a short stalk. Clitellum more or less covering segments XII–XIII. Testes paired, surrounded by testis sacs; the latter forming compact mass with shallow lobes irregularly arranged. Penial bulbs round and compact. Midventral subneural glands present in XIV–XV. Spermathecae in V, attached to and usually communicating with oesophagus lumen, and with crown of glands surrounding ectal part of ectal duct. Spermathecae club-shaped with ampulla distinctly set off from duct. Spermathecal diverticula absent. Marine, living in the littoral zone.</p></tp:treatment-sec><tp:treatment-sec sec-type="type species" id="SECID0EY3DK"><title>Type species.</title><p>
            <italic><tp:taxon-name><tp:taxon-name-part taxon-name-part-type="genus" reg="Claparedrilus">Claparedrilus</tp:taxon-name-part> <tp:taxon-name-part taxon-name-part-type="species" reg="semifuscoides">semifuscoides</tp:taxon-name-part></tp:taxon-name></italic> sp. n.</p></tp:treatment-sec><tp:treatment-sec sec-type="Other species" id="SECID0EJ4DK"><title>Other species.</title><p>
            <italic><tp:taxon-name><tp:taxon-name-part taxon-name-part-type="genus" reg="Claparedrilus">Claparedrilus</tp:taxon-name-part> <tp:taxon-name-part taxon-name-part-type="species" reg="semifuscus">semifuscus</tp:taxon-name-part></tp:taxon-name></italic> (Claparède, 1961) comb. nov.</p></tp:treatment-sec><tp:treatment-sec sec-type="etymology" id="SECID0E14DK"><title>Etymology.</title><p>
            <italic><tp:taxon-name><tp:taxon-name-part taxon-name-part-type="genus" reg="Clapare">Clapare</tp:taxon-name-part></tp:taxon-name></italic>- from Claparède, the original author of the species <italic><tp:taxon-name><tp:taxon-name-part taxon-name-part-type="genus" reg="Claparedrilus">C.</tp:taxon-name-part> <tp:taxon-name-part taxon-name-part-type="species" reg="semifuscus">semifuscus</tp:taxon-name-part></tp:taxon-name></italic>, a poorly defined species with which the type species for this new genus (<italic><tp:taxon-name><tp:taxon-name-part taxon-name-part-type="genus" reg="Claparedrilus">C.</tp:taxon-name-part> <tp:taxon-name-part taxon-name-part-type="species" reg="semifuscoides">semifuscoides</tp:taxon-name-part></tp:taxon-name></italic>) has been misidentified, and -<italic>drilus</italic> (latinized Greek) for worm.</p></tp:treatment-sec><tp:treatment-sec sec-type="remarks" id="SECID0E65DK"><title>Remarks.</title><p>The need for this new genus arose from the difficulty of placing the type species <italic><tp:taxon-name><tp:taxon-name-part taxon-name-part-type="genus" reg="Claparedrilus">C.</tp:taxon-name-part> <tp:taxon-name-part taxon-name-part-type="species" reg="semifuscoides">semifuscoides</tp:taxon-name-part></tp:taxon-name></italic> (which we previously referred to as <italic><tp:taxon-name><tp:taxon-name-part taxon-name-part-type="genus" reg="Lumbricillus">L.</tp:taxon-name-part> <tp:taxon-name-part taxon-name-part-type="species" reg="semifuscus">semifuscus</tp:taxon-name-part></tp:taxon-name></italic>) in the phylogeny <!--PageBreak-->of the <tp:taxon-name><tp:taxon-name-part taxon-name-part-type="family">Enchytraeidae</tp:taxon-name-part></tp:taxon-name>. Molecular data had previously supported that this species was not a member of <italic><tp:taxon-name><tp:taxon-name-part taxon-name-part-type="genus" reg="Lumbricillus">Lumbricillus</tp:taxon-name-part></tp:taxon-name></italic> and instead closer to, but not a member of, <italic><tp:taxon-name><tp:taxon-name-part taxon-name-part-type="genus" reg="Globulidrilus">Globulidrilus</tp:taxon-name-part></tp:taxon-name></italic> and <italic><tp:taxon-name><tp:taxon-name-part taxon-name-part-type="genus" reg="Bryodrilus">Bryodrilus</tp:taxon-name-part></tp:taxon-name></italic> (<xref ref-type="bibr" rid="B38">Klinth et al. 2017</xref>; <xref ref-type="bibr" rid="B48">Martinsson et al. 2017</xref>). Both these genera share some traits with <italic><tp:taxon-name><tp:taxon-name-part taxon-name-part-type="genus" reg="Claparedrilus">Claparedrilus</tp:taxon-name-part></tp:taxon-name></italic>, such as the shape of the spermathecae and nephridial anteseptale with small part of the nephridial body, but both have only three pairs of pharyngeal glands and are aquatic or terrestrial. The phylogenetic studies lacked representatives from several potential candidate genera of marine enchytraeids. Therefore, we compared the morphology of our species with these candidates (presented in Table <xref ref-type="table" rid="T3">3</xref>), after which we still found support for the recognition of the new genus <italic><tp:taxon-name><tp:taxon-name-part taxon-name-part-type="genus" reg="Claparedrilus">Claparedrilus</tp:taxon-name-part></tp:taxon-name></italic>. In particular, the combination of four pairs of pharyngeal glands, nephridia with a stalked funnel in the anteseptale and the presence subneural glands distinguishes this new genus.</p><table-wrap id="T3" position="float" orientation="portrait"><label>Table 3.</label><caption><p>A comparison of characters distinguishing <italic><tp:taxon-name><tp:taxon-name-part taxon-name-part-type="genus" reg="Claparedrilus">Claparedrilus</tp:taxon-name-part></tp:taxon-name></italic> gen. n. from other marine enchytraeid taxa. Traits of particular importance highlighted in boldface. *Coded according to <xref ref-type="bibr" rid="B75">Rota et al (2008)</xref>; see differing interpretation in Schmelz and Collado (2008). ** One species (<italic><tp:taxon-name><tp:taxon-name-part taxon-name-part-type="genus" reg="Randidrilus">Randidrilus</tp:taxon-name-part> <tp:taxon-name-part taxon-name-part-type="species" reg="quadrithecatus">quadrithecatus</tp:taxon-name-part></tp:taxon-name></italic> Coates &amp; Erséus, 1985) with two pairs of spermathecae, and four pairs of pharyngeal glands distributed from IV–VII.</p></caption><table id="TID0EMZDI" rules="all"><tbody><tr><th rowspan="1" colspan="1">Genus</th><th rowspan="1" colspan="1">Chaetal shape Upper bundles</th><th rowspan="1" colspan="1">Brain posterior</th><th rowspan="1" colspan="1">Pharyngeal glands</th><th rowspan="1" colspan="1">Coelomocytes</th><th rowspan="1" colspan="1">Gut appendages</th><th rowspan="1" colspan="1">Nephridial anteseptal</th><th rowspan="1" colspan="1">Blood vessel End/Origin</th><th rowspan="1" colspan="1">Testes</th><th rowspan="1" colspan="1">Subneural glands</th><th rowspan="1" colspan="1">Penial bulb</th><th rowspan="1" colspan="1">Spermathecal ampulla</th></tr><tr><td rowspan="1" colspan="1">
                    <italic><tp:taxon-name><tp:taxon-name-part taxon-name-part-type="genus" reg="Claparedrilus">Claparedrilus</tp:taxon-name-part></tp:taxon-name></italic>
                  </td><td rowspan="1" colspan="1">Slightly sigmoid dorsolateral</td><td rowspan="1" colspan="1">Indented</td><td rowspan="1" colspan="1">Dorsally free; With ventral lobes; <bold>4 pairs</bold></td><td rowspan="1" colspan="1">Nucleated</td><td rowspan="1" colspan="1">No.</td><td rowspan="1" colspan="1">
                    <bold>Funnel on a short thin stalk</bold>
                  </td><td rowspan="1" colspan="1">Peristomial/ XIII</td><td rowspan="1" colspan="1">Compact With seminal vesicles</td><td rowspan="1" colspan="1">
                    <bold>Yes</bold>
                  </td><td rowspan="1" colspan="1">Compact</td><td rowspan="1" colspan="1">No diverticula</td></tr><tr><td rowspan="1" colspan="1">
                    <italic><tp:taxon-name><tp:taxon-name-part taxon-name-part-type="genus" reg="Christensenidrilus">Christensenidrilus</tp:taxon-name-part> blocki</tp:taxon-name></italic> (Dózsa-Farkas &amp; Convey, 1997)</td><td rowspan="1" colspan="1">Sigmoid dorsolateral</td><td rowspan="1" colspan="1">Slightly indented</td><td rowspan="1" colspan="1">Dorsally free; With secondary lobes; 3 pairs</td><td rowspan="1" colspan="1">
                    <bold>Anucleate</bold>
                  </td><td rowspan="1" colspan="1">No</td><td rowspan="1" colspan="1">
                    <bold>Funnel and some coils</bold>
                  </td><td rowspan="1" colspan="1">?/ XIII</td><td rowspan="1" colspan="1">Compact With seminal vesicles</td><td rowspan="1" colspan="1">No</td><td rowspan="1" colspan="1">Compact</td><td rowspan="1" colspan="1">No diverticula</td></tr><tr><td rowspan="1" colspan="1">
                    <italic><tp:taxon-name><tp:taxon-name-part taxon-name-part-type="genus" reg="Lumbricillus">Lumbricillus</tp:taxon-name-part></tp:taxon-name></italic>  Ørsted, 1844</td><td rowspan="1" colspan="1">Straight to sigmoid <bold>Dorso- or Midlateral</bold></td><td rowspan="1" colspan="1">Indented</td><td rowspan="1" colspan="1">Dorsally free or fused; With ventral lobes; 3 pairs</td><td rowspan="1" colspan="1">Nucleated</td><td rowspan="1" colspan="1">No</td><td rowspan="1" colspan="1">Funnel only</td><td rowspan="1" colspan="1">Peristomial/ XIII-XV</td><td rowspan="1" colspan="1">
                    <bold>Reg. or irreg. lobed With testis sacs</bold>
                  </td><td rowspan="1" colspan="1">
                    <bold>Yes or No</bold>
                  </td><td rowspan="1" colspan="1">Compact, rarely bilobed</td><td rowspan="1" colspan="1">No diverticula</td></tr><tr><td rowspan="1" colspan="1">
                    <italic><tp:taxon-name><tp:taxon-name-part taxon-name-part-type="genus" reg="Marionina">Marionina</tp:taxon-name-part> <tp:taxon-name-part taxon-name-part-type="species" reg="georgiana">georgiana</tp:taxon-name-part></tp:taxon-name></italic>  (Michaelsen, 1888)</td><td rowspan="1" colspan="1">Sigmoid dorsolateral</td><td rowspan="1" colspan="1">Indented</td><td rowspan="1" colspan="1">Dorsally free; <bold>No ventral lobes</bold>; 3 pairs</td><td rowspan="1" colspan="1">Nucleated</td><td rowspan="1" colspan="1">No</td><td rowspan="1" colspan="1">Funnel only</td><td rowspan="1" colspan="1">Peristomial/ XIII</td><td rowspan="1" colspan="1">Compact With seminal vesicles</td><td rowspan="1" colspan="1">No*</td><td rowspan="1" colspan="1">Small*</td><td rowspan="1" colspan="1">No diverticula</td></tr><tr><td rowspan="1" colspan="1">
                    <italic><tp:taxon-name><tp:taxon-name-part taxon-name-part-type="genus" reg="Randidrilus">Randidrilus</tp:taxon-name-part></tp:taxon-name></italic>  Coates &amp; Erséus, 1985</td><td rowspan="1" colspan="1">Slightly curved <bold>Absent</bold></td><td rowspan="1" colspan="1">Deeply indented</td><td rowspan="1" colspan="1">Dorsally fused With ventral lobes; 3–4 pairs**</td><td rowspan="1" colspan="1">Nucleated</td><td rowspan="1" colspan="1">No</td><td rowspan="1" colspan="1">Funnel only</td><td rowspan="1" colspan="1">Peristomial/ <bold>XX-XXIII</bold></td><td rowspan="1" colspan="1">Compact With sperm sacs</td><td rowspan="1" colspan="1">No</td><td rowspan="1" colspan="1">Bilobed</td><td rowspan="1" colspan="1">No diverticula</td></tr><tr><td rowspan="1" colspan="1">
                    <italic><tp:taxon-name><tp:taxon-name-part taxon-name-part-type="genus" reg="Stephensoniella">Stephensoniella</tp:taxon-name-part></tp:taxon-name></italic> Černosvitov, 1934</td><td rowspan="1" colspan="1">Str. or slightly sigmoid <bold>Midlateral</bold></td><td rowspan="1" colspan="1">Slightly indented</td><td rowspan="1" colspan="1">Dorsally fused With ventral lobes; 3 pairs</td><td rowspan="1" colspan="1">Nucleated</td><td rowspan="1" colspan="1">No</td><td rowspan="1" colspan="1">Funnel only</td><td rowspan="1" colspan="1">Peristomial/ <bold>XII-XXIII</bold></td><td rowspan="1" colspan="1">Compact With seminal vesicles</td><td rowspan="1" colspan="1">No</td><td rowspan="1" colspan="1">Compact</td><td rowspan="1" colspan="1">
                    <bold>Diverticulate</bold>
                  </td></tr></tbody></table></table-wrap></tp:treatment-sec><ref-list><ref id="B38"><mixed-citation xmlns:xlink="http://www.w3.org/1999/xlink" xlink:type="simple">
          <person-group><name name-style="western"><surname>Klinth</surname><given-names>MJ</given-names></name><name name-style="western"><surname>Martinsson</surname><given-names>S</given-names></name><name name-style="western"><surname>Erséus</surname><given-names>C</given-names></name></person-group> (<year>2017</year>) <article-title>Phylogeny and species delimitation of North European <italic><tp:taxon-name><tp:taxon-name-part taxon-name-part-type="genus">Lumbricillus</tp:taxon-name-part></tp:taxon-name></italic> (<tp:taxon-name><tp:taxon-name-part taxon-name-part-type="class">Clitellata</tp:taxon-name-part></tp:taxon-name>, <tp:taxon-name><tp:taxon-name-part taxon-name-part-type="family">Enchytraeidae</tp:taxon-name-part></tp:taxon-name>).</article-title> <source>Zoologica Scripta</source> <volume>46</volume>: <fpage>96</fpage>–<lpage>110</lpage>. <ext-link xlink:type="simple" ext-link-type="doi" xlink:href="10.1111/zsc.12187">https://doi.org/10.1111/zsc.12187</ext-link></mixed-citation></ref><ref id="B48"><mixed-citation xmlns:xlink="http://www.w3.org/1999/xlink" xlink:type="simple">
          <person-group><name name-style="western"><surname>Martinsson</surname><given-names>S</given-names></name><name name-style="western"><surname>Dózsa-Farkas</surname><given-names>K</given-names></name><name name-style="western"><surname>Rota</surname><given-names>E</given-names></name><name name-style="western"><surname>Erséus</surname><given-names>C</given-names></name></person-group> (<year>2017</year>) <article-title>Placing the forgotten: on the positions of <italic><tp:taxon-name><tp:taxon-name-part taxon-name-part-type="genus">Euenchytraeus</tp:taxon-name-part></tp:taxon-name></italic> and <italic><tp:taxon-name><tp:taxon-name-part taxon-name-part-type="genus">Chamaedrilus</tp:taxon-name-part></tp:taxon-name></italic> in an updated enchytraeid phylogeny (<tp:taxon-name><tp:taxon-name-part taxon-name-part-type="class">Clitellata</tp:taxon-name-part></tp:taxon-name>: <tp:taxon-name><tp:taxon-name-part taxon-name-part-type="family">Enchytraeidae</tp:taxon-name-part></tp:taxon-name>).</article-title> <source>Invertebrate Systematics</source> <volume>31</volume>(<issue>1</issue>): <fpage>85</fpage>–<lpage>90</lpage>. <ext-link xlink:type="simple" ext-link-type="doi" xlink:href="10.1071/IS16042">https://doi.org/10.1071/IS16042</ext-link></mixed-citation></ref><ref id="B75"><mixed-citation xmlns:xlink="http://www.w3.org/1999/xlink" xlink:type="simple">
          <person-group><name name-style="western"><surname>Rota</surname><given-names>E</given-names></name><name name-style="western"><surname>Matamoros</surname><given-names>L</given-names></name><name name-style="western"><surname>Erséus</surname><given-names>C</given-names></name></person-group> (<year>2008</year>) <article-title>In search of <italic><tp:taxon-name><tp:taxon-name-part taxon-name-part-type="genus">Marionina</tp:taxon-name-part></tp:taxon-name></italic> (<tp:taxon-name><tp:taxon-name-part taxon-name-part-type="class">Clitellata</tp:taxon-name-part></tp:taxon-name>, <tp:taxon-name><tp:taxon-name-part taxon-name-part-type="family">Enchytraeidae</tp:taxon-name-part></tp:taxon-name>): A taxonomic history of the genus and re‐description of the type species <italic><tp:taxon-name><tp:taxon-name-part taxon-name-part-type="genus">Pachydrilus</tp:taxon-name-part> <tp:taxon-name-part taxon-name-part-type="species">georgianus</tp:taxon-name-part></tp:taxon-name></italic> Michaelsen, 1888.</article-title> <source>Italian Journal of Zoology</source> <volume>75</volume>(<issue>4</issue>): <fpage>417</fpage>–<lpage>436</lpage>. <ext-link xlink:type="simple" ext-link-type="doi" xlink:href="10.1080/11250000801930433">https://doi.org/10.1080/11250000801930433</ext-link></mixed-citation></ref></ref-list></tp:taxon-treatment>
